# Supplementary material for: Deciphering the cellular and molecular landscapes of Wnt/β-catenin signaling in mouse embryonic kidney development
Source: Comput Struct Biotechnol J. 2024 Sep 2;23:3368–78. doi: 10.1016/j.csbj.2024.08.025 (PMC11416353; doi:10.1016/j.csbj.2024.08.025)
Supplement: Supplementary file 5 — Supplementary material [file mmc5.xlsx]

## Sheet: Content
Content
Supplemetantary Table 1. The DEGs for bulk RNA-sequencing data of β-catenin activation in the whole kidney.
Supplemetantary Table 2. The DEGs for bulk RNA-sequencing data of β-catenin activation in the ureteric bud.
Supplemetantary Table 3. The DEGs for bulk RNA-sequencing data of β-catenin inhibitation in the ureteric bud.
Supplemetantary Table 4. The subgroup of bulk RNA-sequencing data of β-catenin activation in cap mesenchyme.
Supplemetantary Table 5. The DEGs for bulk RNA-sequencing data of β-catenin activation in cap mesenchyme.
Supplemetantary Table 6. The anntotation of the β-catenin ChIP peaks and overlap genes of GSE39583.
Supplemetantary Table 7. The cell type annotation of the DEGs in β-catenin activation in the whole kidney bulk RNA-sequencing data.
Supplemetantary Table 8. Discription of the 7 dataset used for analysis in this paper.

## Sheet: S Table1 GSE131420
Gene.symbol	logFC	AveExpr	t	P.Value	adj.P.Val	B
0610005C13Rik	-1.41285	3.94617	-3.06281	0.0174236	0.0418505	-4.32653
0610009B22Rik	-0.0906833	7.56542	-1.10227	0.305496	0.413166	-7.10554
0610009E02Rik	-0.0671594	3.89673	-0.149419	0.885285	0.919363	-7.73065
0610009L18Rik	0.259372	3.34144	0.832783	0.431475	0.539228	-7.36727
0610010F05Rik	0.246028	9.14078	4.99111	0.00141474	0.0060357	-1.61826
0610010K14Rik	0.385958	4.5592	3.25509	0.0132449	0.0336337	-4.03662
0610012G03Rik	0.0628921	7.66078	0.39502	0.704164	0.777465	-7.65566
0610030E20Rik	-0.198805	9.73916	-5.04402	0.0013307	0.00575042	-1.55116
0610031O16Rik	0.660491	0.486495	1.32558	0.22512	0.324116	-6.84999
0610038B21Rik	0.127844	3.94038	0.332235	0.749087	0.81327	-7.68111
0610039K10Rik	0.26758	2.04765	0.69908	0.506248	0.608512	-7.47479
0610040B10Rik	-0.099626	4.76323	-0.624724	0.551251	0.648432	-7.52749
0610040F04Rik	0.112506	3.85729	0.602023	0.565457	0.660677	-7.54252
0610040J01Rik	-1.15905	7.5783	-7.5917	0.000104871	0.000918798	1.24836
0610043K17Rik	-0.648893	3.885	-1.87316	0.101639	0.170867	-6.11855
1110002E22Rik	-0.626346	4.63925	-1.72915	0.125822	0.202576	-6.32197
1110002L01Rik	0.0651965	6.55244	0.599778	0.566873	0.661716	-7.54397
1110004F10Rik	0.0829511	10.8688	1.7041	0.130551	0.208709	-6.35669
1110006O24Rik	0.0483191	3.4948	0.0964611	0.92576	0.948536	-7.73803
1110008P14Rik	0.411501	6.74166	3.12674	0.0158972	0.0389373	-4.22983
1110017D15Rik	0.195194	2.01238	0.284655	0.783848	0.841547	-7.69756
1110019D14Rik	0.439055	5.27252	4.09639	0.00423816	0.0138295	-2.81393
1110020A21Rik	-0.71579	2.64351	-1.79363	0.114382	0.187974	-6.23166
1110032A03Rik	-0.152173	7.71198	-0.968538	0.36389	0.471218	-7.24246
1110032F04Rik	1.62051	7.17254	8.54072	4.81247e-05	0.000558295	2.10824
1110038B12Rik	0.771282	9.66231	11.0253	8.47858e-06	0.000176344	4.01734
1110038F14Rik	0.0363187	8.2541	0.421853	0.685329	0.762106	-7.64349
1110046J04Rik	-0.213068	4.75098	-0.818905	0.438859	0.545934	-7.37916
1110051M20Rik	0.0823442	9.0324	1.01893	0.340943	0.448676	-7.19241
1110059E24Rik	0.231248	9.06184	3.16353	0.0150836	0.0373455	-4.17431
1110059G10Rik	0.150953	7.70965	1.7263	0.12635	0.203297	-6.32593
1110065P20Rik	0.605754	5.7894	3.33692	0.0118032	0.0306775	-3.9142
1190007I07Rik	0.0445887	6.97767	0.409991	0.693627	0.769019	-7.64896
1300002E11Rik	-0.591551	7.91969	-4.8943	0.00158416	0.00654038	-1.74209
1300017J02Rik	-0.865954	2.72114	-1.28781	0.237291	0.338204	-6.89535
1500004A13Rik	0.651585	7.37739	6.58526	0.000262148	0.00176591	0.236696
1500009L16Rik	-0.079391	6.81852	-0.625136	0.550994	0.648261	-7.52721
1500011B03Rik	0.276797	9.08998	3.81614	0.00612416	0.0182799	-3.21158
1500015A07Rik	0.429135	7.06267	3.17119	0.0149198	0.0370675	-4.16276
1500026H17Rik	-1.76218	1.42955	-3.00141	0.0190362	0.0449437	-4.41965
1600002D24Rik	-0.3414	0.45726	-0.809547	0.443889	0.550476	-7.38709
1600012H06Rik	0.431004	9.28014	6.76478	0.000220951	0.00155485	0.425416
1600014C10Rik	-0.394858	7.54818	-3.23341	0.0136577	0.0344927	-4.06917
1600020E01Rik	0.33563	7.91424	3.67597	0.00739448	0.0211874	-3.41431
1600023N17Rik	0.502346	2.69382	0.74874	0.477537	0.581728	-7.43673
1600027J07Rik	-0.185344	2.2074	-0.231892	0.823015	0.872353	-7.71289
1700001C19Rik	0.360961	0.36798	0.683747	0.515333	0.617339	-7.48609
1700001G11Rik	1.0456	1.37717	5.4644	0.000829189	0.00406953	-1.03202
1700001G17Rik	0.368213	2.51175	0.620256	0.55403	0.650787	-7.53048
1700001J03Rik	-0.941602	3.31679	-1.56594	0.159764	0.245785	-6.54403
1700001K19Rik	-0.146734	3.44469	-0.381655	0.713629	0.785645	-7.66143
1700001K23Rik	-0.27706	1.86781	-0.403901	0.697905	0.772349	-7.65171
1700001O22Rik	-0.20839	5.68954	-0.838289	0.428569	0.536628	-7.3625
1700001P01Rik	0.812221	1.90565	2.65974	0.031382	0.0667156	-4.94066
1700003D09Rik	-0.655181	0.32759	-1.4303	0.194176	0.287526	-6.72017
1700003E16Rik	-0.290644	4.48482	-3.18627	0.014603	0.0364377	-4.14005
1700003F12Rik	1.91268	3.65721	9.24488	2.82565e-05	0.000385865	2.69521
1700007J10Rik	0.481626	5.63738	3.75053	0.00668667	0.0195636	-3.30617
1700007K13Rik	0.998562	3.24626	3.81159	0.00616146	0.0183725	-3.21812
1700007L15Rik	0.142846	3.34147	0.33036	0.750446	0.814544	-7.68181
1700008J07Rik	0.0167503	5.04823	0.0795052	0.938775	0.958011	-7.73972
1700008O03Rik	-0.659551	1.52889	-1.03469	0.334003	0.441494	-7.17637
1700010I14Rik	1.05209	5.05509	5.02106	0.00136647	0.00587276	-1.58023
1700010L04Rik	-0.22881	1.29905	-0.389201	0.708278	0.781173	-7.65819
1700012D01Rik	-0.749502	8.93594	-6.5602	0.000268556	0.00179357	0.210046
1700012D14Rik	0.133703	5.98738	0.842505	0.426354	0.534336	-7.35884
1700014D04Rik	-0.841612	1.01221	-1.52557	0.169377	0.257442	-6.59732
1700016C15Rik	0.419271	0.988536	0.830065	0.432914	0.540413	-7.36961
1700016G22Rik	0.373931	0.666336	0.668452	0.524497	0.624782	-7.49713
1700016K19Rik	1.25223	2.52688	3.58228	0.00840079	0.0234169	-3.55116
1700016L04Rik	0.370807	2.95679	1.26558	0.244716	0.346817	-6.92166
1700017B05Rik	0.654495	10.2632	7.36759	0.000127505	0.00104764	1.03253
1700017G19Rik	2.27057	1.26028	7.87328	8.25716e-05	0.000785279	1.51236
1700018G05Rik	-0.375919	1.62975	-0.67331	0.521575	0.622356	-7.49365
1700019A02Rik	0.0174065	2.2832	0.0334203	0.974239	0.982174	-7.74267
1700019D03Rik	0.380875	5.55687	3.51881	0.00916573	0.0251817	-3.64444
1700020A23Rik	0.388961	1.20275	0.729694	0.488419	0.591549	-7.45159
1700020L13Rik	-1.11485	0.557425	-1.84524	0.105949	0.176599	-6.15847
1700020L24Rik	1.85502	2.81395	6.13485	0.000408952	0.00241917	-0.253837
1700022N22Rik	0.19636	2.9616	0.584313	0.576687	0.670721	-7.55389
1700025F24Rik	-0.190237	2.92516	-0.47545	0.648423	0.731781	-7.61693
1700025G04Rik	-0.332525	10.0189	-3.91971	0.0053379	0.0164817	-3.0634
1700027J07Rik	-0.20423	2.20568	-0.384038	0.711938	0.784323	-7.66041
1700028E10Rik	-0.334397	4.31874	-2.27875	0.0553816	0.105626	-5.52007
1700028I16Rik	0.16156	0.20578	0.563974	0.589741	0.680411	-7.56658
1700028J19Rik	-0.0752319	3.32081	-0.431869	0.678358	0.756337	-7.63876
1700028K03Rik	0.241421	1.44077	0.399523	0.700987	0.775028	-7.65367
1700029I15Rik	0.314408	3.48902	0.972829	0.361891	0.469148	-7.23827
1700029J07Rik	-0.612926	7.32475	-4.70589	0.0019818	0.00769387	-1.98695
1700030C10Rik	0.0105785	3.55366	0.0299971	0.976876	0.983761	-7.7428
1700030J22Rik	0.208525	5.67855	1.27458	0.241688	0.343496	-6.91105
1700030K09Rik	0.0209856	7.92838	0.305937	0.768229	0.828853	-7.69051
1700034H15Rik	0.0779949	5.67317	0.446527	0.668217	0.748306	-7.63164
1700034I23Rik	0.44812	0.34906	1.38035	0.208433	0.304632	-6.78281
1700037C18Rik	0.41817	5.25275	2.7774	0.026385	0.0579284	-4.76091
1700037H04Rik	-0.331788	9.36941	-7.12309	0.000158662	0.0012198	0.791089
1700039E22Rik	-0.474265	6.29826	-2.15991	0.0661857	0.121548	-5.69834
1700040D17Rik	0.556253	2.49966	1.06465	0.321116	0.428293	-7.14537
1700047M11Rik	-2.9778	2.04374	-9.3109	2.69287e-05	0.000377109	2.74822
1700048M11Rik	-0.201082	3.8181	-0.706072	0.50214	0.604708	-7.46957
1700048O20Rik	0.426873	5.95848	1.61164	0.149489	0.233369	-6.48288
1700054A03Rik	0.28365	0.621196	0.563864	0.589812	0.680448	-7.56664
1700055D18Rik	0.273502	4.39669	1.78219	0.116338	0.190376	-6.24778
1700056E22Rik	-0.543638	2.51774	-1.68427	0.134412	0.213802	-6.38401
1700065D16Rik	-0.354941	1.38918	-0.521431	0.617572	0.70484	-7.59177
1700066B19Rik	-0.470965	1.28031	-0.728014	0.489387	0.592435	-7.45289
1700066M21Rik	0.155307	7.78042	1.13237	0.293443	0.400254	-7.07296
1700066O22Rik	0.42984	0.33992	1.36497	0.213007	0.310055	-6.80185
1700067K01Rik	0.286266	3.47285	1.52057	0.170603	0.258947	-6.60387
1700071M16Rik	1.99775	7.18639	13.8612	1.71874e-06	6.74262e-05	5.75242
1700086L19Rik	0.2325	1.85503	0.432782	0.677725	0.755775	-7.63832
1700086O06Rik	0.924319	5.88831	5.41143	0.00087896	0.00425674	-1.09607
1700088E04Rik	0.0990258	4.05143	0.318453	0.759096	0.821396	-7.68613
1700092M07Rik	0.419897	1.92847	0.743932	0.480269	0.584174	-7.44051
1700093K21Rik	1.13027	2.20009	2.52603	0.0382698	0.0782613	-5.1448
1700094D03Rik	0.887196	5.50589	7.53396	0.000110237	0.000950181	1.19325
1700095J03Rik	0.212333	2.5005	0.555362	0.595318	0.685405	-7.57182
1700096K18Rik	0.000214614	5.49756	0.0014697	0.998867	0.999777	-7.74331
1700102H20Rik	-0.404296	2.03758	-0.607432	0.562052	0.657384	-7.53898
1700102P08Rik	0.354073	3.09925	0.676121	0.51989	0.621231	-7.49162
1700108F19Rik	-0.515056	2.8023	-1.47996	0.180868	0.271364	-6.65666
1700109G14Rik	-0.11494	1.06411	-0.170715	0.869103	0.906659	-7.72679
1700109H08Rik	0.0540216	7.70203	0.655845	0.532126	0.631865	-7.50607
1700109K24Rik	-0.172878	6.43684	-2.29478	0.0540677	0.103636	-5.49591
1700110C19Rik	-0.605632	4.27099	-1.21444	0.262553	0.36654	-6.98107
1700113A16Rik	-0.139122	3.54555	-0.332527	0.748876	0.813141	-7.681
1700120C14Rik	-0.447021	3.12496	-0.711447	0.498996	0.601953	-7.46552
1700123O20Rik	0.373355	8.78075	5.28109	0.00101613	0.00474539	-1.25534
1700124L16Rik	-0.0649682	3.47843	-0.204875	0.843289	0.887367	-7.71955
1700125H03Rik	-1.18576	0.861161	-4.47773	0.00261718	0.00951727	-2.29029
1810009A15Rik	0.769611	1.60545	2.7328	0.0281741	0.0610629	-4.82904
1810010H24Rik	-1.26397	4.69252	-5.69282	0.000647603	0.00340359	-0.760178
1810012K16Rik	-0.0404478	3.19547	-0.0996302	0.92333	0.946819	-7.73768
1810013A23Rik	0.448225	10.0334	9.12733	3.08073e-05	0.000409814	2.6
1810013D15Rik	-0.701779	1.88148	-1.04765	0.328382	0.43606	-7.16305
1810013L24Rik	-0.115125	10.036	-1.82509	0.109168	0.180986	-6.18713
1810014B01Rik	-0.20071	5.59994	-0.750176	0.476724	0.580826	-7.43559
1810019N24Rik	-0.25822	0.892131	-0.565882	0.588509	0.679972	-7.5654
1810021B22Rik	-0.12214	3.5174	-0.494237	0.635724	0.720225	-7.60691
1810024B03Rik	-0.402422	4.28974	-1.56238	0.160592	0.246773	-6.54876
1810030O07Rik	0.231816	9.43454	5.37395	0.000916174	0.00439339	-1.14163
1810034E14Rik	0.44032	3.68133	1.1516	0.285952	0.392258	-7.05183
1810037I17Rik	0.119003	8.70456	1.60547	0.150839	0.234893	-6.49118
1810041H14Rik	0.584311	1.35124	0.876442	0.408818	0.516236	-7.32878
1810044D09Rik	0.347106	4.19364	1.53642	0.166742	0.254207	-6.58307
1810046K07Rik	-0.25	0.125	-1.08619	0.312097	0.41933	-7.12269
1810055G02Rik	0.41365	9.12379	7.50607	0.000112939	0.000963593	1.16651
1810058I24Rik	0.299932	9.40106	3.39071	0.0109474	0.0289841	-3.83406
1810062G17Rik	-0.00346513	3.42229	-0.0103171	0.992046	0.994592	-7.74325
1810062O18Rik	0.686338	4.43206	3.54748	0.00881136	0.0243873	-3.60225
1810064F22Rik	-0.0762665	3.1584	-0.220174	0.831792	0.879429	-7.71588
1810073O08Rik	0.129951	0.918636	0.162911	0.875025	0.911269	-7.72827
2010001A14Rik	0.252949	4.24031	0.689337	0.512009	0.61411	-7.48199
2010003K11Rik	0.2663	1.60712	0.387208	0.70969	0.782239	-7.65905
2010009K17Rik	-0.4039	1.2285	-1.01672	0.341928	0.449535	-7.19465
2010010A06Rik	-0.15625	0.078125	-1.06466	0.32111	0.428293	-7.14536
2010016I18Rik	-1.34306	3.64232	-3.73419	0.00683525	0.0199121	-3.32981
2010109A12Rik	0.373931	1.83511	0.661674	0.52859	0.628423	-7.50196
2010308F09Rik	-0.540694	1.48325	-0.621027	0.55355	0.650397	-7.52997
2010310C07Rik	1.61968	1.41421	3.60288	0.00816743	0.0228899	-3.52097
2010315B03Rik	-0.219712	8.38031	-3.6856	0.00729869	0.0209667	-3.40031
2200002D01Rik	-0.276834	4.62589	-1.25844	0.247144	0.349722	-6.93005
2210016F16Rik	0.189739	7.85124	1.94681	0.0910673	0.156866	-6.0123
2210016L21Rik	0.0958679	9.21644	1.28102	0.239538	0.340936	-6.90342
2210039B01Rik	-0.28346	1.52506	-0.428542	0.68067	0.758049	-7.64034
2210406O10Rik	0.363977	1.84544	0.529209	0.612432	0.701059	-7.5873
2210408F21Rik	1.3768	1.63785	2.14671	0.0675092	0.123475	-5.71802
2210408I21Rik	0.486164	6.99924	3.18678	0.0145923	0.0364289	-4.13928
2210416O15Rik	0.0879557	9.50314	0.773143	0.463832	0.568866	-7.4172
2210418O10Rik	0.12402	4.72528	0.359415	0.729499	0.797124	-7.67061
2300009A05Rik	0.0630184	5.8684	0.500632	0.631431	0.716979	-7.60342
2310001H17Rik	-1.04332	3.65958	-3.54591	0.0088303	0.0244205	-3.60455
2310005E17Rik	-0.37265	1.34447	-0.827966	0.434028	0.541303	-7.37141
2310009B15Rik	0.10252	6.52755	0.65617	0.531929	0.631754	-7.50584
2310010J17Rik	-0.187428	4.04404	-0.40776	0.695193	0.770172	-7.64998
2310011J03Rik	0.54922	7.72334	6.87029	0.000200149	0.00144877	0.534587
2310022A10Rik	0.0469105	8.63645	0.63684	0.543756	0.642153	-7.51926
2310022B05Rik	-0.0117842	10.5738	-0.17324	0.867189	0.905199	-7.7263
2310030G06Rik	0.706431	6.76101	8.07978	6.95972e-05	0.000701359	1.70109
2310033P09Rik	0.0728669	7.66722	0.587125	0.574895	0.66908	-7.55211
2310039H08Rik	0.0194762	6.78044	0.240238	0.816781	0.867842	-7.71067
2310040G24Rik	0.261833	1.97882	0.512423	0.623555	0.709916	-7.59687
2310043M15Rik	1.39519	5.79418	7.02785	0.000173042	0.001298	0.69528
2310057M21Rik	0.11289	8.60185	1.42156	0.196606	0.290415	-6.73123
2310061I04Rik	-0.0312614	8.14492	-0.367409	0.723778	0.793197	-7.66737
2310068J16Rik	0.527507	1.89838	0.629408	0.548346	0.646443	-7.52432
2310069B03Rik	0.10672	0.959661	0.181506	0.860928	0.900322	-7.72465
2410002F23Rik	0.0322026	10.7043	0.571607	0.584822	0.677278	-7.56186
2410003L11Rik	-0.47937	0.239685	-1.69552	0.132208	0.210849	-6.36852
2410004B18Rik	0.404621	7.95913	5.01165	0.00138145	0.00592747	-1.59217
2410004I01Rik	0.426546	2.26004	0.610724	0.559986	0.655549	-7.53681
2410004P03Rik	1.0063	1.24314	1.44269	0.190777	0.283424	-6.70444
2410006H16Rik	0.979963	10.4292	15.1823	9.04455e-07	4.9213e-05	6.44188
2410018L13Rik	0.124091	6.69043	0.786688	0.456342	0.562151	-7.40613
2410021H03Rik	2.09969	2.46782	2.66863	0.0309722	0.0660522	-4.92707
2410022M11Rik	0.232094	5.67451	0.944073	0.375446	0.483251	-7.26605
2500002B13Rik	-0.0969481	6.07772	-0.913196	0.390422	0.497582	-7.29515
2500004C02Rik	-0.246699	7.12095	-2.60656	0.0339538	0.0711674	-5.02189
2510002D24Rik	0.0627077	6.7342	0.774169	0.463263	0.568445	-7.41637
2510003B16Rik	0.197815	9.80579	3.84906	0.0058614	0.0177213	-3.16433
2510009E07Rik	0.126444	9.79587	1.39795	0.203307	0.298214	-6.76089
2510039O18Rik	0.220193	9.83423	2.66576	0.0311038	0.0662846	-4.93146
2610001J05Rik	0.0604623	8.3247	0.805187	0.446246	0.552808	-7.39076
2610002M06Rik	-0.120674	9.48984	-2.49044	0.0403533	0.0816003	-5.19904
2610005L07Rik	0.109412	9.92024	1.83229	0.108007	0.179467	-6.1769
2610008E11Rik	-0.0450932	9.85843	-0.747604	0.478182	0.582216	-7.43762
2610027K06Rik	1.4857	5.69543	11.3874	6.78095e-06	0.000155081	4.2617
2610028E06Rik	-4.33262	5.61098	-14.0452	1.56639e-06	6.44712e-05	5.85246
2610035D17Rik	-0.090301	7.44784	-0.530288	0.611721	0.700482	-7.58667
2610042L04Rik	-0.1579	1.12378	-0.292336	0.778198	0.836759	-7.69507
2610044O15Rik8	0.00853078	8.63808	0.113574	0.912649	0.939264	-7.73599
2610203C22Rik	-2.21428	3.85569	-5.37801	0.000912061	0.00438084	-1.13669
2610206C17Rik	0.757711	1.3495	1.74509	0.122897	0.198779	-6.29977
2610301B20Rik	0.0853555	9.38324	1.20665	0.265366	0.369703	-6.98998
2610306M01Rik	-0.348271	5.16946	-2.25571	0.0573281	0.108466	-5.55477
2610316D01Rik	4.18731	3.25053	6.70631	0.000233517	0.00162023	0.364356
2610318N02Rik	-0.439096	7.82217	-3.6228	0.00794849	0.0224193	-3.49184
2610507B11Rik	-0.362433	11.9685	-7.12262	0.00015873	0.0012198	0.790616
2610524H06Rik	0.276797	9.08998	3.81614	0.00612416	0.0182799	-3.21158
2610528A11Rik	-0.115613	4.70718	-0.648738	0.536457	0.635326	-7.51104
2610528J11Rik	-0.97307	4.61058	-5.35942	0.000931062	0.00444779	-1.15934
2700038G22Rik	0.337433	7.29	3.73116	0.00686324	0.0199803	-3.3342
2700046A07Rik	5.76368	4.19332	13.2185	2.39872e-06	8.10721e-05	5.39226
2700046G09Rik	-0.148267	4.8664	-0.600474	0.566434	0.661379	-7.54352
2700049A03Rik	0.0172948	9.38134	0.185289	0.858067	0.898346	-7.72386
2700054A10Rik	0.385097	5.04254	2.11643	0.0706455	0.127828	-5.76307
2700062C07Rik	0.0953781	7.97977	1.46272	0.185393	0.276832	-6.67885
2700081O15Rik	0.0419618	10.907	0.887639	0.403147	0.511058	-7.31865
2700089I24Rik	-0.123272	3.15507	-0.465746	0.655031	0.737251	-7.62196
2700097O09Rik	0.143851	8.87551	2.35131	0.0496781	0.096763	-5.41045
2700099C18Rik	-0.335561	7.28119	-3.0869	0.0168311	0.0406662	-4.29006
2810001G20Rik	0.083564	6.41471	0.426888	0.681821	0.759138	-7.64112
2810004N23Rik	0.0907067	9.39815	1.15901	0.283103	0.3892	-7.04361
2810006K23Rik	-0.107401	7.32379	-1.02908	0.336464	0.444112	-7.18211
2810013P06Rik	-0.347674	7.69642	-2.54797	0.037041	0.0761934	-5.11134
2810021J22Rik	0.166484	8.13509	2.13428	0.0687796	0.12529	-5.73653
2810025M15Rik	0.221919	7.96677	1.95996	0.0892968	0.154403	-5.9932
2810029C07Rik	0.104964	5.92653	0.668123	0.524695	0.624827	-7.49737
2810032G03Rik	-0.933155	3.55915	-7.41066	0.00012276	0.0010201	1.07442
2810049E08Rik	-0.39859	0.485855	-0.855282	0.419689	0.527425	-7.34763
2810403D21Rik	0.288347	5.87032	1.94624	0.0911455	0.15694	-6.01314
2810408A11Rik	-0.151068	7.57544	-1.37084	0.211251	0.308008	-6.79459
2810408I11Rik	-0.632789	3.15814	-1.43876	0.191848	0.284711	-6.70944
2810414N06Rik	0.033989	3.26405	0.104776	0.919386	0.943821	-7.73708
2810429I04Rik	0.382217	7.76577	2.46875	0.0416799	0.0837491	-5.23207
2810442N19Rik	-0.23299	2.07445	-0.35485	0.732775	0.799958	-7.67243
2810454H06Rik	0.232758	4.57785	0.770198	0.465472	0.57032	-7.41958
2810459M11Rik	2.5323	5.81056	15.6354	7.34513e-07	4.4514e-05	6.66405
2900005J15Rik	-0.77454	4.88676	-4.06607	0.00440786	0.0142674	-2.85644
2900026A02Rik	-0.136571	10.4819	-1.51531	0.171902	0.260654	-6.61075
2900052N01Rik	2.10468	4.46954	7.71917	9.40323e-05	0.000850112	1.36884
2900076A07Rik	0.206665	7.8198	1.65206	0.140915	0.222235	-6.42811
2900093K20Rik	-0.183828	3.25756	-0.390384	0.707441	0.780397	-7.65768
3010001F23Rik	0.548657	5.22848	2.20499	0.0618591	0.115137	-5.63094
3010003L21Rik	1.27899	4.41363	5.49699	0.000800123	0.00396229	-0.992794
3100003L05Rik	-1.35442	0.677211	-4.76482	0.00184672	0.00732808	-1.90981
3110006O06Rik	-0.409211	0.491165	-0.906655	0.39365	0.501007	-7.30121
3110009E18Rik	0.0134205	3.9092	0.0447062	0.965545	0.976434	-7.74217
3110040N11Rik	0.435504	7.17657	2.98947	0.0193677	0.0455905	-4.43778
3110045C21Rik	-0.293519	3.91606	-1.14514	0.288452	0.394948	-7.05896
3110056K07Rik	0.0563282	7.49269	0.572359	0.584339	0.676931	-7.5614
3110070M22Rik	-0.233734	2.33804	-0.53624	0.607805	0.69686	-7.5832
3110082I17Rik	0.239174	7.95145	2.57324	0.0356754	0.0740153	-5.07277
3110099E03Rik	0.451296	6.26646	2.47213	0.0414707	0.0833887	-5.22694
3300002I08Rik	0.854676	5.99427	3.80878	0.00618465	0.0184198	-3.22217
3300005D01Rik	2.23246	1.24123	15.0966	9.41369e-07	5.00458e-05	6.3991
3425401B19Rik	-3.30572	2.94131	-7.55093	0.000108629	0.000939483	1.20947
3632454L22Rik	1.35719	1.50633	2.14461	0.0677225	0.123762	-5.72116
3830403N18Rik	0.239913	1.9459	0.300692	0.772068	0.831788	-7.69229
3830406C13Rik	0.0295632	7.48452	0.30031	0.772348	0.831885	-7.69242
3830408C21Rik	-0.155949	6.40219	-1.07711	0.315873	0.423324	-7.13229
3830432H09Rik	-0.56915	2.80289	-0.842076	0.426579	0.534516	-7.35921
3930402G23Rik	-0.218477	3.50569	-0.399083	0.701297	0.775225	-7.65386
4430402I18Rik	-0.704304	3.9534	-2.31374	0.0525533	0.101153	-5.46728
4631405J19Rik	-1.77384	3.34763	-6.88832	0.000196817	0.00142974	0.553122
4632404H12Rik	-0.304663	8.08316	-2.92558	0.0212477	0.048946	-4.53494
4632427E13Rik	-0.314993	7.24358	-2.6729	0.0307773	0.0657323	-4.92055
4632428C04Rik	-1.52229	2.31625	-2.9373	0.020889	0.0483503	-4.5171
4732414G09Rik	-0.610251	0.591686	-1.05307	0.326049	0.433426	-7.15743
4732471J01Rik	0.0666523	5.47525	0.610566	0.560086	0.655578	-7.53692
4732490B19Rik	-2.06537	3.06268	-4.06456	0.00441653	0.0142816	-2.85857
4732491K20Rik	0.0153557	4.36707	0.0543283	0.958137	0.970763	-7.74163
4833412C05Rik	-0.217037	1.76453	-0.284183	0.784195	0.841817	-7.69771
4833417C18Rik	-0.931781	2.50002	-2.75712	0.0271835	0.0593257	-4.79189
4833418N02Rik	0.414846	6.5509	2.03783	0.0794767	0.140707	-5.87927
4833420G17Rik	0.0777217	10.1026	1.26248	0.245769	0.348142	-6.92531
4833422C13Rik	0.428612	5.51088	1.52473	0.169584	0.257711	-6.59843
4833427F10Rik	2.44926	1.50588	6.60952	0.000256109	0.00173277	0.262419
4833438C02Rik	-0.181123	4.38177	-0.496488	0.634211	0.719113	-7.60568
4833439L19Rik	-0.322673	10.5688	-5.24978	0.00105251	0.00486658	-1.29396
4921504A21Rik	1.71692	3.62867	4.83055	0.00170789	0.0069153	-1.82437
4921507P07Rik	0.209577	5.85518	1.4969	0.176521	0.266137	-6.63474
4921513I03Rik	-1.13327	0.566635	-2.96378	0.0201017	0.0469256	-4.47683
4921524J17Rik	0.39612	8.20069	4.73349	0.00191722	0.00751236	-1.95076
4921531C22Rik	0.131455	4.97601	0.886876	0.403532	0.511399	-7.31934
4921536K21Rik	0.555021	4.86246	2.49243	0.0402341	0.0813991	-5.19602
4930402H24Rik	-0.370195	10.5496	-7.34437	0.000130147	0.00106536	1.00988
4930404I05Rik	0.494043	5.92954	2.07315	0.0753806	0.134622	-5.82719
4930404N11Rik	0.945771	1.77963	1.6623	0.138816	0.219493	-6.41412
4930405A21Rik	-0.442557	1.88438	-0.565197	0.588951	0.680158	-7.56582
4930414N06Rik	-0.0479465	2.02488	-0.0813829	0.937333	0.957103	-7.73955
4930415O20Rik	0.0552823	4.14017	0.183766	0.859218	0.899112	-7.72418
4930422M22Rik	0.160031	4.11676	0.655221	0.532506	0.63218	-7.50651
4930426D05Rik	-0.509086	8.57428	-3.95427	0.00510054	0.0159249	-3.01428
4930426L09Rik	1.5855	2.46336	2.86283	0.0232819	0.0526276	-4.63054
4930429F24Rik	-1.37286	2.22708	-2.38011	0.047582	0.0933218	-5.36679
4930430F08Rik	0.17335	6.29887	0.842466	0.426374	0.534336	-7.35887
4930432J09Rik	0.283999	2.00542	0.819717	0.438425	0.545556	-7.37847
4930432K21Rik	-0.156483	5.5329	-0.704658	0.502969	0.605375	-7.47063
4930442L01Rik	-0.471711	0.522415	-0.974582	0.361077	0.468403	-7.23656
4930443O20Rik	-0.46109	0.665696	-0.950606	0.372334	0.479994	-7.2598
4930444P10Rik	1.1637	1.64328	2.13955	0.0682381	0.124511	-5.72869
4930447C04Rik	-0.114751	5.75966	-0.583091	0.577467	0.671273	-7.55467
4930447F24Rik	1.01975	6.2616	4.38629	0.00293205	0.010333	-2.41397
4930448E22Rik	-0.64385	1.35323	-1.1555	0.284449	0.390653	-7.04751
4930448H16Rik	-0.55484	0.27742	-1.87312	0.101645	0.170867	-6.11862
4930451E10Rik	-0.0441207	2.38895	-0.0786887	0.939403	0.958324	-7.73979
4930451G09Rik	0.451405	4.71599	2.47756	0.0411359	0.0828699	-5.21866
4930453N24Rik	-0.143796	9.07515	-1.77472	0.117631	0.191991	-6.25828
4930455C13Rik	0.342809	2.67241	0.884686	0.404637	0.512356	-7.32133
4930455G09Rik	0.290532	2.68804	1.44414	0.190383	0.282934	-6.7026
4930461G14Rik	-0.695218	2.57317	-2.10132	0.0722643	0.130181	-5.7855
4930471M09Rik	-1.78033	1.935	-5.15128	0.00117671	0.00526492	-1.41634
4930473A02Rik	-0.302722	3.39122	-1.3299	0.223763	0.322691	-6.84476
4930473H19Rik	0.0063794	0.551651	0.0110292	0.991497	0.99424	-7.74324
4930474M22Rik	0.146754	2.78935	0.295915	0.77557	0.834393	-7.69389
4930481A15Rik	-0.490512	4.45952	-1.22022	0.260483	0.364311	-6.97444
4930483K19Rik	0.228459	1.50174	0.396755	0.702939	0.776378	-7.65489
4930483O08Rik	0.162131	0.844086	0.23782	0.818585	0.869021	-7.71132
4930484H19Rik	-0.548461	0.560791	-1.20114	0.267366	0.372107	-6.99625
4930500L23Rik	-2.84275	3.3031	-3.59226	0.00828688	0.0231582	-3.53653
4930502E09Rik	0.262461	0.785131	0.470126	0.652044	0.735019	-7.6197
4930503L19Rik	-0.263262	9.5346	-3.95563	0.00509138	0.0159021	-3.01234
4930506C21Rik	-0.263216	3.75921	-0.675672	0.520158	0.621398	-7.49194
4930507D05Rik	0.309606	1.99775	0.4864	0.641006	0.72476	-7.61113
4930509E16Rik	-1.30615	1.20791	-1.94627	0.0911417	0.15694	-6.0131
4930509G22Rik	0.311886	2.73624	1.20819	0.264807	0.36907	-6.98822
4930511A08Rik	-0.23393	9.63444	-3.228	0.0137628	0.0347182	-4.0773
4930511M06Rik	1.5064	5.12876	5.7727	0.000594918	0.00319377	-0.666781
4930513N10Rik	0.678093	4.80685	4.86649	0.00163687	0.00669957	-1.77791
4930515G01Rik	0.39649	2.88778	0.859156	0.417684	0.525356	-7.34421
4930520O04Rik	-0.177777	5.24779	-0.546953	0.600791	0.690409	-7.57687
4930521E06Rik	1.24587	0.622936	1.87682	0.101087	0.170157	-6.11331
4930522L14Rik	0.281105	7.13013	2.64816	0.0319243	0.0675906	-4.95835
4930523C07Rik	-0.481887	8.1278	-8.22389	6.19017e-05	0.000650671	1.83044
4930525G20Rik	0.248216	4.80206	1.36359	0.21342	0.310579	-6.80354
4930527F14Rik	1.14356	1.59302	2.34359	0.050255	0.0976917	-5.42212
4930533B01Rik	1.31187	2.98159	3.52844	0.00904506	0.0249035	-3.63026
4930539J05Rik	0.172193	4.79306	1.11283	0.301224	0.408741	-7.09418
4930542D17Rik	-0.3414	0.45726	-0.809547	0.443889	0.550476	-7.38709
4930544D05Rik	-0.25	0.125	-1.08619	0.312097	0.41933	-7.12269
4930546K05Rik	0.816741	0.40837	1.71004	0.129415	0.207176	-6.34848
4930547E08Rik	-0.486001	1.98469	-0.535323	0.608408	0.697415	-7.58374
4930549G23Rik	0.253643	5.31875	0.991779	0.353164	0.460497	-7.21962
4930550C14Rik	-0.632983	5.46457	-2.77425	0.0265075	0.058132	-4.76572
4930553P18Rik	0.660491	0.653366	1.09957	0.306599	0.414402	-7.10844
4930556M19Rik	-0.454959	5.84747	-2.02485	0.0810368	0.142908	-5.89835
4930557K07Rik	0.523543	5.49787	4.47326	0.00263169	0.00955222	-2.29631
4930558J18Rik	-0.170459	4.11908	-0.505602	0.628105	0.713918	-7.60067
4930562C15Rik	-0.980795	5.79801	-4.51963	0.00248544	0.00913652	-2.23402
4930562F07Rik	-0.264148	2.22858	-0.310989	0.764538	0.826064	-7.68876
4930563E22Rik	-0.162447	5.30653	-1.3394	0.220801	0.319311	-6.83319
4930563M21Rik	0.298985	2.74077	0.761491	0.470343	0.575127	-7.42659
4930565N06Rik	-0.132589	6.96997	-0.523968	0.615893	0.703617	-7.59032
4930570G19Rik	-1.28197	4.24785	-3.22354	0.0138501	0.0348932	-4.08399
4930577N17Rik	0.184347	3.47079	0.624293	0.551518	0.64866	-7.52777
4930578M01Rik	-0.391141	3.23751	-0.895456	0.399223	0.506925	-7.31152
4930579G24Rik	1.2623	7.59778	14.8836	1.04082e-06	5.26362e-05	6.29159
4930579K19Rik	-0.0709633	3.37308	-0.193937	0.851534	0.893052	-7.72201
4930581F22Rik	-0.463511	6.23171	-3.09557	0.0166229	0.04028	-4.27694
4930590J08Rik	0.503666	4.62211	1.67414	0.136426	0.216417	-6.39792
4930592I03Rik	-0.0438607	1.0059	-0.0595316	0.954132	0.968389	-7.7413
4930594M22Rik	0.802636	4.52746	3.18179	0.0146964	0.036633	-4.1468
4930599N23Rik	0.656992	2.82451	2.51401	0.0389611	0.0793995	-5.16313
4931403E22Rik	-0.846957	3.55518	-2.98967	0.0193622	0.0455891	-4.43748
4931406C07Rik	-0.206663	9.60274	-3.49509	0.00947063	0.0258257	-3.67942
4931414P19Rik	-0.21979	7.94635	-1.88677	0.0996002	0.168107	-6.09903
4931422A03Rik	-0.269342	4.35782	-1.12055	0.29813	0.405608	-7.08583
4931428F04Rik	0.422414	7.69513	3.50055	0.00939953	0.0257036	-3.67137
4931429L15Rik	-0.0429396	0.856491	-0.0777702	0.940108	0.958877	-7.73987
4931440P22Rik	0.00532082	4.65466	0.029004	0.977642	0.984081	-7.74283
4932414N04Rik	-0.1875	0.09375	-1.0753	0.316633	0.42392	-7.1342
4932438A13Rik	0.0426733	11.5552	0.95314	0.371132	0.478796	-7.25736
4932438H23Rik	0.4399	0.34495	0.834797	0.43041	0.538357	-7.36553
4932441J04Rik	0.618328	3.79687	1.53048	0.168181	0.256014	-6.59088
4932702P03Rik	-0.124005	3.5924	-0.239538	0.817303	0.86815	-7.71086
4933401D09Rik	0.744741	0.37237	1.80523	0.112433	0.18542	-6.21528
4933402D24Rik	-0.305998	3.25858	-0.773564	0.463599	0.568659	-7.41686
4933403O08Rik	0.984541	1.4496	1.19917	0.268085	0.372847	-6.99849
4933404O12Rik	0.317543	7.11531	3.88678	0.00557536	0.0170501	-3.11037
4933405D12Rik	-0.37288	1.03974	-0.462846	0.657013	0.738879	-7.62344
4933405L10Rik	-0.0972673	2.00057	-0.136384	0.895218	0.926697	-7.73276
4933406C10Rik	-0.214614	4.58173	-0.891758	0.401076	0.5088	-7.3149
4933407K13Rik	0.497756	8.16066	5.73462	0.000619416	0.00328691	-0.711201
4933407L21Rik	1.65031	5.2635	6.62512	0.00025231	0.00171342	0.278917
4933408J17Rik	0.41687	0.913146	0.668297	0.52459	0.624827	-7.49724
4933411E08Rik	0.13031	0.221405	0.436022	0.675477	0.753938	-7.63676
4933411K16Rik	-0.567815	4.36242	-1.53208	0.167792	0.255607	-6.58877
4933412E12Rik	1.03181	6.7471	14.9869	9.91172e-07	5.12348e-05	6.34393
4933413J09Rik	0.22921	4.2943	1.14911	0.286914	0.393332	-7.05458
4933416I08Rik	1.63014	4.91864	11.9645	4.81145e-06	0.000123628	4.63615
4933416M06Rik	3.65277	1.95139	14.4319	1.29366e-06	5.84477e-05	6.05826
4933421O10Rik	0.113066	7.84842	0.995769	0.351348	0.45866	-7.21566
4933424G05Rik	-0.757711	0.683696	-1.52656	0.169135	0.257185	-6.59602
4933427D06Rik	0.335437	2.48035	0.574189	0.583164	0.676107	-7.56026
4933427D14Rik	0.290096	5.92298	0.942265	0.376311	0.484046	-7.26777
4933427E11Rik	0.882421	1.54451	2.03646	0.0796397	0.140925	-5.88128
4933428G20Rik	0.445732	3.02964	2.074	0.0752852	0.134502	-5.82594
4933430I17Rik	0.886581	4.71792	2.59403	0.0345912	0.0722448	-5.04104
4933431E20Rik	0.545724	8.22374	4.65164	0.00211581	0.00808026	-2.05839
4933431G14Rik	0.690431	2.42158	1.15337	0.28527	0.391536	-7.04987
4933432I09Rik	1.23375	1.98958	3.30864	0.0122816	0.0316727	-3.95644
4933433G15Rik	-0.112391	4.50765	-0.289248	0.780468	0.838749	-7.69608
4933433G19Rik	0.508669	4.83168	4.68962	0.00202098	0.0078132	-2.00833
4933434E20Rik	0.549776	6.66916	7.50752	0.000112797	0.000963593	1.1679
4933439C10Rik	0.120818	7.78335	1.14058	0.290224	0.39691	-7.06396
4933439K11Rik	0.657921	4.38153	3.06966	0.0172529	0.0415085	-4.31615
5031425E22Rik	-0.054776	8.91587	-0.519526	0.618835	0.705731	-7.59285
5031439G07Rik	0.577366	10.4275	7.91986	7.9423e-05	0.000765693	1.55529
5033403F01Rik	0.605583	3.00413	2.43327	0.0439475	0.0874719	-5.28607
5033406O09Rik	-0.471248	3.6895	-1.08252	0.313618	0.420815	-7.12657
5033417F24Rik	0.710859	3.90005	4.03653	0.00458033	0.014679	-2.89798
5330416C01Rik	2.90008	2.90664	5.65486	0.000674444	0.00350035	-0.804864
5330434G04Rik	1.75275	1.7739	2.97632	0.0197398	0.046285	-4.45776
5430402O13Rik	0.204228	3.2197	0.533548	0.609575	0.698388	-7.58478
5430405H02Rik	0.212255	5.10906	1.11058	0.30213	0.409781	-7.09661
5430416N02Rik	0.423983	8.48305	3.03425	0.018155	0.0432937	-4.36981
5430431A17Rik	-0.2663	2.1925	-0.538711	0.606183	0.695318	-7.58175
5530601H04Rik	-0.0701935	8.92702	-0.650178	0.535578	0.634578	-7.51004
5730405O15Rik	0.181189	4.53354	0.669399	0.523927	0.624314	-7.49645
5730409E04Rik	-0.998177	6.28875	-9.10787	3.12541e-05	0.000413623	2.58414
5730455P16Rik	0.142927	9.51993	2.38148	0.0474849	0.0931935	-5.36472
5730480H06Rik	0.434359	8.7103	6.11347	0.000417919	0.00245814	-0.277748
5730507C01Rik	0.604076	5.16073	4.98874	0.00141865	0.00604286	-1.62128
5730596B20Rik	-0.33312	7.32178	-1.67616	0.136022	0.215933	-6.39515
5830408C22Rik	-0.614427	5.56545	-1.62262	0.147113	0.230315	-6.46806
5830428M24Rik	-1.71468	1.16218	-4.60281	0.00224499	0.00845962	-2.12307
5830444B04Rik	1.51844	1.82177	2.81566	0.024945	0.0555369	-4.7025
5830454E08Rik	0.160244	2.37699	0.321511	0.756871	0.819544	-7.68503
5930430L01Rik	-0.164286	5.22439	-0.923296	0.385475	0.492615	-7.28571
6030443J06Rik	-0.199686	4.61555	-0.765376	0.468166	0.572901	-7.42347
6030458C11Rik	0.00688841	9.69944	0.11426	0.912124	0.938833	-7.7359
6230400D17Rik	0.429836	6.20008	2.89249	0.0222963	0.0508693	-4.58535
6330403K07Rik	0.195859	8.57352	2.79243	0.0258095	0.0570282	-4.73797
6330409D20Rik	-2.04156	1.72421	-4.65743	0.00210104	0.00804484	-2.05075
6330415G19Rik	0.902815	3.28959	2.39665	0.0464197	0.0914603	-5.3417
6330418K02Rik	0.82574	1.91752	1.68656	0.13396	0.21316	-6.38086
6330549D23Rik	0.643513	5.8364	5.63504	0.000688948	0.00356125	-0.828274
6430548M08Rik	-0.193477	7.37266	-1.21146	0.263626	0.367775	-6.98449
6430550D23Rik	-0.118088	5.01999	-0.498291	0.633001	0.718158	-7.6047
6430571L13Rik	-0.255104	3.33224	-0.987583	0.355083	0.462338	-7.22377
6530402F18Rik	-1.19067	2.88395	-1.30103	0.232968	0.333367	-6.87957
6720468P15Rik	0.737515	6.824	4.15046	0.00395293	0.0130839	-2.73844
6720489N17Rik	0.0467428	7.55561	0.636676	0.543858	0.642229	-7.51937
6820408C15Rik	-1.01805	3.50239	-3.2358	0.0136116	0.0344058	-4.06558
6820431F20Rik	0.0321294	9.69575	0.516625	0.62076	0.70752	-7.5945
8030462N17Rik	0.0753875	9.34915	0.994555	0.3519	0.45921	-7.21686
8430423G03Rik	-0.185311	1.27255	-0.31043	0.764946	0.826404	-7.68896
8430426J06Rik	-0.745311	0.964056	-1.14811	0.287297	0.393673	-7.05567
8430429K09Rik	0.352421	6.46898	2.84526	0.0238877	0.0536588	-4.65735
8430430B14Rik	-0.431121	0.770401	-0.849865	0.422506	0.530208	-7.3524
9030025P20Rik	0.301726	6.22556	1.06532	0.320832	0.428206	-7.14467
9030612E09Rik	-1.73214	3.03759	-2.2977	0.0538315	0.103274	-5.4915
9030624G23Rik	0.440116	6.346	2.06886	0.0758667	0.135298	-5.83353
9030625G05Rik	-0.916383	5.27052	-4.01749	0.00469536	0.0149413	-2.92481
9130008F23Rik	0.637377	5.3743	4.0868	0.00429105	0.0139606	-2.82736
9130019O22Rik	0.307935	6.92248	2.23195	0.0594076	0.111654	-5.59049
9130019P16Rik	-2.07163	2.13423	-3.12669	0.0158984	0.0389373	-4.22991
9130023H24Rik	0.15966	6.58883	1.55687	0.16188	0.248154	-6.55607
9130024F11Rik	-3.1654	2.94337	-6.22176	0.000374645	0.0022619	-0.157232
9130213A22Rik	-0.251813	2.36219	-0.482717	0.643496	0.726968	-7.6131
9130221H12Rik	0.453571	5.49579	2.41974	0.0448444	0.0887948	-5.30662
9130230L23Rik	-0.871111	3.10538	-1.91569	0.0953971	0.16284	-6.05736
9130401M01Rik	0.373161	5.46878	2.26816	0.0562686	0.106887	-5.53604
9230020A06Rik	-1.13334	1.56672	-2.06388	0.0764351	0.136145	-5.84088
9230102K24Rik	-1.05724	0.815181	-2.37912	0.047653	0.0934191	-5.3683
9230102O04Rik	0.878782	3.82213	2.43266	0.0439874	0.0875315	-5.28699
9230105E05Rik	0.164149	5.35459	0.814591	0.441173	0.548153	-7.38283
9230112J17Rik	-1.19363	4.02045	-5.20124	0.0011118	0.0050609	-1.3541
9230114K14Rik	0.882751	5.04618	4.13536	0.00403042	0.0132873	-2.75948
9230116L04Rik	-0.538971	1.53782	-1.03515	0.333802	0.4413	-7.1759
9230116N13Rik	-0.0627716	4.46108	-0.369605	0.72221	0.792048	-7.66647
9330102E08Rik	1.8345	5.4088	8.96958	3.46483e-05	0.000441264	2.47052
9330104G04Rik	0.594711	5.28723	4.45086	0.00270568	0.00974433	-2.32651
9330136K24Rik	-0.218553	3.13609	-0.792741	0.453021	0.558962	-7.40113
9330151L19Rik	-0.0136023	7.35728	-0.142106	0.890855	0.923595	-7.73186
9330159F19Rik	1.32969	2.9188	1.71264	0.128919	0.20656	-6.34487
9330159M07Rik	-0.192063	5.04167	-1.08927	0.310825	0.418185	-7.11942
9330188P03Rik	-1.22644	4.12567	-2.74116	0.0278294	0.0604576	-4.81627
9430015G10Rik	-0.1778	9.73386	-2.62643	0.0329683	0.0694495	-4.99154
9430037G07Rik	0.0421639	4.05208	0.131898	0.898642	0.928818	-7.73344
9430038I01Rik	-0.0834003	7.20992	-1.01942	0.340729	0.448461	-7.19192
9430060I03Rik	-0.288899	1.94027	-0.605781	0.563091	0.65835	-7.54006
9430065F17Rik	0.571332	3.69921	1.95347	0.0901668	0.155544	-6.00264
9430078K24Rik	0.922203	2.33274	1.96645	0.0884341	0.153186	-5.98375
9530014B07Rik	-0.791047	1.97146	-1.14653	0.287912	0.394362	-7.05743
9530026P05Rik	-0.68965	6.37361	-3.64382	0.00772436	0.0219102	-3.46116
9530051G07Rik	0.211066	3.92893	1.10677	0.303668	0.411358	-7.1007
9530052E02Rik	3.99347	5.05917	29.0494	8.70152e-09	3.86031e-06	11.1478
9530053A07Rik	1.09105	1.63586	1.41882	0.197374	0.291231	-6.73468
9530062K07Rik	-0.055509	2.79409	-0.126053	0.903106	0.93261	-7.7343
9530068E07Rik	0.0965623	12.0716	1.95976	0.0893229	0.154422	-5.99349
9530077C05Rik	0.434149	6.13452	4.04103	0.00455362	0.0146173	-2.89165
9530082P21Rik	-0.142402	4.65667	-0.842285	0.426469	0.534417	-7.35903
9630001P10Rik	-1.23769	3.38638	-4.21077	0.00365927	0.0123155	-2.65471
9630013K17Rik	0.0323497	4.18265	0.129968	0.900116	0.929959	-7.73373
9930012K11Rik	0.784986	6.20917	10.5712	1.13272e-05	0.000213144	3.69999
9930021J03Rik	-0.343058	10.9805	-6.90087	0.000194536	0.00141631	0.56599
9930104L06Rik	0.368717	7.98433	7.74254	9.21846e-05	0.000837717	1.39075
9930111J21Rik1	-1.7387	1.32753	-2.76748	0.0267724	0.0586032	-4.77606
9930111J21Rik2	-2.93164	3.74926	-5.90475	0.000517961	0.00289523	-0.514239
a	1.20625	7.51811	4.16718	0.00386903	0.0128809	-2.71518
A030001D20Rik	0.103906	4.42486	0.312831	0.763194	0.824865	-7.68812
A130010J15Rik	0.179596	7.08862	2.73367	0.0281382	0.0610002	-4.82771
A130077B15Rik	-0.960021	0.748291	-2.43119	0.0440844	0.0877146	-5.28923
A1cf	-1.92867	3.63852	-2.59756	0.0344104	0.071987	-5.03565
A230020J21Rik	-0.602021	1.02272	-1.50673	0.174041	0.263166	-6.62195
A230028O05Rik	1.03523	2.07472	1.40047	0.202582	0.29734	-6.75773
A230056J06Rik	-0.291745	9.40408	-6.05056	0.000445599	0.00258207	-0.348437
A230057D06Rik	-0.0267374	6.99049	-0.208582	0.840499	0.885545	-7.71868
A230072E10Rik	0.0193493	2.03544	0.0437706	0.966266	0.976994	-7.74222
A230077H06Rik	-0.507113	2.19292	-0.751338	0.476066	0.58041	-7.43467
A230083G16Rik	0.549502	4.85183	2.32176	0.0519251	0.100185	-5.45515
A230103J11Rik	0.370763	2.1976	0.616073	0.556639	0.652848	-7.53327
A230107N01Rik	0.243277	4.18338	1.22649	0.258254	0.361745	-6.96722
A230108P19Rik	0.0884398	0.825521	0.135706	0.895736	0.927069	-7.73286
A2m	4.23908	8.80642	6.11777	0.000416096	0.00245152	-0.27293
A330009N23Rik	0.812659	3.37132	2.72336	0.0285684	0.0617805	-4.84345
A330023F24Rik	0.445554	5.75978	2.55717	0.0365376	0.0754492	-5.0973
A330040F15Rik	-0.905472	4.54125	-2.43658	0.0437305	0.0871191	-5.28103
A330041J22Rik	0.233981	0.52324	0.374688	0.718586	0.789246	-7.66436
A330048O09Rik	0.162792	3.03585	0.624014	0.551692	0.648821	-7.52796
A330074K22Rik	-1.47687	5.16977	-6.62012	0.000253521	0.00172032	0.273631
A330076H08Rik	-0.0484214	6.48918	-0.513557	0.6228	0.709378	-7.59623
A330102I10Rik	0.0513442	1.18166	0.0615572	0.952574	0.96766	-7.74116
A3galt2	0.151905	5.45668	0.70555	0.502446	0.604952	-7.46996
A430005L14Rik	-0.136003	8.02974	-1.01969	0.340607	0.448335	-7.19164
A430033K04Rik	0.359926	8.16044	4.15614	0.00392422	0.0130227	-2.73053
A430035B10Rik	-1.05259	4.10186	-2.61234	0.0336643	0.0706532	-5.01307
A430057M04Rik	-0.504113	2.9002	-1.17161	0.278321	0.384098	-7.02957
A430078I02Rik	0.38039	2.34805	0.976524	0.360177	0.467719	-7.23466
A430088P11Rik	-1.21778	1.37191	-1.66828	0.137604	0.217933	-6.40595
A430090L17Rik	-0.149021	1.89166	-0.31465	0.761867	0.823634	-7.68748
A430108G06Rik	0.114445	3.18669	0.417653	0.688262	0.764469	-7.64545
A4galt	0.909644	9.21227	12.902	2.84241e-06	9.0499e-05	5.20838
A4gnt	-0.887331	1.9019	-1.92593	0.0939511	0.160809	-6.04256
A530016L24Rik	-2.99496	1.49748	-5.19969	0.00111375	0.00506576	-1.35602
A530064D06Rik	-2.11699	1.79848	-3.44252	0.0101857	0.0273428	-3.75716
A530072M11Rik	-0.100563	2.31598	-0.13398	0.897053	0.92794	-7.73313
A630001G21Rik	-1.89244	4.44523	-6.7367	0.000226889	0.00158741	0.39614
A630089N07Rik	0.246973	7.24715	1.90836	0.0964467	0.164122	-6.06795
A730008H23Rik	-0.471232	12.306	-5.60547	0.000711237	0.00364325	-0.8633
A730013G03Rik	-0.957901	0.747231	-1.38921	0.205838	0.301442	-6.77179
A730020M07Rik	-1.4749	1.47744	-3.08349	0.0169135	0.0408094	-4.29521
A730056A06Rik	-0.562051	2.86733	-1.73709	0.124357	0.200631	-6.31093
A730063M14Rik	0.821511	4.00425	4.1523	0.00394363	0.0130673	-2.73588
A730081D07Rik	0.610744	4.07287	2.87936	0.0227272	0.0516127	-4.60535
A830005F24Rik	1.91536	1.51783	4.32155	0.00318004	0.0110322	-2.50226
A830018L16Rik	-0.16123	2.54052	-0.150506	0.884457	0.91875	-7.73047
A830035O19Rik	0.300143	3.26837	0.619173	0.554705	0.651362	-7.53121
A830082N09Rik	-0.139611	6.78938	-1.04273	0.330505	0.437823	-7.16811
A930001C03Rik	0.236998	3.59851	0.913741	0.390153	0.497487	-7.29464
A930003O13Rik	-0.352803	2.64131	-0.547946	0.600144	0.689742	-7.57628
A930004D18Rik	0.110742	6.76861	0.92178	0.386215	0.493294	-7.28713
A930005H10Rik	0.252151	5.11188	1.00741	0.346088	0.453399	-7.20402
A930006K02Rik	-0.523539	3.80945	-1.60118	0.151787	0.235909	-6.49696
A930007A09Rik	0.0998269	5.58342	0.586727	0.575149	0.669287	-7.55236
A930007I19Rik	0.245308	5.77911	0.990084	0.353938	0.461288	-7.2213
A930009A15Rik	1.24956	1.27996	2.05134	0.0778849	0.138391	-5.85938
A930011G23Rik	0.254866	7.60284	2.65509	0.0315986	0.0670787	-4.94776
A930012L18Rik	0.324739	3.32354	1.19481	0.269683	0.374648	-7.00344
A930017K11Rik	-2.84344	3.43247	-4.49809	0.00255224	0.00933327	-2.26292
A930019D19Rik	-0.578826	1.68664	-0.786996	0.456173	0.562061	-7.40588
A930024E05Rik	0.479633	5.86376	3.83522	0.00597041	0.0179537	-3.18419
A930033H14Rik	-0.698129	6.60239	-4.97691	0.0014383	0.00610172	-1.63635
A930037H05Rik	0.280368	4.53944	1.40887	0.200183	0.294584	-6.7472
A930041C12Rik	0.799308	2.06777	1.09248	0.309501	0.417329	-7.116
AA386476	-0.0335673	5.01879	-0.241815	0.815604	0.867001	-7.71024
AA387883	-0.464374	1.72572	-0.571425	0.58494	0.677361	-7.56198
AA413626	0.539307	3.76422	1.65641	0.140019	0.221001	-6.42217
AA414768	0.846368	5.15829	6.78145	0.00021751	0.00153586	0.442744
AA465934	0.404343	4.66341	1.24642	0.251274	0.354214	-6.9441
AA467197	-1.6798	3.33837	-2.42889	0.0442355	0.0879357	-5.29272
AA986860	-0.622789	6.70377	-4.53638	0.00243485	0.00898436	-2.2116
Aaas	0.350993	9.33691	4.35066	0.00306581	0.0107142	-2.46249
Aacs	-0.107722	9.6536	-1.9108	0.096095	0.163714	-6.06442
Aadac	-4.66909	2.62111	-8.5163	4.90538e-05	0.000563629	2.08714
Aadat	-1.55804	3.93188	-4.17137	0.0038483	0.012824	-2.70935
Aagab	-0.0219866	9.00111	-0.232706	0.822407	0.871961	-7.71268
Aak1	0.258388	11.1531	5.38029	0.000909756	0.00437096	-1.13391
Aamdc	0.501702	6.44192	3.30949	0.012267	0.0316488	-3.95517
Aamp	-0.115304	9.99636	-1.37518	0.209961	0.306611	-6.78922
Aanat	-0.17162	0.37237	-0.348549	0.737306	0.803656	-7.67491
Aar2	0.171606	9.01816	3.37628	0.0111703	0.0294286	-3.85554
Aard	0.771784	2.5101	1.60945	0.149968	0.233868	-6.48583
Aars	-0.353664	11.6719	-4.89995	0.00157368	0.00652143	-1.73483
Aars2	-0.205961	8.85096	-1.75068	0.121887	0.197561	-6.29197
Aarsd1	-0.233648	3.19086	-0.711378	0.499036	0.601961	-7.46558
Aasdh	-0.204947	8.80729	-3.31165	0.0122296	0.0315663	-3.95193
Aasdhppt	-0.0932449	9.11828	-1.15671	0.283986	0.390217	-7.04617
Aass	-1.62735	4.8079	-5.48271	0.000812722	0.00400549	-1.00997
Aatf	0.137732	8.82994	1.56095	0.160926	0.24706	-6.55066
Aatk	0.293318	6.87366	1.40479	0.201346	0.295924	-6.75233
AB124611	-1.05777	4.49196	-4.02567	0.00464557	0.0148339	-2.91328
Abat	-0.299443	8.97567	-2.22429	0.0600939	0.112668	-5.60199
Abca1	-0.629075	10.2039	-5.14857	0.00118035	0.0052752	-1.41973
Abca13	-4.7593	2.68449	-13.2448	2.36553e-06	8.05703e-05	5.40734
Abca17	-0.684081	0.628601	-1.46738	0.184159	0.275338	-6.67286
Abca2	-0.747064	10.7803	-6.96336	0.000183605	0.0013573	0.629849
Abca3	-0.749289	9.47167	-15.0034	9.83479e-07	5.12348e-05	6.35227
Abca4	-0.00552047	5.07964	-0.0247834	0.980894	0.986567	-7.74296
Abca5	0.400401	9.29101	6.87813	0.000198692	0.00144001	0.542651
Abca6	1.44952	5.05306	7.98845	7.50294e-05	0.000735439	1.61812
Abca7	-0.325044	9.04275	-2.46183	0.0421126	0.08448	-5.24261
Abca8a	-4.25617	4.15507	-4.86817	0.00163364	0.0066926	-1.77575
Abca8b	0.185929	6.63083	0.932231	0.381138	0.488748	-7.2773
Abca9	0.55389	6.97728	1.324	0.225617	0.324645	-6.8519
Abcb10	0.277187	8.8048	4.43056	0.00277471	0.00990969	-2.35394
Abcb1a	-0.636963	5.22279	-2.59582	0.0344994	0.0721297	-5.0383
Abcb1b	0.509203	6.31533	3.6667	0.00748803	0.0213813	-3.42781
Abcb4	-0.0638486	3.30495	-0.182877	0.859891	0.899558	-7.72436
Abcb6	0.419664	3.64923	1.45748	0.186787	0.278485	-6.68556
Abcb7	-0.16985	9.79252	-3.91653	0.00536033	0.016531	-3.06793
Abcb8	-0.263509	8.98597	-4.97225	0.00144612	0.00612204	-1.64228
Abcb9	0.271085	4.14551	0.958159	0.368759	0.476435	-7.25252
Abcc1	0.133969	10.8321	1.35372	0.216405	0.314298	-6.81568
Abcc10	0.185013	7.85323	1.78715	0.115486	0.189228	-6.2408
Abcc12	0.616821	1.85382	1.27839	0.240414	0.342016	-6.90654
Abcc2	-1.82061	5.55777	-2.7819	0.0262113	0.0576479	-4.75404
Abcc3	0.516336	7.72877	2.8087	0.0252007	0.0559715	-4.71312
Abcc4	0.526305	9.71053	3.21019	0.0141149	0.0354384	-4.10406
Abcc5	0.523461	10.5287	5.32964	0.000962441	0.00454946	-1.19574
Abcc6	0.690874	3.48128	1.08855	0.31112	0.418485	-7.12018
Abcc8	-0.605708	4.25024	-2.65634	0.0315404	0.0669957	-4.94586
Abcc9	-2.68983	10.5173	-12.1794	4.2506e-06	0.000114052	4.77114
Abcd1	-0.403773	8.36635	-6.06345	0.000439764	0.00255847	-0.33391
Abcd2	0.390094	6.88149	3.44747	0.010116	0.0271931	-3.74983
Abcd3	-0.288666	10.3467	-5.12648	0.00121048	0.00537362	-1.44737
Abcd4	0.258084	8.25596	3.46857	0.00982441	0.0265719	-3.71861
Abce1	-0.109211	11.9583	-1.67726	0.135804	0.215625	-6.39365
Abcf1	-0.00350002	10.8664	-0.0855661	0.934121	0.954807	-7.73915
Abcf2	0.177559	10.5567	3.57162	0.00852427	0.0236935	-3.56679
Abcf3	0.0784226	9.69414	1.71843	0.127824	0.205274	-6.33685
Abcg1	-1.26605	7.22557	-6.59718	0.000259162	0.00175049	0.24934
Abcg2	-0.132405	9.43184	-2.16341	0.0658393	0.121038	-5.69312
Abcg3	-2.34937	3.0116	-6.62653	0.000251969	0.0017131	0.280407
Abcg4	0.314857	6.28756	2.37842	0.0477024	0.0935055	-5.36935
Abcg5	1.12218	5.09036	7.73091	9.30989e-05	0.000844279	1.37985
Abcg8	1.65452	2.71372	3.09096	0.0167332	0.0404799	-4.28391
Abhd1	-0.864642	1.292	-2.14836	0.0673426	0.123209	-5.71557
Abhd10	0.0600727	7.57354	0.834878	0.430368	0.538357	-7.36546
Abhd11	0.346516	7.48506	3.62039	0.00797467	0.0224679	-3.49537
Abhd11os	0.261488	5.02931	1.5447	0.164758	0.251705	-6.57216
Abhd12	0.346164	9.48661	4.40485	0.00286495	0.0101467	-2.38878
Abhd13	0.116498	9.94284	1.74602	0.122728	0.198559	-6.29847
Abhd14a	0.0742007	8.13812	1.00275	0.348185	0.45558	-7.20869
Abhd14b	-0.814132	7.56799	-7.90052	8.07136e-05	0.000772698	1.53749
Abhd15	0.339641	1.86019	0.383691	0.712184	0.784445	-7.66056
Abhd16a	-0.246629	9.25862	-3.98589	0.00489335	0.0154264	-2.96947
Abhd16b	-0.27301	2.10836	-0.397072	0.702716	0.776256	-7.65475
Abhd17a	0.0732037	9.07315	0.914889	0.389589	0.496918	-7.29357
Abhd17b	0.328902	9.20199	4.10792	0.00417551	0.0136733	-2.7978
Abhd17c	-0.164271	9.39434	-2.13971	0.068222	0.1245	-5.72845
Abhd18	0.0877275	8.46143	0.803459	0.447182	0.55349	-7.39221
Abhd2	1.31131	10.9658	26.0604	1.90309e-08	5.86786e-06	10.4032
Abhd3	-0.644504	4.05471	-2.33941	0.0505709	0.0981899	-5.42846
Abhd4	0.0122986	10.6075	0.244375	0.813695	0.865691	-7.70954
Abhd5	0.475904	8.01104	4.91598	0.00154436	0.00643483	-1.71424
Abhd6	-0.138109	8.14222	-2.03646	0.0796396	0.140925	-5.88128
Abhd8	0.340601	9.09944	3.53921	0.00891206	0.0246007	-3.61441
Abi1	0.0429528	10.8183	0.783382	0.458163	0.563677	-7.40885
Abi2	-0.564421	10.0788	-10.3774	1.28618e-05	0.000230896	3.56062
Abi3	1.47719	3.13277	4.89301	0.00158657	0.0065486	-1.74376
Abi3bp	-0.378834	8.14256	-1.49042	0.178172	0.268235	-6.64314
Abitram	0.299204	9.76726	4.63694	0.00215382	0.00818983	-2.07783
Abl1	-0.342953	11.9876	-6.67961	0.000239518	0.00164692	0.336348
Abl2	0.168138	10.6262	2.34997	0.0497775	0.0968881	-5.41247
Ablim1	-1.21015	9.92496	-13.1125	2.53798e-06	8.37223e-05	5.33115
Ablim2	-1.59786	5.01142	-12.155	4.31052e-06	0.000114827	4.7559
Ablim3	0.649616	7.27779	4.25656	0.00345223	0.0117492	-2.59149
Abr	-0.716526	11.3427	-8.26066	6.00943e-05	0.000637391	1.86314
Abra	0.16156	0.20578	0.563974	0.589741	0.680411	-7.56658
Abracl	1.17066	8.42171	12.7321	3.11851e-06	9.49759e-05	5.1078
Abraxas1	0.153726	8.2959	1.87321	0.101632	0.170867	-6.11849
Abraxas2	0.0997598	9.64179	1.92089	0.0946598	0.161818	-6.04985
Abt1	0.378655	8.0475	7.18514	0.000150017	0.0011692	0.852962
Abtb1	-0.823247	8.32819	-11.3267	7.03625e-06	0.000157934	4.2213
Abtb2	-0.762652	7.19752	-6.7013	0.00023463	0.0016254	0.359104
Acaa1a	-0.127026	10.0154	-2.39691	0.0464017	0.091446	-5.34131
Acaa1b	-2.42167	4.22668	-15.2723	8.67421e-07	4.82115e-05	6.48657
Acaa2	-1.05741	9.45457	-14.2231	1.43355e-06	6.16587e-05	5.94786
Acaca	-0.125552	10.5536	-1.72606	0.126396	0.203339	-6.32627
Acacb	-1.00778	7.38143	-5.14199	0.00118923	0.00530781	-1.42794
Acad10	0.130367	7.01016	1.29621	0.234538	0.335063	-6.88534
Acad11	-0.557508	7.40672	-5.51155	0.000787503	0.00391852	-0.975317
Acad12	-0.39909	5.99288	-2.47532	0.041274	0.0831202	-5.22208
Acad8	0.0799581	8.66731	1.48965	0.178369	0.268427	-6.64413
Acad9	0.129101	9.09138	2.28907	0.0545322	0.104288	-5.50452
Acadl	0.147244	10.2592	2.06181	0.076673	0.136541	-5.84394
Acadm	-0.435872	9.81968	-7.26389	0.000139794	0.00111676	0.930909
Acads	-0.0544464	9.39444	-0.724303	0.491529	0.594143	-7.45574
Acadsb	0.00188614	10.6417	0.0336221	0.974083	0.982074	-7.74267
Acadvl	-0.0151444	8.78656	-0.215087	0.83561	0.881927	-7.71713
Acan	0.27696	3.70932	0.585247	0.576091	0.670162	-7.5533
Acap1	0.10593	4.28167	0.463369	0.656655	0.738711	-7.62318
Acap2	-0.191825	10.9597	-3.67335	0.00742074	0.021241	-3.41812
Acap3	0.561416	8.88116	9.28196	2.75019e-05	0.000380881	2.72502
Acat1	-0.47448	10.6689	-7.42337	0.000121398	0.0010122	1.08674
Acat2	-0.0555904	10.1058	-0.555457	0.595256	0.685379	-7.57176
Acat3	0.288113	3.78492	1.07255	0.317785	0.425076	-7.13709
Acbd3	0.0532963	10.6945	1.07607	0.31631	0.423683	-7.13339
Acbd4	0.360236	7.50509	3.26212	0.0131141	0.0333873	-4.02609
Acbd5	-0.0314651	9.64137	-0.662699	0.52797	0.628026	-7.50123
Acbd6	-0.0187234	9.19409	-0.348606	0.737265	0.803656	-7.67488
Acbd7	0.26828	0.45726	0.625468	0.550789	0.648193	-7.52698
Accs	0.214342	8.57739	3.21968	0.0139261	0.0350396	-4.0898
Acd	0.152095	8.79108	2.73543	0.0280652	0.0608871	-4.82502
Ace	-1.9926	7.10703	-6.78611	0.000216559	0.00153036	0.447586
Ace2	-3.42331	6.33904	-10.7734	9.94315e-06	0.000195797	3.84285
Acer2	-0.0837882	8.27939	-0.579472	0.579779	0.673337	-7.55695
Acer3	-0.0324397	8.67765	-0.420338	0.686387	0.763013	-7.6442
Ache	-0.708736	5.48917	-3.47301	0.00976422	0.0264661	-3.71204
Acin1	-0.0295732	12.0541	-0.574831	0.582752	0.675719	-7.55986
Ackr1	-0.601461	0.56901	-1.08705	0.31174	0.419153	-7.12177
Ackr2	-0.623195	5.03705	-3.0912	0.0167275	0.0404717	-4.28355
Ackr3	-0.732874	9.07173	-4.95403	0.00147716	0.00621821	-1.66554
Ackr4	2.14306	5.64131	9.49486	2.35855e-05	0.000343711	2.89416
Acly	0.182915	12.5822	2.82331	0.0246672	0.055037	-4.69083
Acmsd	0.936141	1.60134	3.12572	0.0159203	0.0389704	-4.23136
Acnat1	-1.16899	1.13296	-1.60262	0.151469	0.235664	-6.49502
Aco1	0.0117077	10.8478	0.166925	0.871978	0.908992	-7.72752
Aco2	-0.277231	11.5088	-4.67141	0.00206583	0.00794813	-2.0323
Acod1	-2.80657	2.95838	-4.35825	0.00303677	0.010627	-2.45214
Acot1	-0.0228624	8.91185	-0.297824	0.77417	0.833193	-7.69325
Acot11	0.0300421	6.35892	0.148793	0.885761	0.919779	-7.73076
Acot12	-2.39606	1.63318	-4.58779	0.00228644	0.00858638	-2.14303
Acot13	0.209983	8.19043	4.47698	0.0026196	0.00952213	-2.2913
Acot2	-0.181646	7.77136	-1.45404	0.187709	0.279622	-6.68996
Acot3	-1.25593	0.914526	-3.02654	0.0183579	0.0436826	-4.3815
Acot4	-2.01875	4.59061	-4.72464	0.00193766	0.00756765	-1.96234
Acot6	0.00736493	6.72143	0.0887052	0.931711	0.953158	-7.73884
Acot7	-0.191298	8.61598	-2.7734	0.0265408	0.0581832	-4.76703
Acot8	0.30861	7.32748	4.37242	0.00298336	0.0104802	-2.43284
Acot9	0.24798	8.68412	2.41259	0.0453265	0.0896078	-5.31749
Acox1	-0.270538	10.6809	-3.48441	0.00961138	0.0261284	-3.69519
Acox2	-3.09034	2.10001	-6.17753	0.000391685	0.00234065	-0.206275
Acox3	0.377367	8.90443	4.23381	0.00355346	0.0120355	-2.62287
Acoxl	-1.5966	3.18482	-5.91344	0.0005133	0.00287392	-0.504281
Acp1	0.290524	10.2384	6.08863	0.000428612	0.00250844	-0.305597
Acp2	0.184536	9.74225	1.69271	0.132755	0.211472	-6.37239
Acp4	0.326584	2.5047	0.682014	0.516366	0.618323	-7.48735
Acp5	-1.04054	4.19162	-4.30023	0.00326665	0.0112527	-2.53147
Acp6	-0.0397906	9.45713	-0.619015	0.554803	0.65139	-7.53131
Acpp	2.78443	8.37443	24.4933	2.97362e-08	7.68549e-06	9.96762
Acr	0.399161	1.85283	0.795173	0.451692	0.557674	-7.39912
Acrbp	-0.370372	5.85028	-2.21722	0.0607349	0.113592	-5.61261
Acsbg1	-0.112932	3.9139	-0.343391	0.741023	0.806707	-7.6769
Acsbg3	-0.0766037	5.0783	-0.312384	0.76352	0.825167	-7.68827
Acsf2	-0.0541944	10.3803	-0.790684	0.454148	0.559998	-7.40284
Acsf3	-0.179535	7.78686	-2.35034	0.04975	0.0968494	-5.41191
Acsl1	-0.577002	9.14228	-4.04203	0.0045477	0.014611	-2.89024
Acsl3	-0.298874	11.3385	-3.57763	0.00845442	0.023544	-3.55798
Acsl4	-0.215536	10.7186	-2.34225	0.0503563	0.0978345	-5.42416
Acsl5	0.231135	9.21735	3.47602	0.00972356	0.0263722	-3.70759
Acsl6	0.769248	3.33448	2.02675	0.080806	0.142601	-5.89555
Acsm1	-2.68	1.64484	-2.71911	0.0287483	0.0621236	-4.84996
Acsm2	-4.70477	3.86603	-7.26438	0.000139733	0.00111676	0.931393
Acsm3	0.0527123	5.47527	0.182166	0.860429	0.899907	-7.72451
Acss1	-0.665314	5.77395	-2.06018	0.0768597	0.136811	-5.84634
Acss2	-0.103936	7.60919	-1.00235	0.348368	0.455786	-7.2091
Acss3	1.85425	8.35245	20.5933	1.03235e-07	1.39134e-05	8.71711
Acta1	-1.32373	4.3654	-2.15844	0.0663323	0.121766	-5.70054
Acta2	1.58442	11.0641	6.21022	0.000379013	0.00227966	-0.170013
Actb	0.0713674	14.7304	1.18319	0.273983	0.379057	-7.01658
Actc1	-3.61941	4.43931	-4.85424	0.00166071	0.00676722	-1.79373
Actg1	-0.159477	14.1031	-2.06607	0.0761853	0.135783	-5.83766
Actg2	0.677995	4.95114	1.42953	0.194387	0.287742	-6.72114
Actl10	0.386569	2.10276	0.856087	0.419272	0.527089	-7.34692
Actl6a	-0.118532	9.9502	-2.54083	0.037436	0.0768588	-5.12222
Actn1	0.370612	11.8449	5.4349	0.000856503	0.00417676	-1.06764
Actn2	0.761566	3.20515	1.73376	0.124968	0.201441	-6.31555
Actn3	-2.83421	7.20536	-13.5341	2.03273e-06	7.30061e-05	5.57131
Actn4	-0.296291	12.6462	-4.64615	0.0021299	0.00812348	-2.06564
Actr10	0.163333	10.2073	3.273	0.0129141	0.0329843	-4.00978
Actr1a	0.120553	11.0881	2.59528	0.0345266	0.0721614	-5.03911
Actr1b	0.241025	11.0052	5.8356	0.000556781	0.0030469	-0.593836
Actr2	-0.217082	11.7055	-3.32445	0.0120116	0.031118	-3.93281
Actr3	-0.0354105	12.0671	-0.677301	0.519182	0.620892	-7.49077
Actr3b	-0.82745	5.28783	-4.07295	0.00436873	0.0141609	-2.84679
Actr3-ps	0.289121	6.77577	2.2831	0.0550223	0.105053	-5.51352
Actr5	0.111884	7.79977	0.776662	0.461878	0.567195	-7.41434
Actr6	0.341189	8.02643	4.4024	0.0028737	0.0101662	-2.3921
Actr8	0.00371518	9.55667	0.0724329	0.94421	0.961777	-7.74033
Acvr1	0.496219	9.74357	7.23218	0.000143814	0.00113515	0.899599
Acvr1b	-0.282307	9.82382	-5.24638	0.00105655	0.0048774	-1.29816
Acvr1c	-1.66237	2.73116	-2.99523	0.019207	0.0452863	-4.42903
Acvr2a	-0.542181	9.93946	-5.97056	0.000483797	0.00274458	-0.439068
Acvr2b	-0.354539	8.46838	-2.20263	0.0620783	0.11544	-5.63447
Acvrl1	-1.05225	7.79734	-13.8813	1.70131e-06	6.70415e-05	5.76341
Acy1	0.243615	7.66067	2.78933	0.025927	0.0571942	-4.74269
Acy3	-1.1347	6.54814	-7.38394	0.000125679	0.00103749	1.04846
Acyp1	-0.0213883	6.89284	-0.260889	0.801415	0.855859	-7.70485
Acyp2	1.96374	3.67685	5.79818	0.000579127	0.00313286	-0.637164
Ada	1.9344	5.92802	8.07369	6.99453e-05	0.000703657	1.69558
Adad1	0.0235902	0.293045	0.0744535	0.942657	0.960744	-7.74016
Adal	0.323888	7.90968	3.33007	0.0119173	0.0309054	-3.92443
Adam10	-0.184871	11.8764	-3.58014	0.0084254	0.0234744	-3.55429
Adam11	-2.29736	8.39745	-11.0683	8.25376e-06	0.000172896	4.04676
Adam12	1.16066	9.90688	4.69279	0.00201328	0.00778511	-2.00416
Adam15	-0.0368329	9.37026	-0.502415	0.630237	0.7159	-7.60244
Adam17	0.110273	10.7169	1.82177	0.109707	0.181707	-6.19184
Adam19	1.78599	11.1332	29.7572	7.31417e-09	3.60803e-06	11.3094
Adam1a	0.0632588	5.86161	0.284713	0.783805	0.841547	-7.69754
Adam1b	0.46315	1.86087	1.40381	0.201626	0.29626	-6.75355
Adam2	-2.17101	3.09944	-3.07602	0.017096	0.0412043	-4.30652
Adam21	0.290057	1.93571	0.375384	0.71809	0.788885	-7.66407
Adam22	-0.0520426	7.93752	-0.385223	0.711097	0.783544	-7.65991
Adam23	-2.51656	6.84741	-12.2716	4.03311e-06	0.000110546	4.8283
Adam32	0.875087	2.13487	2.37064	0.0482614	0.0944352	-5.38116
Adam33	-0.147438	6.59765	-0.604512	0.563889	0.659195	-7.54089
Adam4	0.0300147	1.81465	0.0398431	0.969291	0.978645	-7.74241
Adam5	0.874373	3.53029	2.01295	0.0824932	0.144909	-5.91581
Adam7	-0.63816	0.953291	-0.786158	0.456633	0.562431	-7.40657
Adam8	-1.39292	8.09791	-9.05472	3.25122e-05	0.000423653	2.54065
Adam9	0.482739	10.7241	7.2569	0.000140669	0.00111968	0.924015
Adamts1	-0.448743	11.9993	-2.72581	0.0284655	0.0615807	-4.83971
Adamts10	-0.345217	10.3335	-3.92418	0.00530659	0.0164023	-3.05705
Adamts12	-0.038675	10.6626	-0.273094	0.792378	0.848683	-7.70118
Adamts13	-2.431	5.50271	-14.4494	1.28262e-06	5.83991e-05	6.06747
Adamts14	1.12914	6.64218	4.13593	0.00402749	0.0132811	-2.75869
Adamts15	0.884985	8.34201	7.5931	0.000104745	0.000918251	1.24969
Adamts16	-1.57474	8.95494	-8.47871	5.05242e-05	0.000572795	2.05456
Adamts17	-1.45641	6.86495	-7.15654	0.000153934	0.00119388	0.8245
Adamts18	-0.120531	5.64691	-0.703101	0.503883	0.606331	-7.47179
Adamts19	-0.505411	7.71906	-3.16305	0.0150939	0.0373526	-4.17503
Adamts2	-0.803153	8.632	-6.32934	0.00033655	0.00210269	-0.0389674
Adamts20	0.67386	9.08549	4.07376	0.00436414	0.0141503	-2.84565
Adamts3	1.00197	7.60511	11.4283	6.61468e-06	0.000152763	4.28882
Adamts4	0.750233	10.0378	7.55958	0.00010782	0.000934386	1.21773
Adamts5	-0.334643	8.79897	-1.75733	0.120693	0.196043	-6.28266
Adamts6	0.0101306	9.44156	0.109729	0.915592	0.941191	-7.73648
Adamts7	1.05057	9.26381	9.44141	2.4506e-05	0.000355095	2.85202
Adamts8	1.84059	2.74574	3.11395	0.0161907	0.0394728	-4.24914
Adamts9	1.13331	11.7919	10.3801	1.28385e-05	0.000230896	3.56261
Adamtsl1	-2.03817	6.91605	-6.56658	0.000266909	0.00178828	0.216833
Adamtsl2	-0.126968	4.11711	-0.337511	0.745269	0.809975	-7.67914
Adamtsl3	-0.267995	6.91	-1.64988	0.141365	0.222845	-6.43107
Adamtsl4	-1.29652	5.12921	-5.22064	0.00108768	0.00497551	-1.33003
Adamtsl5	1.18544	6.96354	7.6417	0.000100461	0.000892621	1.2958
Adap1	-0.374529	6.08443	-2.50715	0.039361	0.0800289	-5.17358
Adap2	-0.882923	4.63155	-2.80943	0.0251738	0.0559258	-4.71201
Adar	-0.0924963	9.64063	-1.62798	0.145967	0.228949	-6.46081
Adarb1	-0.0265493	8.06796	-0.201363	0.845934	0.889139	-7.72035
Adat1	0.126221	8.03004	1.85025	0.105163	0.175638	-6.15132
Adat2	0.251919	7.16154	2.01919	0.0817261	0.143936	-5.90666
Adck1	0.292451	7.55716	3.62512	0.00792346	0.0223523	-3.48846
Adck2	-0.030961	7.81496	-0.400424	0.700352	0.774473	-7.65327
Adck5	0.29167	8.14285	4.13788	0.00401741	0.0132543	-2.75597
Adcy1	2.57328	9.64337	23.4031	4.12493e-08	8.43211e-06	9.64362
Adcy10	1.78488	2.98835	3.46489	0.00987455	0.0266788	-3.72404
Adcy2	0.598259	8.29109	5.80799	0.000573174	0.00311296	-0.625788
Adcy3	0.265166	8.66785	2.36208	0.0488833	0.0953945	-5.39412
Adcy4	-0.414025	8.4634	-3.90772	0.00542308	0.0166948	-3.08049
Adcy5	-0.0515875	6.68325	-0.20417	0.84382	0.887744	-7.71971
Adcy6	-0.134459	11.2055	-3.09202	0.0167077	0.0404405	-4.28231
Adcy7	1.3068	8.40879	8.43328	5.23673e-05	0.000585095	2.01502
Adcy8	0.287368	4.52112	0.874922	0.409592	0.517065	-7.33014
Adcy9	-0.255113	6.83857	-3.30719	0.0123067	0.0317188	-3.95861
Adcyap1	-0.32312	0.42984	-0.72283	0.49238	0.594994	-7.45687
Adcyap1r1	-2.90497	5.53693	-3.67594	0.00739479	0.0211874	-3.41436
Add1	-0.0281799	11.8913	-0.611825	0.559297	0.655047	-7.53609
Add2	0.796178	5.8288	2.10022	0.0723834	0.130329	-5.78712
Add3	-0.548088	10.8628	-9.75225	1.96651e-05	0.000305313	3.09416
Adgb	-0.361231	2.46623	-0.859827	0.417337	0.52503	-7.34361
Adgra1	4.49645	6.55163	26.4853	1.69389e-08	5.51298e-06	10.5156
Adgra2	-0.193961	11.3699	-1.77972	0.116763	0.190841	-6.25126
Adgra3	-0.587055	11.0476	-5.39662	0.000893456	0.0043115	-1.11405
Adgrb1	-0.238193	3.0694	-0.329136	0.751334	0.815104	-7.68226
Adgrb2	0.00490186	8.26499	0.0436992	0.96632	0.976994	-7.74222
Adgrb3	0.726096	3.4543	1.49965	0.175822	0.265334	-6.63116
Adgrd1	0.0436289	6.81282	0.11136	0.914344	0.940182	-7.73627
Adgre1	-3.01068	6.55446	-4.10687	0.00418115	0.0136869	-2.79926
Adgre5	-0.802843	9.01786	-6.83345	0.000207152	0.00148215	0.496615
Adgrf1	-1.1438	5.35995	-2.38891	0.0469599	0.0923242	-5.35344
Adgrf2	0.29373	1.74144	0.466756	0.654342	0.7369	-7.62144
Adgrf4	1.41762	3.12649	3.17503	0.0148384	0.0369017	-4.15698
Adgrf5	-1.76008	10.3715	-20.4283	1.09356e-07	1.43048e-05	8.65813
Adgrg1	-0.398795	10.6767	-2.87533	0.0228612	0.0518567	-4.61149
Adgrg2	2.7742	7.55284	11.3862	6.7856e-06	0.000155081	4.26095
Adgrg3	-0.607745	5.33201	-1.75258	0.121545	0.197152	-6.28931
Adgrg5	-0.583726	3.30837	-1.48963	0.178376	0.268427	-6.64417
Adgrg6	-1.45155	7.87843	-12.3129	3.93971e-06	0.000108698	4.8538
Adgrg7	0.893331	0.602915	2.36963	0.0483345	0.0945335	-5.38269
Adgrl1	-0.336806	10.962	-3.93841	0.00520804	0.0161606	-3.03681
Adgrl2	-0.642658	11.8192	-11.551	6.14248e-06	0.000145099	4.36972
Adgrl3	-0.362809	8.34546	-2.82048	0.0247698	0.0552268	-4.69516
Adgrl4	-0.83175	8.01981	-8.53948	4.81715e-05	0.000558295	2.10716
Adgrv1	1.18015	6.75648	11.0718	8.23528e-06	0.000172828	4.04921
Adh1	-1.56173	6.10817	-6.12808	0.000411766	0.0024333	-0.261396
Adh5	0.179313	10.7528	2.91108	0.0217007	0.0498318	-4.55702
Adh7	-1.19582	2.97969	-8.48976	5.00867e-05	0.000570496	2.06415
Adhfe1	-1.4802	6.07068	-8.61933	4.52655e-05	0.000534998	2.1758
Adi1	-0.2468	9.25928	-3.17638	0.01481	0.0368417	-4.15495
Adipoq	-4.94053	2.75683	-6.24546	0.000365857	0.00222991	-0.131054
Adipor1	-0.0883359	11.0005	-1.72855	0.125933	0.202736	-6.32281
Adipor2	-0.276355	10.577	-5.86408	0.000540414	0.00298297	-0.560979
Adk	0.526353	9.65368	9.35977	2.59912e-05	0.000368055	2.78724
Adm	0.405426	9.62015	3.91152	0.00539594	0.01662	-3.07508
Adm2	-0.0394242	6.93307	-0.338978	0.744209	0.809223	-7.67858
Adnp	0.563581	5.04879	2.9344	0.0209771	0.0485032	-4.52151
Adnp2	0.198544	9.82986	3.8147	0.00613593	0.0183088	-3.21365
Ado	-0.107573	9.86312	-2.15848	0.0663284	0.121766	-5.70048
Adora1	-1.84548	8.52062	-16.8688	4.28597e-07	3.30377e-05	7.23566
Adora2a	-1.01083	6.8348	-7.74924	9.16626e-05	0.000835132	1.39702
Adora2b	-0.998223	4.47733	-2.49734	0.039941	0.0809459	-5.18854
Adpgk	0.77261	10.0626	10.2938	1.35953e-05	0.000240849	3.49975
Adprh	0.115435	9.78024	1.81451	0.110896	0.183228	-6.20214
Adprhl2	-0.130597	9.02224	-2.63811	0.0324027	0.0684961	-4.9737
Adprm	0.0668306	7.60122	0.683634	0.5154	0.617378	-7.48617
Adra1a	-2.47115	5.38452	-5.01021	0.00138374	0.00593297	-1.59399
Adra1b	-1.00775	2.83555	-2.80645	0.0252843	0.0561004	-4.71657
Adra1d	1.39253	3.95185	4.51436	0.00250163	0.0091845	-2.2411
Adra2a	-0.800314	6.63342	-4.18301	0.00379137	0.0126655	-2.69319
Adra2b	-2.55608	2.70722	-4.75416	0.00187037	0.00738692	-1.92372
Adra2c	-1.59416	2.15738	-3.3243	0.0120141	0.0311198	-3.93303
Adrb1	0.438656	1.86528	0.527649	0.613461	0.701834	-7.5882
Adrb2	-1.47032	2.20693	-2.78692	0.0260189	0.0573682	-4.74638
Adrm1	0.0731578	9.81726	1.46012	0.186084	0.277672	-6.68218
Adsl	-0.0398274	9.71468	-0.562312	0.590815	0.681413	-7.56759
Adss	-0.074962	10.9815	-1.32411	0.225582	0.324624	-6.85177
Adssl1	-0.729162	7.01905	-4.30727	0.00323776	0.0111773	-2.52181
Adtrp	-0.113428	2.38237	-0.26599	0.797634	0.852753	-7.70333
Aebp1	1.56655	12.3844	13.2841	2.3169e-06	7.95304e-05	5.42982
Aebp2	-0.135883	10.8895	-2.94456	0.0206701	0.0479429	-4.50606
Aen	0.250901	10.054	1.79153	0.114739	0.188355	-6.23462
Afap1	-0.248985	10.5893	-5.19036	0.00112558	0.00509737	-1.36761
Afap1l1	-0.432462	9.46634	-5.12597	0.00121117	0.00537535	-1.448
Afap1l2	0.0104353	9.37105	0.112995	0.913092	0.93944	-7.73606
Afdn	-0.515953	11.7373	-6.40378	0.000312726	0.00199281	0.0420262
Aff1	0.121108	10.4759	1.14911	0.286913	0.393332	-7.05458
Aff2	-0.202154	5.48614	-1.57968	0.156608	0.242053	-6.52573
Aff3	-0.491441	8.92406	-5.34216	0.000949112	0.00450828	-1.18043
Aff4	0.112813	12.5156	1.67832	0.135591	0.215327	-6.39218
Afg1l	0.450307	6.8416	4.09571	0.00424189	0.0138365	-2.81488
Afg3l1	0.033978	9.59222	0.643714	0.539532	0.638102	-7.51453
Afg3l2	-0.0724504	10.6861	-1.01055	0.344679	0.452205	-7.20087
Afm	-1.99783	5.06113	-3.51491	0.00921517	0.0252939	-3.65019
Afmid	0.114483	5.9903	0.445079	0.669215	0.748947	-7.63235
Afp	-4.41324	7.61386	-3.11357	0.0161996	0.0394728	-4.24972
Aftph	-0.223244	10.0522	-3.46323	0.00989729	0.0267238	-3.7265
Aga	0.428954	8.63582	6.51641	0.000280174	0.00185045	0.163307
Agap1	-0.289498	10.2363	-4.37517	0.0029731	0.0104511	-2.42909
Agap2	0.65758	6.79487	3.85661	0.00580294	0.0175809	-3.15352
Agap3	-0.129114	10.1016	-2.6311	0.0327412	0.0690954	-4.98442
Agbl2	-0.79282	4.27547	-2.18428	0.0638103	0.117875	-5.66194
Agbl3	-0.124363	7.79204	-0.937768	0.378469	0.486192	-7.27205
Agbl4	-0.288411	1.31935	-0.466163	0.654747	0.737167	-7.62175
Agbl5	-0.476521	9.70294	-9.5789	2.22159e-05	0.000329374	2.96
Ager	0.520167	6.75676	2.59471	0.0345562	0.0721974	-5.04
Agfg1	-0.126896	11.397	-1.67319	0.136617	0.216605	-6.39922
Agfg2	-0.394043	8.57321	-3.38862	0.0109794	0.0290433	-3.83718
Aggf1	0.126546	10.0664	2.58878	0.0348617	0.0727233	-5.04905
Agk	-0.198452	8.90454	-3.79422	0.00630617	0.0186741	-3.24312
Agl	-0.722769	10.2965	-15.4129	8.12971e-07	4.7155e-05	6.5558
Agmat	0.587081	2.07306	1.46437	0.184954	0.276315	-6.67673
Agmo	-2.08681	1.59824	-4.87961	0.00161177	0.0066246	-1.761
Ago1	0.140678	11.125	1.83112	0.108194	0.179761	-6.17856
Ago2	-0.17932	12.0442	-2.25284	0.0575753	0.108828	-5.55909
Ago3	0.168311	10.1242	3.29583	0.012505	0.0321263	-3.9756
Ago4	0.0131039	6.81545	0.108994	0.916155	0.941539	-7.73657
Agpat1	0.059213	10.4202	0.999314	0.34974	0.457051	-7.21212
Agpat2	-0.0536881	8.24469	-0.450059	0.665784	0.746218	-7.62989
Agpat3	-0.381975	10.096	-5.87204	0.000535936	0.00296571	-0.551815
Agpat4	0.280007	8.88349	3.26646	0.0130338	0.0332467	-4.01958
Agpat5	-0.298002	9.37627	-6.55309	0.000270405	0.00179901	0.202473
Agps	-0.0325873	11.1481	-0.673863	0.521243	0.622129	-7.49325
Agr2	0.40555	1.44573	0.829162	0.433393	0.540818	-7.37039
Agrn	-0.35317	13.2858	-5.49501	0.000801855	0.00396975	-0.995171
Agrp	-0.390354	3.36396	-1.73934	0.123944	0.200121	-6.30779
Agt	-0.504191	6.31711	-1.14638	0.287969	0.39441	-7.05759
Agtpbp1	-0.291745	9.40408	-6.05056	0.000445599	0.00258207	-0.348437
Agtr1a	-3.60608	5.58896	-6.82788	0.000208235	0.00148709	0.490857
Agtr2	0.767732	11.8942	4.86244	0.0016447	0.00672069	-1.78313
Agtrap	0.0839886	9.2867	1.93487	0.0927056	0.159049	-6.02962
Agxt2	-1.94783	3.72997	-4.06498	0.00441412	0.0142816	-2.85798
Ahctf1	-0.184872	11.4897	-3.78711	0.00636645	0.0188051	-3.25337
Ahcy	0.948552	11.1108	17.1515	3.80823e-07	3.05615e-05	7.36034
Ahcyl1	-0.184864	12.1525	-2.18673	0.0635769	0.117518	-5.65828
Ahcyl2	0.0181902	9.70095	0.425315	0.682916	0.759993	-7.64187
Ahdc1	-0.520663	10.3318	-6.35401	0.000328437	0.00206892	-0.0120481
Ahi1	0.216699	9.00688	2.93336	0.021009	0.048545	-4.5231
Ahnak	-0.970662	11.7456	-12.1864	4.23358e-06	0.000113944	4.77551
Ahnak2	0.6907	8.79556	4.7618	0.00185338	0.00734593	-1.91375
Ahr	2.35675	10.1667	21.765	6.94418e-08	1.07932e-05	9.12069
Ahrr	3.65225	7.61045	25.0482	2.53101e-08	7.12295e-06	10.1258
Ahsa1	0.0693955	9.74795	1.26107	0.246247	0.34865	-6.92697
Ahsa2	0.395725	8.64264	9.68515	2.06111e-05	0.000315266	3.04248
AI115009	1.3078	1.85498	6.23581	0.000369408	0.00224106	-0.141708
AI182371	-2.55785	4.04917	-7.68826	9.65402e-05	0.000865966	1.33977
AI197445	1.36072	3.18336	2.35169	0.0496494	0.0967179	-5.40986
AI413582	1.13041	5.66766	6.17536	0.000392543	0.00234419	-0.208688
AI429214	0.854282	6.29546	7.50751	0.000112799	0.000963593	1.16788
AI463170	1.19817	0.599086	3.11345	0.0162024	0.0394728	-4.2499
AI467606	0.0776403	5.0801	0.319692	0.758195	0.820623	-7.68569
AI504432	2.47062	7.13659	11.9548	4.83856e-06	0.000124143	4.63002
AI506816	0.368276	11.4102	5.70193	0.000641345	0.00337879	-0.749492
AI593442	-0.105579	3.17666	-0.205381	0.842908	0.887209	-7.71943
AI597479	0.0504746	9.34833	0.975709	0.360554	0.468075	-7.23546
AI661453	-0.869364	7.34709	-5.27307	0.00102531	0.00477094	-1.26522
AI662270	-3.01288	1.793	-6.66421	0.000243058	0.00166865	0.32015
AI837181	0.0944929	9.1322	1.26008	0.246585	0.349072	-6.92813
AI854703	-0.0999997	5.80654	-0.811438	0.442869	0.549716	-7.38549
AI987944	0.684938	7.99656	9.76639	1.9472e-05	0.00030285	3.10502
Aida	0.0828408	10.2549	1.44813	0.189301	0.281564	-6.69751
Aif1	-2.77481	3.05255	-3.84246	0.00591311	0.0178286	-3.17379
Aif1l	-0.96772	9.67117	-17.3907	3.45087e-07	2.88805e-05	7.46409
Aifm1	0.0528663	9.69541	1.08401	0.312999	0.420209	-7.125
Aifm2	0.332625	8.03882	2.84867	0.0237688	0.0534326	-4.65214
Aifm3	-0.212431	4.34436	-0.719553	0.494279	0.597083	-7.45937
Aig1	0.0228644	8.32984	0.341937	0.742072	0.807449	-7.67746
Aim2	-0.117758	5.82934	-0.545075	0.602018	0.691534	-7.57799
Aimp1	0.0378417	10.1641	0.564449	0.589434	0.680411	-7.56628
Aimp2	-0.0930258	8.18785	-1.21045	0.26399	0.368195	-6.98564
Aip	0.15085	9.43494	2.48138	0.0409024	0.0825042	-5.21285
Aipl1	1.68488	1.72571	2.53956	0.0375072	0.0769451	-5.12417
Aire	-0.435206	8.42224	-2.72949	0.0283117	0.0612933	-4.83409
Airn	-0.0422908	8.46897	-0.482524	0.643626	0.727068	-7.6132
Ajap1	-1.94931	6.09721	-14.9112	1.02725e-06	5.22224e-05	6.30564
Ajm1	-0.307678	4.66707	-1.27616	0.241158	0.342825	-6.90917
Ajuba	-0.184739	10.5789	-2.20293	0.0620503	0.115403	-5.63402
Ak1	2.01186	9.18989	14.2043	1.44702e-06	6.16587e-05	5.9378
AK157302	-0.422123	3.14105	-1.1091	0.302728	0.410496	-7.0982
Ak2	-0.2666	10.0766	-3.90591	0.00543609	0.0167236	-3.08308
Ak3	0.108735	10.3244	2.20881	0.0615057	0.114641	-5.62521
Ak4	-0.277982	10.1794	-2.9456	0.0206388	0.0478847	-4.50447
Ak5	0.979041	6.58629	5.1367	0.00119643	0.00533144	-1.43456
Ak6	0.524332	6.69158	4.13446	0.00403511	0.0132978	-2.76074
Ak8	1.37432	4.94835	8.37221	5.49653e-05	0.000605273	1.9616
Akap1	-0.331581	9.5604	-6.15032	0.000402597	0.00239204	-0.236571
Akap10	-0.0384899	9.26186	-0.618395	0.555189	0.651689	-7.53173
Akap11	-0.191939	11.358	-4.0132	0.00472176	0.0150009	-2.93087
Akap12	-0.18577	11.8923	-3.18176	0.014697	0.036633	-4.14684
Akap13	-0.664708	11.4571	-7.83672	8.51413e-05	0.000801907	1.47852
Akap17b	-0.0734312	8.12207	-0.835009	0.430299	0.538357	-7.36534
Akap5	-0.0661518	6.70147	-0.478452	0.646385	0.729857	-7.61535
Akap6	-1.09624	4.6396	-1.29214	0.235868	0.336639	-6.89019
Akap7	-0.570745	8.27757	-8.51756	4.90057e-05	0.000563629	2.08822
Akap8	-0.113566	11.6696	-2.2936	0.0541629	0.103706	-5.49768
Akap8l	-0.766542	10.5564	-12.7297	3.12267e-06	9.49759e-05	5.10636
Akap9	-0.316226	11.5569	-6.21955	0.00037548	0.00226538	-0.159685
Akip1	0.421267	6.80328	6.01821	0.000460624	0.00264817	-0.384983
Akirin1	-0.239761	9.73631	-1.79513	0.114128	0.187687	-6.22954
Akirin2	0.158219	9.81053	2.33647	0.0507943	0.0985222	-5.43291
Akna	-0.38121	8.30791	-5.76571	0.000599331	0.0032102	-0.674917
Aknad1	-1.4909	1.72906	-2.56869	0.0359174	0.0744221	-5.07972
Akr1a1	0.0120876	12.2645	0.193932	0.851538	0.893052	-7.72201
Akr1b10	1.2314	8.38379	12.669	3.22881e-06	9.64286e-05	5.07007
Akr1b3	0.632015	10.6147	6.34604	0.000331034	0.00207808	-0.0207366
Akr1b7	-1.04537	3.10551	-1.21652	0.261806	0.36573	-6.97868
Akr1b8	1.85372	9.33256	10.2239	1.42446e-05	0.000247169	3.44853
Akr1c12	0.588592	3.53969	1.34802	0.218147	0.316175	-6.82267
Akr1c13	0.530858	5.34017	2.35919	0.0490953	0.0957445	-5.3985
Akr1c14	-2.68717	4.6197	-5.52602	0.000775185	0.00387813	-0.957983
Akr1c18	2.04705	3.52165	2.82548	0.0245888	0.0549357	-4.68751
Akr1c19	-1.94271	6.71008	-13.1757	2.4538e-06	8.22519e-05	5.36768
Akr1c21	-0.970536	2.18554	-1.28125	0.239462	0.340856	-6.90315
Akr1e1	-0.107763	8.82948	-2.45308	0.0426663	0.0853569	-5.25593
Akr7a5	-0.0171416	8.92832	-0.329866	0.750805	0.814731	-7.68199
Akt1	-0.127867	11.8284	-2.88124	0.0226647	0.0515041	-4.60247
Akt1s1	0.0926714	9.92917	1.76729	0.11893	0.193569	-6.26871
Akt2	-0.0620457	11.0653	-1.25871	0.247051	0.34962	-6.92974
Akt3	-0.0246365	10.7478	-0.43891	0.673478	0.752388	-7.63536
Aktip	-0.282637	9.12373	-2.94197	0.0207479	0.0480807	-4.51
Alad	-0.134473	8.78607	-2.07908	0.0747141	0.133676	-5.81843
Alas1	-0.185401	9.01124	-2.47484	0.0413033	0.0831508	-5.22281
Alas2	-0.383699	4.65808	-1.10108	0.30598	0.413725	-7.10681
Albfm1	-1.21242	1.30362	-1.78872	0.115218	0.188913	-6.23859
Alcam	-0.765483	11.906	-6.34951	0.000329901	0.002074	-0.0169557
Aldh16a1	0.0907592	8.92917	1.62036	0.147599	0.230894	-6.47111
Aldh18a1	-0.0530232	10.8625	-0.856834	0.418885	0.526716	-7.34626
Aldh1a1	-0.102127	8.01219	-0.612755	0.558714	0.654587	-7.53547
Aldh1a2	-1.24776	11.3994	-12.8923	2.85746e-06	9.06495e-05	5.20265
Aldh1a3	0.556894	10.6157	5.96423	0.00048697	0.00275463	-0.44627
Aldh1a7	-0.654424	6.26486	-2.60108	0.034231	0.0716941	-5.03027
Aldh1b1	-0.825478	5.89724	-5.58109	0.000730212	0.0037177	-0.89226
Aldh1l1	0.0338178	6.96722	0.142792	0.890332	0.923107	-7.73175
Aldh1l2	-0.243784	10.1657	-2.54403	0.0372583	0.0765808	-5.11734
Aldh2	-0.367429	10.8863	-3.84783	0.00587106	0.017743	-3.1661
Aldh3a2	-0.250476	9.60811	-4.5418	0.00241871	0.00893607	-2.20435
Aldh3b1	-0.569856	5.23459	-2.97448	0.0197925	0.0463927	-4.46056
Aldh3b2	-2.47792	3.50215	-2.96959	0.0199333	0.0466481	-4.468
Aldh4a1	-0.330078	8.0946	-3.41488	0.0105847	0.0281986	-3.79815
Aldh5a1	-0.314852	7.92054	-4.01918	0.00468502	0.0149192	-2.92243
Aldh6a1	-0.741899	9.40352	-7.46293	0.000117266	0.000990841	1.12498
Aldh7a1	0.456587	10.5357	6.63243	0.000250549	0.00170741	0.286645
Aldh8a1	-2.26921	2.3145	-3.68658	0.00728895	0.0209422	-3.39888
Aldh9a1	-0.119537	9.5275	-1.68885	0.13351	0.212483	-6.37771
Aldoa	-0.368516	13.932	-6.59661	0.000259304	0.00175077	0.248738
Aldob	-1.49214	7.90167	-2.49547	0.040052	0.0810961	-5.19138
Aldoc	-0.27321	9.27375	-2.22151	0.060345	0.11303	-5.60616
Alg1	0.331529	8.12196	4.59234	0.0022738	0.00854437	-2.13698
Alg10b	-0.175535	11.5317	-3.83058	0.0060074	0.0180325	-3.19084
Alg11	0.344099	9.8199	5.81737	0.000567546	0.00309291	-0.614923
Alg12	0.193636	7.81748	2.50469	0.0395054	0.0802297	-5.17733
Alg13	-0.00173498	9.79161	-0.0290551	0.977602	0.984081	-7.74283
Alg14	0.0963902	8.07492	0.852669	0.421046	0.528866	-7.34994
Alg2	0.242706	10.3626	3.26898	0.0129876	0.0331432	-4.01581
Alg3	-0.0663958	8.11154	-0.753798	0.474675	0.579213	-7.43272
Alg5	0.429708	8.71357	6.79761	0.00021423	0.00151818	0.459521
Alg6	-0.19361	9.06455	-3.29712	0.0124823	0.032082	-3.97367
Alg8	0.217804	8.8971	2.60709	0.0339272	0.07112	-5.02109
Alg9	0.135415	8.89639	1.92898	0.0935238	0.160218	-6.03814
Alk	-1.23161	2.85615	-1.24034	0.253387	0.356462	-6.95118
Alkal2	-1.35955	0.948053	-2.25988	0.0569714	0.107919	-5.5485
Alkbh1	0.154005	9.89029	2.16254	0.0659252	0.121171	-5.69441
Alkbh2	-0.126013	5.69658	-1.97032	0.087924	0.152483	-5.97811
Alkbh3	0.0840773	8.15747	1.04754	0.328426	0.43606	-7.16315
Alkbh3os1	0.568483	4.82431	4.00401	0.00477875	0.0151518	-2.94385
Alkbh4	0.539133	7.05337	5.48546	0.000810273	0.00399679	-1.00665
Alkbh5	-0.223826	11.7491	-4.09382	0.00425228	0.0138653	-2.81754
Alkbh6	0.238268	7.43204	2.94962	0.0205188	0.0476882	-4.49836
Alkbh7	-0.0508914	5.89039	-0.22598	0.82744	0.875987	-7.71442
Alkbh8	0.179652	9.91181	3.61601	0.00802241	0.022559	-3.50177
Alms1	0.184329	9.21359	1.94235	0.0916758	0.157667	-6.01877
Alms1-ps2	-1.17035	0.871737	-1.32772	0.224445	0.323356	-6.84739
Alox12	0.624752	4.90937	2.12883	0.0693444	0.126006	-5.74465
Alox12b	-0.422107	1.25588	-0.500827	0.6313	0.716877	-7.60331
Alox12e	0.04897	0.988536	0.0975422	0.924931	0.947791	-7.73791
Alox15	-1.41979	4.094	-2.784	0.0261307	0.0575275	-4.75084
Alox5	-0.613719	3.12514	-1.27753	0.240701	0.342312	-6.90755
Alox5ap	-0.418822	4.15504	-1.32967	0.223835	0.322715	-6.84504
Alox8	0.191244	3.45482	0.586895	0.575042	0.669207	-7.55225
Aloxe3	0.442317	3.97297	1.98	0.0866613	0.15065	-5.964
Alpk1	0.109188	7.7269	1.65873	0.139544	0.220369	-6.419
Alpk2	-0.44812	0.22406	-1.6021	0.151582	0.235715	-6.49571
Alpk3	-1.36556	3.61677	-4.38049	0.00295338	0.0103895	-2.42185
Alpl	1.0858	8.18139	4.25413	0.00346292	0.0117719	-2.59485
Als2	0.522171	9.19384	9.04334	3.27889e-05	0.000425917	2.53131
Als2cl	-0.159146	8.03104	-1.34884	0.217897	0.315942	-6.82167
Alx1	1.64392	6.91584	5.36045	0.000930007	0.00444516	-1.15809
Alx3	0.0201315	3.09765	0.0650764	0.949867	0.965803	-7.7409
Alx4	-1.52694	3.38922	-5.20123	0.00111181	0.0050609	-1.35411
Alyref	-0.0189459	9.8427	-0.312145	0.763694	0.825304	-7.68836
Alyref2	0.0221915	2.63387	0.0411178	0.968309	0.97827	-7.74235
Amacr	0.197515	7.39319	2.35728	0.0492355	0.0960073	-5.40139
Ambp	-2.2536	6.73506	-3.49935	0.00941499	0.0257378	-3.67313
Ambra1	-0.0714296	10.1429	-1.00427	0.347499	0.454784	-7.20717
Amd1	0.0512598	10.5427	0.922416	0.385904	0.493005	-7.28654
Amd2	0.767356	4.28056	2.08864	0.0736514	0.132219	-5.80429
Amdhd1	-0.292709	2.78236	-0.497036	0.633843	0.718743	-7.60539
Amdhd2	0.567776	8.17074	5.0576	0.00131001	0.00568622	-1.53399
Amer1	-0.12611	9.70286	-2.47465	0.0413148	0.0831588	-5.22309
Amer2	-0.305655	7.80406	-3.5217	0.00912931	0.0251013	-3.64018
Amfr	-0.18959	10.7879	-2.77632	0.0264271	0.0579917	-4.76256
Amh	0.516942	2.17582	0.639435	0.54216	0.640539	-7.51748
Amhr2	2.92561	4.14222	6.44203	0.00030122	0.00194917	0.0833848
Amigo1	-1.8308	8.20073	-24.6522	2.83847e-08	7.4457e-06	10.0134
Amigo2	0.329057	7.40605	4.25289	0.00346834	0.0117812	-2.59654
Amigo3	0.344409	6.6351	2.21967	0.0605122	0.113283	-5.60893
Ammecr1	0.748026	9.28916	7.77531	8.96623e-05	0.000824996	1.42139
Ammecr1l	0.223897	9.80531	3.74761	0.00671296	0.0196274	-3.31039
Amn	-1.59553	5.02477	-3.68953	0.00725997	0.0208794	-3.3946
Amn1	0.132333	9.14887	1.48786	0.178828	0.269015	-6.64645
Amot	-0.890485	10.3212	-12.0822	4.49448e-06	0.000118282	4.71039
Amotl1	-0.0873037	11.8056	-1.63162	0.145193	0.227938	-6.45589
Amotl2	-0.397271	10.6067	-4.262	0.00342852	0.0116889	-2.584
Ampd2	0.118141	10.7696	2.52512	0.038322	0.0783515	-5.14619
Ampd3	-0.437271	8.96941	-3.26204	0.0131156	0.0333873	-4.02621
Amph	-2.86947	7.37051	-20.5319	1.05467e-07	1.40423e-05	8.69522
Amt	-0.055495	8.77641	-0.714677	0.497113	0.599929	-7.46308
Amy1	-0.317769	4.30554	-2.43496	0.0438367	0.0873009	-5.2835
Amz1	0.156819	5.15297	0.543656	0.602945	0.692463	-7.57883
Amz2	-0.136271	10.0206	-2.07214	0.0754955	0.1348	-5.82869
Anapc1	-0.0217834	12.1076	-0.493531	0.636199	0.720624	-7.60729
Anapc10	0.274649	7.90076	3.95807	0.00507513	0.0158767	-3.00889
Anapc11	0.106946	9.11148	1.39691	0.203607	0.298548	-6.76219
Anapc13	0.0756509	6.19181	0.42453	0.683463	0.760493	-7.64224
Anapc15	0.516646	5.868	2.67829	0.0305332	0.0653111	-4.91232
Anapc16	0.18749	9.26463	3.09864	0.0165498	0.0401397	-4.27229
Anapc2	-0.0461532	10.8966	-0.998627	0.350051	0.457306	-7.21281
Anapc4	0.213855	10.6202	3.66943	0.00746028	0.0213263	-3.42382
Anapc5	-0.448382	12.7088	-10.5168	1.17359e-05	0.000217812	3.66113
Anapc7	0.216526	9.95872	5.21294	0.00109717	0.00500463	-1.33957
Ang	2.95954	6.32981	13.7329	1.83481e-06	6.93188e-05	5.68192
Angel1	0.116139	7.58672	1.91124	0.0960328	0.163624	-6.06379
Angel2	0.0802806	10.1189	1.27079	0.242959	0.344967	-6.91552
Angpt1	-1.60612	5.74801	-5.89097	0.000525449	0.00292963	-0.530049
Angpt2	-0.92443	10.0104	-6.86078	0.000201931	0.00145807	0.524799
Angpt4	1.39986	3.80443	3.03496	0.0181365	0.0432643	-4.36874
Angptl1	0.658502	3.72785	1.73092	0.125493	0.202138	-6.3195
Angptl2	0.965036	10.9961	13.7254	1.84193e-06	6.93188e-05	5.67775
Angptl3	-2.22577	1.92963	-1.94135	0.0918131	0.157857	-6.02023
Angptl4	0.131609	8.23896	0.443581	0.670249	0.749817	-7.63308
Angptl6	-0.681301	5.83137	-2.2783	0.0554198	0.105675	-5.52076
Angptl7	0.863031	4.139	0.95885	0.368433	0.476119	-7.25186
Angptl8	-0.199191	3.88684	-0.796935	0.45073	0.556838	-7.39765
Ank	0.104547	10.0943	1.04352	0.330166	0.437672	-7.16731
Ank1	-1.79857	5.41031	-11.4913	6.36739e-06	0.000148812	4.33045
Ank2	-0.294219	9.30005	-2.00478	0.0835082	0.146325	-5.92778
Ank3	-0.518374	10.9439	-9.56669	2.24093e-05	0.000330682	2.95046
Ankdd1a	-0.648119	2.01989	-0.832014	0.431881	0.539621	-7.36793
Ankdd1b	-0.42453	0.517105	-0.95699	0.36931	0.476987	-7.25365
Ankef1	-0.540577	3.65996	-1.6567	0.13996	0.220947	-6.42177
Ankfn1	-1.79786	2.4721	-4.84599	0.00167697	0.0068208	-1.80438
Ankfy1	-0.169607	11.2571	-3.50891	0.0092917	0.0254641	-3.65903
Ankhd1	-0.0389345	11.0088	-0.545324	0.601855	0.691391	-7.57784
Ankib1	-0.0751735	10.1479	-1.43213	0.19367	0.286897	-6.71785
Ankle1	-1.02232	7.44512	-7.37279	0.00012692	0.00104479	1.03761
Ankle2	-0.0688888	10.2862	-1.58052	0.156418	0.241878	-6.52462
Ankmy1	-0.0833003	3.81678	-0.235043	0.82066	0.870539	-7.71206
Ankmy2	0.183351	9.19871	2.56697	0.0360092	0.0745684	-5.08234
Ankra2	0.16627	8.83366	1.83579	0.107447	0.178773	-6.17192
Ankrd1	-0.0241442	5.1382	-0.106568	0.918013	0.942852	-7.73686
Ankrd10	-0.0625309	11.7353	-1.56126	0.160853	0.246994	-6.55025
Ankrd11	-0.2887	12.267	-5.04975	0.00132192	0.00572942	-1.54391
Ankrd12	0.341371	10.2849	3.57574	0.00847631	0.0235975	-3.56075
Ankrd13a	-0.40299	10.735	-7.44363	0.000119262	0.00100144	1.10635
Ankrd13b	-0.0468309	8.90498	-0.746585	0.47876	0.582621	-7.43842
Ankrd13c	-0.188474	9.76669	-2.7647	0.0268823	0.0587925	-4.78031
Ankrd13d	-0.460873	7.06729	-5.80144	0.000577141	0.00312735	-0.633382
Ankrd16	-0.0332823	10.3792	-0.551143	0.598061	0.688154	-7.57436
Ankrd17	0.0251299	12.3828	0.387347	0.709592	0.78218	-7.65899
Ankrd2	1.19295	1.1071	1.93911	0.0921214	0.158248	-6.02348
Ankrd22	-1.31772	1.42188	-2.55769	0.0365096	0.0754196	-5.09651
Ankrd23	-0.0121426	4.79465	-0.0707648	0.945493	0.962611	-7.74046
Ankrd24	-0.704947	9.43769	-9.78149	1.92683e-05	0.00030201	3.11658
Ankrd26	0.0269232	9.41048	0.355056	0.732627	0.799895	-7.67235
Ankrd27	-0.211286	10.0695	-4.047	0.00451836	0.014544	-2.88324
Ankrd28	0.107286	11.008	1.62518	0.146565	0.229661	-6.4646
Ankrd29	0.901444	5.17556	4.32675	0.00315932	0.0109795	-2.49516
Ankrd33b	-0.325599	5.87324	-1.03552	0.333641	0.441148	-7.17552
Ankrd34a	0.6408	5.25284	2.1715	0.0650456	0.119842	-5.68104
Ankrd34b	1.22975	3.33314	2.3367	0.0507762	0.0984979	-5.43255
Ankrd35	1.71013	5.79098	9.26841	2.7775e-05	0.000382831	2.71414
Ankrd37	-0.924438	7.80535	-7.36472	0.000127828	0.00104882	1.02974
Ankrd39	0.191225	7.50963	1.61248	0.149306	0.233145	-6.48174
Ankrd40	-0.455881	10.2178	-9.94541	1.72042e-05	0.000280595	3.24115
Ankrd42	0.165825	6.97413	1.26469	0.24502	0.347136	-6.92272
Ankrd44	1.69034	8.72847	17.3572	3.49859e-07	2.91411e-05	7.44964
Ankrd45	0.702564	7.45547	5.63982	0.000685422	0.00354511	-0.822629
Ankrd46	-0.256256	10.0184	-4.75649	0.00186517	0.00737301	-1.92068
Ankrd49	0.132912	9.01136	1.81606	0.110642	0.182911	-6.19995
Ankrd50	-0.0359503	10.7472	-0.563438	0.590087	0.68072	-7.5669
Ankrd52	0.212408	11.3302	3.75986	0.00660333	0.019358	-3.29268
Ankrd53	0.35331	4.85471	1.72028	0.127477	0.204866	-6.33429
Ankrd54	-0.177465	8.66131	-2.52132	0.0385394	0.0786953	-5.15199
Ankrd6	-1.29597	9.18522	-13.9267	1.66268e-06	6.67159e-05	5.78818
Ankrd61	0.239643	5.5497	1.06815	0.319637	0.426903	-7.14171
Ankrd63	-0.633575	4.78642	-1.77102	0.118277	0.192812	-6.26348
Ankrd66	1.03875	1.73931	1.63502	0.144471	0.226988	-6.45127
Ankrd9	-0.0763268	5.59502	-0.43997	0.672744	0.751789	-7.63485
Anks1	-0.358155	9.49971	-6.24277	0.000366843	0.00223141	-0.134023
Anks1b	0.8858	4.01126	1.87568	0.101258	0.170363	-6.11494
Anks3	-0.100031	9.87593	-1.98869	0.0855421	0.149192	-5.95131
Anks4b	-2.2977	5.65352	-5.27926	0.00101822	0.00474852	-1.2576
Anks6	-0.341796	8.19854	-4.61248	0.00221873	0.00838224	-2.11023
Ankzf1	-0.318467	8.92665	-5.07401	0.0012855	0.00561036	-1.51329
Anln	-0.348019	10.5595	-3.20732	0.0141725	0.0355628	-4.10838
Ano1	-1.95381	8.92334	-14.9264	1.0199e-06	5.2107e-05	6.31333
Ano10	0.316237	9.48138	4.90603	0.00156248	0.00649647	-1.72701
Ano2	0.912752	1.01888	1.63215	0.145079	0.22784	-6.45516
Ano3	1.04086	6.11212	4.99582	0.00140703	0.00600937	-1.61227
Ano4	-0.142911	1.43213	-0.197021	0.849208	0.891279	-7.72133
Ano5	4.48675	4.75123	15.6261	7.37632e-07	4.45494e-05	6.65954
Ano6	-0.20178	10.9511	-3.0697	0.0172519	0.0415085	-4.31609
Ano7	0.121184	2.57615	0.24502	0.813215	0.865306	-7.70936
Ano8	0.447521	8.32336	4.82692	0.00171524	0.00693795	-1.82907
Ano9	0.214562	7.23484	1.73476	0.124785	0.201201	-6.31417
Anp32a	-0.150184	11.9546	-2.56635	0.0360426	0.0746287	-5.08329
Anp32b	-0.347088	11.8959	-6.57198	0.000265523	0.00178318	0.222578
Anp32e	-0.299856	11.5597	-4.96392	0.00146021	0.00616163	-1.6529
Anpep	-0.856803	9.66812	-6.50811	0.000282438	0.00185773	0.154425
Antkmt	-0.0575441	7.63918	-0.344141	0.740482	0.806268	-7.67661
Antxr1	1.59499	11.6241	17.5176	3.27684e-07	2.79565e-05	7.5185
Antxr2	0.877164	9.58335	11.5054	6.31328e-06	0.000147744	4.33977
Anxa1	0.798632	9.42654	7.7509	9.15339e-05	0.000834825	1.39857
Anxa11	-0.388132	7.61038	-4.36815	0.00299933	0.0105225	-2.43865
Anxa13	-4.26693	3.87975	-6.89865	0.000194937	0.00141805	0.563718
Anxa2	-0.617033	11.8439	-9.50704	2.33811e-05	0.000341298	2.90374
Anxa3	-0.81149	9.22876	-7.52263	0.000111326	0.000954883	1.18239
Anxa4	-0.3975	10.0809	-5.45247	0.000840118	0.00411169	-1.04641
Anxa5	0.559221	11.782	11.1941	7.63361e-06	0.000165631	4.13221
Anxa6	0.0815089	12.0754	1.19448	0.269807	0.374746	-7.00383
Anxa7	0.548676	10.7246	8.72974	4.15669e-05	0.000501399	2.26981
Anxa8	-2.19125	4.14906	-4.04178	0.00454916	0.014611	-2.89059
Anxa9	0.038483	4.47745	0.285433	0.783275	0.841138	-7.69731
Aoah	-2.97084	4.04303	-4.85252	0.00166408	0.00677668	-1.79594
Aoc1	1.00528	7.65712	3.49035	0.00953279	0.025971	-3.68642
Aoc2	-0.0739321	7.83227	-0.508382	0.626248	0.712383	-7.59913
Aoc3	-3.10887	7.98497	-12.8925	2.8571e-06	9.06495e-05	5.20279
Aopep	0.854224	9.6627	8.10569	6.81378e-05	0.000690214	1.72448
Aox1	0.578911	7.43792	2.33096	0.0512147	0.0990861	-5.44124
Aox2	-0.908333	1.8375	-1.07258	0.317773	0.425076	-7.13706
Aox3	1.17609	8.94042	4.80006	0.0017708	0.00709308	-1.86393
Aox4	-0.219025	5.89093	-1.62005	0.147667	0.230956	-6.47154
Ap1ar	0.0938484	9.85132	1.64479	0.142423	0.22419	-6.43801
Ap1b1	-0.328372	10.3008	-4.38469	0.00293794	0.0103496	-2.41615
Ap1g1	-0.0740153	11.0529	-1.25034	0.249921	0.35263	-6.93953
Ap1g2	-0.0502715	8.14138	-0.557808	0.593731	0.684071	-7.57034
Ap1m1	-0.023261	10.1253	-0.29523	0.776073	0.834883	-7.69412
Ap1m2	0.172258	8.5531	1.50038	0.175639	0.265144	-6.63021
Ap1s1	0.206566	9.73281	2.44608	0.0431145	0.0861163	-5.26658
Ap1s2	1.03245	9.74097	7.80606	8.73658e-05	0.000813701	1.45004
Ap1s3	1.00153	8.32642	12.7071	3.16169e-06	9.53116e-05	5.09288
Ap2a1	0.23556	10.4048	3.85313	0.00582982	0.0176501	-3.1585
Ap2a2	0.0235671	11.0566	0.444405	0.66968	0.749324	-7.63268
Ap2b1	-0.112513	12.0814	-2.28891	0.0545453	0.104291	-5.50476
Ap2m1	0.14929	11.5627	2.42529	0.0444743	0.088236	-5.29819
Ap2s1	0.676265	9.75744	6.15225	0.000401813	0.00238819	-0.234423
Ap3b1	0.315284	10.8119	6.33585	0.000334388	0.0020929	-0.0318573
Ap3b2	2.68402	4.28817	4.11603	0.00413204	0.0135562	-2.78646
Ap3d1	0.258789	11.6091	4.82901	0.001711	0.00692397	-1.82636
Ap3m1	-0.0949292	10.5356	-1.66288	0.138698	0.219348	-6.41333
Ap3m2	0.566887	7.08041	6.21594	0.000376843	0.00227014	-0.163681
Ap3s1	0.328614	9.95279	5.07678	0.00128142	0.00560143	-1.5098
Ap3s2	-0.309634	9.63221	-5.19768	0.00111629	0.00507075	-1.35851
Ap4b1	0.36443	3.07755	1.2576	0.24743	0.349987	-6.93104
Ap4e1	-0.0714954	9.3386	-0.704383	0.50313	0.605527	-7.47084
Ap4m1	-0.127894	8.60197	-2.59102	0.0347459	0.0725335	-5.04563
Ap4s1	0.28187	6.49153	2.99526	0.0192062	0.0452863	-4.42899
Ap5b1	-0.210635	7.98868	-1.43286	0.193469	0.286697	-6.71693
Ap5m1	-0.204793	9.87271	-4.15043	0.00395309	0.0130839	-2.73848
Ap5s1	-0.0571549	7.16408	-0.676285	0.519791	0.621155	-7.4915
Ap5z1	0.659329	8.30475	7.46307	0.000117252	0.000990841	1.12512
Apaf1	0.226499	10.452	3.07225	0.0171889	0.0413885	-4.31223
Apba1	0.377599	7.58417	2.14638	0.0675425	0.12351	-5.71851
Apba2	0.042426	5.6291	0.0920575	0.929138	0.951221	-7.7385
Apba3	0.329035	9.23778	4.22743	0.00358243	0.0121219	-2.63168
Apbb1	-0.0264895	9.15302	-0.343893	0.740661	0.806384	-7.67671
Apbb1ip	-1.85924	7.14516	-18.0122	2.68733e-07	2.47277e-05	7.7265
Apbb2	0.118458	10.326	1.30361	0.232133	0.332416	-6.87648
Apbb3	0.204388	8.58917	2.18649	0.063599	0.117547	-5.65863
Apc	-0.387616	11.7692	-6.37439	0.0003219	0.00203796	0.0101293
Apc2	-0.629932	7.06832	-2.5522	0.0368085	0.0758749	-5.10488
Apcdd1	5.16245	11.6092	38.1923	1.20453e-09	1.92452e-06	12.8962
Apeh	0.264559	9.70985	3.87475	0.00566487	0.0172608	-3.12755
Apela	-1.80605	3.92284	-5.95765	0.000490294	0.00276982	-0.453765
Apex1	0.197762	7.42564	1.87365	0.101564	0.17078	-6.11785
Apex2	0.614584	8.40142	7.6338	0.000101144	0.000896871	1.28833
Aph1a	0.0620445	9.97507	1.38701	0.20648	0.302231	-6.77453
Aph1b	0.493996	8.69811	5.21915	0.0010895	0.00497998	-1.33187
Aph1c	0.084122	6.63207	0.776757	0.461826	0.567195	-7.41426
Api5	-0.0678563	11.6684	-1.23472	0.255352	0.358852	-6.9577
Apip	0.412629	7.4516	4.31304	0.0032143	0.0111269	-2.51391
Aplf	-0.24104	7.80639	-2.6353	0.0325381	0.0687493	-4.978
Apln	-1.75848	10.8651	-10.1471	1.49989e-05	0.000256176	3.39187
Aplnr	-0.0716401	3.48938	-0.19244	0.852664	0.893905	-7.72234
Aplp1	-0.187237	9.6206	-1.52699	0.16903	0.25707	-6.59546
Aplp2	-0.375399	12.6424	-6.94291	0.000187105	0.00137768	0.608999
Apmap	0.250961	8.6158	2.96503	0.0200654	0.0468761	-4.47493
Apoa1	-4.84616	2.42308	-2.78588	0.0260586	0.057427	-4.74796
Apoa2	-3.73906	2.93889	-3.16622	0.0150259	0.0372312	-4.17026
Apob	-4.80913	3.68516	-2.26342	0.0566694	0.10744	-5.54317
Apobec1	-0.276016	7.0353	-1.2734	0.242084	0.343919	-6.91245
Apobec2	-0.189017	3.41066	-0.619338	0.554601	0.651327	-7.5311
Apobec3	-0.598528	9.11334	-7.41146	0.000122674	0.0010201	1.07519
Apobr	-0.143275	5.19678	-0.505987	0.627848	0.71374	-7.60046
Apoc1	-1.38456	3.64447	-2.72811	0.0283694	0.061403	-4.8362
Apod	-1.50407	5.43395	-2.43903	0.0435708	0.0868598	-5.2773
Apoe	0.189863	12.0441	0.775942	0.462278	0.567514	-7.41493
Apoh	-3.66312	1.83156	-2.55039	0.0369076	0.0760283	-5.10764
Apol6	-0.0163	1.12973	-0.0247793	0.980898	0.986567	-7.74296
Apol7a	-2.00453	1.00226	-3.10939	0.0162968	0.0396699	-4.25603
Apol7d	0.477295	2.98132	1.49058	0.178133	0.268222	-6.64294
Apol8	0.0549333	2.41526	0.0995162	0.923418	0.946853	-7.73769
Apol9a	-1.89399	3.67771	-6.26281	0.00035957	0.00220391	-0.111939
Apold1	-1.73717	7.01241	-7.13298	0.000157248	0.00121425	0.800976
Apom	-2.10704	3.73852	-4.74208	0.00189759	0.00746125	-1.93951
Apon	-1.57601	1.7537	-2.60922	0.0338202	0.0709297	-5.01784
Apoo	-0.0858479	7.31356	-0.765295	0.468211	0.572917	-7.42354
Apool	0.0920767	8.03453	1.22993	0.25704	0.360591	-6.96325
Apoo-ps	0.171758	4.66323	0.264186	0.798971	0.853715	-7.70387
App	-0.576866	13.5321	-9.77318	1.93802e-05	0.000302574	3.11021
Appbp2	-0.0851212	11.4014	-1.90291	0.0972333	0.165109	-6.07581
Appbp2os	0.547765	4.24449	2.394	0.0466041	0.0917824	-5.34572
Appl1	-0.348315	11.0079	-5.04895	0.00132314	0.00573327	-1.54492
Appl2	-0.276998	10.4455	-5.14892	0.00117987	0.00527504	-1.41928
Aprt	0.625473	9.87614	10.5604	1.14071e-05	0.000213731	3.69229
Aptx	-0.0150114	8.29029	-0.231813	0.823075	0.872364	-7.71291
Aqp1	1.04574	8.81531	2.80368	0.0253869	0.0562783	-4.72079
Aqp11	0.285371	6.2658	1.70751	0.129897	0.207836	-6.35197
Aqp2	-3.01666	5.58747	-10.3281	1.32882e-05	0.000236856	3.52483
Aqp3	-3.38371	6.4635	-13.7533	1.81579e-06	6.90748e-05	5.69317
Aqp4	-3.29838	4.7985	-9.21175	2.89504e-05	0.000393202	2.66849
Aqp5	-0.868267	6.24769	-2.62482	0.0330473	0.0695659	-4.99401
Aqp6	-0.295943	3.65604	-0.680209	0.517444	0.619362	-7.48866
Aqp7	-1.89501	2.83453	-2.77634	0.0264262	0.0579917	-4.76253
Aqp9	0.688507	2.29448	1.0502	0.327282	0.434834	-7.16041
Aqr	0.0361451	10.9965	0.674113	0.521093	0.622034	-7.49307
Ar	-0.267781	6.17684	-0.868456	0.412897	0.520489	-7.33594
Araf	-0.11506	10.71	-2.56415	0.0361603	0.0748283	-5.08664
Arap1	-0.172447	10.3011	-2.70974	0.0291483	0.0628317	-4.86427
Arap2	-0.456099	8.13225	-4.13249	0.00404535	0.0133265	-2.76349
Arap3	-0.943836	8.95706	-9.25039	2.81428e-05	0.00038491	2.69965
Arc	0.814482	5.75992	6.57404	0.000264996	0.00178032	0.224772
Arcn1	-0.0895111	12.7459	-2.18477	0.0637638	0.117802	-5.66121
Areg	1.58473	5.22338	4.27391	0.00337719	0.0115497	-2.56762
Arel1	0.0526233	9.8606	0.834508	0.430563	0.538472	-7.36578
Arf1	0.128382	12.9359	2.3027	0.0534297	0.102604	-5.48395
Arf2	-0.225107	9.1063	-2.9289	0.0211455	0.0487963	-4.52989
Arf3	-0.169526	11.5625	-3.23301	0.0136653	0.034507	-4.06976
Arf4	0.267911	12.1721	4.66736	0.00207597	0.00797957	-2.03764
Arf5	0.145904	10.3497	1.94288	0.091604	0.157565	-6.01801
Arf6	-0.011011	10.3116	-0.214957	0.835708	0.881935	-7.71716
Arfgap1	0.225346	10.6591	3.06364	0.0174029	0.0418075	-4.32527
Arfgap2	0.0977409	9.56057	1.78686	0.115536	0.189275	-6.24121
Arfgap3	0.451661	10.1086	5.88102	0.000530933	0.00294637	-0.541485
Arfgef1	-0.264094	11.7585	-4.80486	0.00176072	0.00706985	-1.85768
Arfgef2	-0.134227	9.72814	-1.75988	0.120241	0.195453	-6.2791
Arfgef3	0.321889	9.06104	2.4396	0.0435335	0.0867954	-5.27643
Arfip1	0.273154	6.51928	2.05578	0.0773687	0.137571	-5.85284
Arfip2	0.202077	10.4791	3.69833	0.00717405	0.020693	-3.38181
Arfrp1	-0.102147	8.70717	-1.55511	0.162292	0.248674	-6.55839
Arg1	-1.16393	6.20778	-2.74504	0.0276708	0.0602322	-4.81034
Arg2	0.890034	5.97307	5.79731	0.000579662	0.00313404	-0.638181
Arglu1	-0.35065	12.4089	-5.79051	0.000583833	0.00315137	-0.646074
Arhgap1	0.170644	10.6199	2.49633	0.0400011	0.0810158	-5.19008
Arhgap10	0.0737572	9.21889	0.951915	0.371712	0.479369	-7.25854
Arhgap11a	-0.491717	9.87186	-5.37232	0.000917831	0.00439893	-1.14362
Arhgap12	-0.152729	10.3331	-2.62689	0.0329457	0.0694185	-4.99084
Arhgap15	-2.30613	1.58821	-5.1318	0.00120315	0.00535595	-1.4407
Arhgap17	-0.128926	9.88571	-1.78387	0.116047	0.189953	-6.24541
Arhgap18	-1.51454	10.1427	-17.101	3.88897e-07	3.07339e-05	7.33823
Arhgap19	-0.866625	9.23112	-8.24861	6.06799e-05	0.000642053	1.85244
Arhgap20	-0.689598	6.60704	-3.18144	0.0147037	0.0366358	-4.14733
Arhgap21	-0.169355	10.858	-3.45305	0.0100379	0.0269998	-3.74156
Arhgap22	-1.00994	3.4771	-2.07192	0.0755202	0.134816	-5.82901
Arhgap23	-0.0342687	9.33929	-0.335542	0.746693	0.811322	-7.67988
Arhgap24	-1.12521	9.4417	-11.1898	7.65393e-06	0.000165867	4.1293
Arhgap25	-1.08778	5.7602	-4.49198	0.00257153	0.00938624	-2.27113
Arhgap26	-1.04702	7.98183	-10.4671	1.21244e-05	0.000223361	3.6254
Arhgap27	-0.227682	8.74349	-3.78633	0.00637312	0.0188185	-3.25449
Arhgap27os3	0.198467	2.32586	0.200886	0.846294	0.889353	-7.72046
Arhgap28	0.560959	9.45893	7.26277	0.000139934	0.00111678	0.929807
Arhgap29	-0.31313	11.5872	-2.68591	0.0301916	0.0647095	-4.90068
Arhgap30	-3.73824	4.37509	-3.73148	0.00686026	0.0199783	-3.33374
Arhgap31	0.0103233	9.80174	0.0750979	0.942162	0.960414	-7.74011
Arhgap32	-0.300683	10.4507	-4.00184	0.00479233	0.0151766	-2.94692
Arhgap33	-0.650647	8.94066	-8.03455	7.22302e-05	0.000719232	1.6601
Arhgap33os	-0.461404	2.12343	-0.603471	0.564544	0.659918	-7.54157
Arhgap35	0.0624709	11.4909	0.950372	0.372444	0.480067	-7.26002
Arhgap36	-1.81378	3.34218	-3.06202	0.0174433	0.0418864	-4.32772
Arhgap39	-0.383252	9.2868	-4.3511	0.00306414	0.0107105	-2.4619
Arhgap4	-0.595939	6.34883	-3.06908	0.0172672	0.0415287	-4.31703
Arhgap42	0.42964	10.1086	6.28326	0.000352311	0.00217182	-0.0894461
Arhgap44	0.374605	8.37291	3.6701	0.00745358	0.0213141	-3.42286
Arhgap45	-0.320688	6.98502	-1.71602	0.128279	0.205759	-6.34019
Arhgap5	-0.486785	11.7826	-12.6328	3.29396e-06	9.6651e-05	5.04838
Arhgap6	-0.0950746	7.11469	-0.592875	0.571241	0.665666	-7.54843
Arhgap8	-0.20894	6.73726	-1.80462	0.112534	0.185499	-6.21614
Arhgap9	-1.17156	4.31168	-4.81482	0.00174003	0.00700274	-1.84475
Arhgdia	-0.0157354	12.5725	-0.328973	0.751452	0.815132	-7.68232
Arhgdib	-0.797618	7.89299	-8.19739	6.3242e-05	0.000658069	1.80679
Arhgdig	0.153084	5.66719	0.760048	0.471154	0.575876	-7.42774
Arhgef1	-0.290971	10.5818	-4.85675	0.0016558	0.00675269	-1.79049
Arhgef10	-0.523797	9.56937	-8.51829	4.89775e-05	0.000563629	2.08886
Arhgef10l	-0.0572383	9.51578	-0.778714	0.460742	0.566182	-7.41267
Arhgef11	-0.359874	10.3492	-6.49788	0.00028526	0.00187139	0.143453
Arhgef12	-0.339213	12.0089	-5.59749	0.000717387	0.00366706	-0.872771
Arhgef15	-0.964341	7.05782	-8.03371	7.22804e-05	0.000719325	1.65933
Arhgef16	-0.707489	8.89276	-5.77263	0.00059496	0.00319377	-0.666859
Arhgef17	-0.32112	11.4634	-4.38862	0.00292356	0.0103124	-2.41081
Arhgef18	-0.131194	9.60076	-2.325	0.0516738	0.0997766	-5.45025
Arhgef19	0.764098	8.59982	8.53815	4.82214e-05	0.000558295	2.10602
Arhgef2	-0.154228	11.6617	-3.40532	0.0107267	0.0284991	-3.81236
Arhgef25	-0.122524	10.4818	-2.2061	0.0617564	0.115	-5.62928
Arhgef26	-0.706084	8.21163	-8.27358	5.94737e-05	0.000631571	1.8746
Arhgef28	-0.72458	9.90895	-8.22578	6.18073e-05	0.000650067	1.83212
Arhgef3	0.262588	8.73816	2.21421	0.0610093	0.113971	-5.61711
Arhgef33	-0.207278	3.81973	-0.645484	0.538448	0.637211	-7.5133
Arhgef37	-0.825606	5.86621	-4.16174	0.00389613	0.012949	-2.72275
Arhgef38	-1.1645	8.36443	-9.67904	2.06997e-05	0.000316071	3.03777
Arhgef39	-0.44074	8.03216	-2.37969	0.0476123	0.0933688	-5.36743
Arhgef4	-0.704569	7.41107	-5.00757	0.00138799	0.00594683	-1.59735
Arhgef40	0.550206	11.3781	10.9158	9.08276e-06	0.000184971	3.94198
Arhgef5	-0.143743	10.6197	-2.93353	0.0210039	0.0485396	-4.52285
Arhgef6	0.0028556	7.237	0.0178265	0.986257	0.990314	-7.74313
Arhgef7	-0.130045	10.7405	-2.63513	0.0325462	0.06875	-4.97826
Arhgef9	-0.527366	8.97566	-7.27721	0.000138143	0.00110851	0.944029
Arid1a	-0.495064	12.2824	-5.77924	0.000590821	0.00317738	-0.659173
Arid1b	-0.172691	10.7122	-2.4151	0.0451567	0.0893325	-5.31368
Arid2	-0.188649	11.6492	-3.34074	0.0117401	0.0305724	-3.9085
Arid3a	0.154699	9.13164	1.74176	0.123501	0.199534	-6.30441
Arid3b	0.11434	6.90562	1.9944	0.0848153	0.148144	-5.94298
Arid4a	-0.371352	9.56981	-5.97088	0.000483636	0.00274456	-0.438702
Arid4b	0.135354	11.0782	3.35461	0.0115141	0.0301041	-3.88781
Arid5a	0.785994	8.29408	7.55595	0.000108158	0.000935933	1.21427
Arid5b	0.401251	10.8372	3.77982	0.00642887	0.0189387	-3.26387
Arih1	-0.0752105	11.6785	-1.25787	0.247337	0.34994	-6.93072
Arih2	-0.0966561	10.2982	-1.53177	0.167868	0.255657	-6.58919
Arl1	0.141732	11.3925	2.73216	0.0282007	0.0611055	-4.83002
Arl10	0.048746	7.95169	0.584845	0.576347	0.670415	-7.55355
Arl11	-1.03981	3.71631	-2.68384	0.030284	0.06486	-4.90384
Arl13b	0.222417	9.62245	3.74181	0.00676554	0.0197713	-3.31879
Arl14ep	-0.139569	10.6107	-2.55627	0.0365864	0.0755235	-5.09867
Arl15	-0.0639607	9.78042	-0.671385	0.522732	0.623017	-7.49503
Arl16	0.526249	7.76319	6.38452	0.000318705	0.00202138	0.0211332
Arl2	0.176179	8.64262	3.07554	0.0171076	0.0412211	-4.30724
Arl2bp	-0.147162	10.1937	-2.12474	0.0697711	0.126624	-5.75073
Arl3	0.159379	8.94393	3.04695	0.0178258	0.0426591	-4.35056
Arl4a	1.22073	9.77253	6.33413	0.000334957	0.00209572	-0.0337332
Arl4c	0.702403	11.8224	11.1953	7.62786e-06	0.000165631	4.13303
Arl4d	-1.83729	5.45761	-13.5635	2.00201e-06	7.26418e-05	5.58776
Arl5a	0.0262628	11.2532	0.566953	0.587819	0.679397	-7.56474
Arl5b	0.137432	11.0232	2.30368	0.053351	0.102514	-5.48246
Arl5c	1.27747	5.23225	12.2694	4.03815e-06	0.000110546	4.82694
Arl6	0.196583	7.8192	1.96969	0.0880077	0.152613	-5.97904
Arl6ip1	-0.0830071	11.3714	-1.34357	0.219514	0.317841	-6.8281
Arl6ip4	0.147932	8.93607	2.6342	0.032591	0.0688353	-4.97968
Arl6ip5	0.396194	9.71995	6.2302	0.000371492	0.00224982	-0.147911
Arl6ip6	0.128681	9.34097	1.79277	0.114528	0.188098	-6.23287
Arl8a	0.39778	9.97221	6.80125	0.0002135	0.00151484	0.463288
Arl8b	0.260986	11.1499	4.36588	0.00300787	0.0105422	-2.44174
Arl9	-0.0781461	2.43582	-0.122156	0.906084	0.934861	-7.73484
Armc1	0.185137	9.94693	4.4542	0.00269452	0.00972407	-2.32201
Armc10	0.0838977	10.5002	1.27819	0.240482	0.342085	-6.90678
Armc2	0.705565	4.51489	3.78419	0.00639136	0.0188565	-3.25757
Armc5	0.381388	8.71011	5.0826	0.00127287	0.00557233	-1.50247
Armc6	0.131813	7.00957	1.53038	0.168205	0.256014	-6.59101
Armc7	0.760193	6.66658	7.34545	0.000130022	0.00106484	1.01094
Armc8	-0.277136	9.35748	-4.55645	0.00237567	0.00882157	-2.18478
Armc9	0.363784	8.39775	4.34729	0.0030788	0.0107458	-2.46709
Armcx1	-0.417934	9.43356	-5.2459	0.00105712	0.0048774	-1.29875
Armcx2	-0.00812401	11.3128	-0.185983	0.857542	0.897956	-7.72372
Armcx3	0.318748	9.99151	4.81653	0.0017365	0.00699174	-1.84253
Armcx4	0.268176	10.8796	3.19597	0.0144029	0.0360433	-4.12546
Armcx5	0.477086	7.63689	4.5552	0.00237933	0.00882643	-2.18645
Armcx6	0.0756794	7.69411	1.42522	0.195584	0.289148	-6.7266
Armh1	0.0965182	2.11526	0.236594	0.819501	0.86973	-7.71165
Armh3	-0.17141	8.1386	-1.9028	0.0972486	0.165109	-6.07596
Armh4	0.9393	7.30186	6.559	0.000268866	0.00179357	0.20877
Armt1	0.332254	9.34071	5.30705	0.000987017	0.00463819	-1.22343
Arnt	0.0629536	11.1649	0.935916	0.37936	0.487066	-7.27381
Arnt2	0.474531	10.5927	4.27966	0.00335266	0.0114933	-2.5597
Arntl	0.272427	8.48144	2.91104	0.021702	0.0498318	-4.55708
Arntl2	0.806539	7.91381	7.14029	0.000156211	0.00120783	0.808281
Arpc1a	0.560296	10.4141	7.68878	9.64971e-05	0.000865966	1.34026
Arpc1b	0.344149	11.3145	6.22346	0.000374009	0.00225961	-0.155357
Arpc2	-0.0367752	11.8607	-0.641626	0.540813	0.639235	-7.51597
Arpc3	0.044498	10.4199	0.728133	0.489319	0.592393	-7.4528
Arpc4	0.267376	9.93069	4.34989	0.00306879	0.0107203	-2.46355
Arpc5	0.297093	10.9376	4.36888	0.0029966	0.0105186	-2.43766
Arpc5l	-0.148901	9.33953	-2.52727	0.0381995	0.0781464	-5.14291
Arpin	-0.212788	8.71695	-2.33253	0.0510946	0.0988957	-5.43887
Arpp19	0.0197294	10.6416	0.409309	0.694106	0.769477	-7.64927
Arpp21	-2.39684	2.83433	-3.4357	0.0102827	0.0275568	-3.76727
Arr3	-0.616119	2.60281	-1.67505	0.136245	0.216208	-6.39668
Arrb1	0.49915	10.1738	9.85206	1.83472e-05	0.000291623	3.17044
Arrb2	-0.292548	8.35507	-1.76724	0.118939	0.193569	-6.26878
Arrdc1	-0.240619	8.66269	-3.54639	0.00882449	0.0244083	-3.60385
Arrdc2	0.101948	7.49315	1.18914	0.271773	0.376896	-7.00986
Arrdc3	-0.171478	10.6997	-1.94367	0.0914962	0.157435	-6.01687
Arrdc4	-0.439955	9.92396	-1.97433	0.0873993	0.151768	-5.97228
Arsa	0.23493	9.05832	4.87384	0.00162275	0.00665731	-1.76843
Arsb	0.0615186	9.98318	0.801643	0.448168	0.55436	-7.39373
Arsg	-0.173507	6.9343	-2.26261	0.0567385	0.107547	-5.54439
Arsi	-1.24869	5.60528	-4.74971	0.00188036	0.00741803	-1.92954
Arsj	-1.19102	4.45952	-2.07812	0.0748213	0.133827	-5.81984
Arsk	-0.183483	8.95174	-1.79301	0.114488	0.188066	-6.23254
Art4	-2.71378	6.01329	-12.3202	3.92342e-06	0.000108418	4.8583
Art5	-0.122507	3.53672	-0.810407	0.443425	0.550103	-7.38636
Artn	-0.0294839	6.5345	-0.228181	0.825792	0.874611	-7.71385
Arv1	-0.135282	7.97798	-1.42752	0.194947	0.288423	-6.7237
Arvcf	0.326303	8.84442	5.32301	0.000969583	0.00457584	-1.20386
Arxes1	-0.425941	5.91016	-2.91973	0.0214294	0.0492701	-4.54385
Arxes2	-0.0881558	6.76854	-0.426639	0.681994	0.759187	-7.64124
As3mt	-0.264178	7.22805	-3.03705	0.0180817	0.0431775	-4.36556
Asah1	0.392275	11.6677	5.5538	0.000752127	0.0037941	-0.924779
Asah2	-0.233816	8.75542	-2.87728	0.0227963	0.0517428	-4.60852
Asap1	-0.106028	11.0184	-1.24631	0.251315	0.354227	-6.94424
Asap2	-0.110591	9.53936	-1.44493	0.190167	0.282727	-6.70159
Asap3	0.0346954	8.49793	0.369564	0.722239	0.792048	-7.66649
Asb1	0.504023	8.43233	4.911	0.00155341	0.00646487	-1.72064
Asb10	-1.79274	1.63636	-3.50368	0.00935896	0.0256125	-3.66675
Asb13	0.220246	8.43044	3.2961	0.0125002	0.0321186	-3.97519
Asb14	-0.0204364	3.56647	-0.0643525	0.950424	0.966034	-7.74096
Asb15	-1.5396	1.50979	-3.1579	0.0152051	0.0375903	-4.1828
Asb16	-0.42656	4.81848	-2.151	0.0670766	0.122889	-5.71163
Asb2	-1.51147	3.1542	-2.24286	0.0584438	0.110091	-5.5741
Asb3	-0.0290578	7.90154	-0.575433	0.582366	0.675384	-7.55948
Asb4	-0.570956	7.72292	-5.43323	0.000858088	0.00418217	-1.06967
Asb5	0.456815	2.99241	0.999069	0.349851	0.457147	-7.21237
Asb6	0.194592	8.82525	3.78259	0.00640507	0.0188843	-3.25988
Asb7	0.19133	9.25117	2.68972	0.0300222	0.0644327	-4.89486
Asb8	-0.229702	9.01763	-3.97433	0.00496799	0.0156233	-2.98583
Asb9	-2.20528	3.5082	-2.10279	0.0721056	0.129962	-5.78332
Ascc1	0.261582	8.80676	4.22348	0.00360047	0.0121619	-2.63713
Ascc2	0.23318	10.1391	4.52877	0.00245771	0.0090478	-2.22179
Ascc3	0.221613	10.1713	2.42588	0.0444351	0.0881927	-5.29729
Ascl1	0.854927	2.03976	0.656674	0.531622	0.631472	-7.50549
Ascl2	-0.804022	4.79635	-2.54599	0.03715	0.0763871	-5.11435
Ascl4	3.53349	4.51093	10.1916	1.4556e-05	0.000250315	3.42478
Asf1a	0.0281347	7.83448	0.304253	0.769461	0.829726	-7.69108
Asf1b	-0.309211	7.61255	-2.84675	0.0238355	0.0535621	-4.65507
Asgr1	0.818849	5.50998	2.97362	0.0198171	0.0464381	-4.46186
Asgr2	-1.35651	1.22672	-1.6047	0.151008	0.235103	-6.49221
Ash1l	-0.17038	11.7751	-2.32982	0.0513024	0.0992013	-5.44297
Ash2l	0.235887	10.6339	3.9595	0.00506558	0.0158525	-3.00685
Asic1	0.48323	6.37576	3.88852	0.00556249	0.0170256	-3.10788
Asic2	0.175231	6.51913	0.700013	0.505699	0.607999	-7.4741
Asic3	0.130182	4.06402	0.49459	0.635486	0.720002	-7.60672
Asic4	-1.81059	2.61403	-1.97352	0.0875045	0.151905	-5.97345
Asl	0.309907	8.69595	4.50449	0.00253221	0.0092735	-2.25433
Asns	-0.520597	10.4423	-5.21975	0.00108876	0.00497789	-1.33112
Asnsd1	0.920672	4.79791	6.09411	0.000426226	0.00249781	-0.299444
Aspa	-0.81194	3.90975	-1.47289	0.182712	0.273639	-6.66578
Aspdh	-0.602021	2.04858	-1.06423	0.321294	0.428433	-7.14581
Aspg	1.72687	6.26213	15.2517	8.75746e-07	4.82484e-05	6.47636
Asph	-0.0684094	10.8876	-1.59217	0.153791	0.238538	-6.50904
Asphd1	0.55017	1.70279	1.18312	0.274006	0.379057	-7.01665
Asphd2	0.661568	6.37016	4.65529	0.00210647	0.00805861	-2.05356
Aspm	-0.661791	10.3798	-6.83297	0.000207245	0.00148215	0.496118
Aspn	-2.72159	8.45769	-5.78387	0.00058794	0.00316965	-0.653793
Asprv1	0.264244	2.9389	0.629933	0.548021	0.646147	-7.52397
Aspscr1	1.09475	9.26982	14.6623	1.1569e-06	5.48046e-05	6.17823
Asrgl1	-0.18929	8.35011	-2.68625	0.0301763	0.0647003	-4.90016
Ass1	1.19145	8.62268	5.77485	0.000593569	0.00318826	-0.664282
Aste1	0.185256	7.44507	1.9639	0.0887724	0.153666	-5.98747
Astn1	0.723773	4.53347	1.38594	0.206792	0.302612	-6.77586
Astn2	0.288672	5.78512	0.872167	0.410997	0.518488	-7.33262
Asxl1	-0.256144	11.1038	-3.44213	0.0101912	0.0273533	-3.75773
Asxl2	-0.052567	10.881	-1.18518	0.27324	0.378335	-7.01433
Asxl3	0.18988	9.33122	1.89958	0.097716	0.165736	-6.08059
Atad1	-0.0634438	11.2366	-1.12384	0.296819	0.404074	-7.08225
Atad2	-0.637344	10.702	-13.3471	2.24119e-06	7.79978e-05	5.46577
Atad2b	-0.0931655	10.6687	-1.28516	0.238168	0.339261	-6.89851
Atad3a	-0.18795	10.3284	-3.13133	0.0157931	0.0387281	-4.22289
Atad3aos	0.331035	3.8048	1.06754	0.319895	0.427182	-7.14235
Atad5	-0.449749	9.58593	-7.25862	0.000140453	0.001119	0.925715
Atat1	0.107662	9.62366	2.05146	0.0778706	0.13838	-5.8592
Atcay	0.702176	3.47679	1.32807	0.224337	0.323244	-6.84698
Ate1	0.0886397	9.89649	1.55095	0.163274	0.249982	-6.5639
Atf1	-0.0435531	9.73579	-0.716245	0.496201	0.599033	-7.46189
Atf2	-0.0114436	10.7136	-0.215663	0.835177	0.881735	-7.71699
Atf3	-0.246674	7.71546	-1.12886	0.294831	0.401834	-7.07679
Atf4	-0.395637	11.8722	-5.46713	0.00082671	0.0040585	-1.02873
Atf5	-0.220687	10.0328	-2.57003	0.0358458	0.0743089	-5.07767
Atf6	-0.102775	10.4838	-1.62043	0.147585	0.230894	-6.47102
Atf6b	-0.194735	9.86734	-4.18751	0.00376961	0.0126099	-2.68694
Atf7	-0.229738	10.8056	-4.07166	0.00437605	0.0141794	-2.8486
Atf7ip	-0.0619483	11.4677	-0.836565	0.429478	0.537573	-7.364
Atf7ip2	-0.035191	4.86765	-0.210957	0.838714	0.884247	-7.71812
Atg10	0.331809	6.19633	4.0605	0.00443984	0.014336	-2.86427
Atg101	-0.448885	8.07458	-5.71207	0.000634454	0.00334851	-0.737603
Atg12	-0.0989829	9.78563	-1.40045	0.202588	0.29734	-6.75776
Atg13	-0.923617	9.20821	-13.8051	1.76842e-06	6.8418e-05	5.72169
Atg14	-0.176179	8.28036	-1.8557	0.104313	0.174501	-6.14353
Atg16l1	0.235442	9.77501	3.27488	0.0128798	0.0329255	-4.00696
Atg16l2	0.422554	8.28856	3.78763	0.00636206	0.0187953	-3.25262
Atg2a	-0.230709	9.44193	-4.38122	0.00295071	0.0103821	-2.42087
Atg2b	-0.143457	10.5459	-3.33675	0.0118061	0.0306804	-3.91445
Atg3	0.149382	8.81242	1.86368	0.103083	0.172739	-6.13213
Atg4a	-0.0668387	8.06396	-0.657261	0.531266	0.631177	-7.50507
Atg4b	-0.0696669	10.2131	-1.18112	0.274753	0.37998	-7.01891
Atg4c	0.193716	8.79376	3.09467	0.0166443	0.0403203	-4.27829
Atg4d	-0.244649	8.40601	-1.55846	0.161507	0.247751	-6.55396
Atg5	0.155303	9.2081	3.47104	0.00979078	0.0265135	-3.71494
Atg7	-0.033932	8.57193	-0.465916	0.654915	0.737168	-7.62187
Atg9a	-0.281945	8.86352	-5.62886	0.000693542	0.00358079	-0.835585
Atg9b	0.844553	6.10342	3.2473	0.0133917	0.0339378	-4.04831
Atic	0.119996	10.6391	2.02066	0.0815465	0.143692	-5.9045
Atl1	0.264726	6.80862	3.27375	0.0129004	0.0329677	-4.00865
Atl2	-0.140741	10.5737	-1.82031	0.109946	0.182001	-6.19392
Atl3	-0.0743782	11.2086	-1.51317	0.172433	0.261184	-6.61355
Atm	-0.364774	10.244	-4.32595	0.00316248	0.0109865	-2.49624
Atmin	0.0108658	9.39872	0.157325	0.87927	0.914605	-7.72928
Atn1	0.124118	5.91487	0.934732	0.37993	0.487535	-7.27493
Atoh8	1.63557	7.57045	9.05626	3.24748e-05	0.000423653	2.54192
Atox1	0.421101	7.68794	3.52685	0.00906481	0.0249474	-3.6326
Atp10a	0.611121	8.71799	4.42612	0.00279009	0.00994239	-2.35996
Atp10b	-0.49984	5.38553	-2.14324	0.0678622	0.124005	-5.7232
Atp10d	0.377772	7.5247	6.36913	0.000323574	0.00204562	0.00440656
Atp11a	0.155373	11.6688	2.96079	0.0201889	0.0470756	-4.48137
Atp11b	-0.320245	11.4687	-5.2218	0.00108624	0.00497024	-1.32858
Atp11c	-0.21972	10.1634	-3.85112	0.0058454	0.0176903	-3.16138
Atp12a	-2.06588	3.67987	-3.05167	0.0177052	0.0423878	-4.34341
Atp13a1	0.166088	10.7443	2.20231	0.0621081	0.115483	-5.63495
Atp13a2	0.030409	10.2252	0.372572	0.720093	0.790533	-7.66524
Atp13a3	-0.354835	11.5856	-6.12771	0.00041192	0.0024333	-0.26181
Atp13a4	-3.24601	1.623	-9.79306	1.91137e-05	0.000300469	3.12544
Atp13a5	-0.097423	2.35612	-0.13593	0.895565	0.926947	-7.73283
Atp1a1	-0.656414	13.5533	-10.6893	1.04944e-05	0.000203575	3.78372
Atp1a2	-1.04322	7.0727	-8.97045	3.46257e-05	0.000441264	2.47124
Atp1a3	-0.654754	4.30642	-1.12907	0.294747	0.401782	-7.07656
Atp1b1	-1.83888	11.2348	-18.8901	1.91379e-07	2.06348e-05	8.08051
Atp1b2	0.110572	9.84144	0.867482	0.413396	0.520932	-7.33681
Atp1b3	0.289461	11.092	3.46417	0.00988446	0.0266932	-3.72511
Atp23	-0.0580287	7.01681	-0.504127	0.629091	0.71483	-7.60149
Atp2a1	-3.01858	5.93109	-13.4651	2.10704e-06	7.51139e-05	5.53251
Atp2a2	0.293813	12.4884	5.26315	0.00103681	0.00481423	-1.27746
Atp2a3	-4.40001	5.45252	-24.2712	3.17491e-08	7.814e-06	9.90307
Atp2b1	0.47456	11.8716	7.9391	7.81626e-05	0.000757281	1.57295
Atp2b2	-1.80021	2.52877	-2.12449	0.0697971	0.126658	-5.7511
Atp2b3	-0.470964	2.67654	-1.16788	0.279731	0.385667	-7.03375
Atp2b4	0.915195	10.724	13.4839	2.08643e-06	7.46822e-05	5.54313
Atp2c1	0.0666261	10.6826	1.21207	0.263404	0.367524	-6.98378
Atp2c2	-0.867466	5.67223	-5.46946	0.000824602	0.00405154	-1.02592
Atp4a	-0.541493	4.47995	-1.2979	0.233985	0.33455	-6.88331
Atp5a1	-0.242858	13.6245	-4.58462	0.00229531	0.00860774	-2.14725
Atp5b	-0.313782	13.6471	-5.74052	0.000615548	0.00327231	-0.704306
Atp5c1	-0.184762	11.7175	-2.88651	0.0224915	0.0511833	-4.59446
Atp5d	-0.113005	10.5435	-1.29714	0.234233	0.334796	-6.88422
Atp5e	0.0552953	8.19726	0.568723	0.586678	0.678399	-7.56365
Atp5g1	-0.117033	8.94956	-0.999472	0.349668	0.45701	-7.21197
Atp5g2	-0.0246302	10.3937	-0.452264	0.664268	0.744912	-7.62879
Atp5g3	0.010712	10.1928	0.125315	0.90367	0.933138	-7.7344
Atp5h	0.0381823	10.5879	0.657139	0.53134	0.631223	-7.50516
Atp5j	0.055024	10.0962	1.06074	0.322776	0.430099	-7.14946
Atp5j2	0.0176625	9.65169	0.225678	0.827666	0.876006	-7.71449
Atp5k	0.478145	5.45519	1.81688	0.110507	0.182774	-6.19879
Atp5l	0.39754	7.70652	3.75614	0.00663646	0.0194425	-3.29807
Atp5md	0.256375	8.34607	2.84895	0.0237589	0.0534173	-4.65171
Atp5mpl	0.293204	8.71139	3.9629	0.00504306	0.0157889	-3.00204
Atp5o	0.182761	4.32676	0.459986	0.65897	0.740593	-7.6249
Atp5pb	-0.0661225	11.4161	-1.05484	0.325294	0.432519	-7.1556
ATP6	0.642724	8.74978	3.84927	0.00585979	0.0177213	-3.16403
Atp6ap1	0.43777	11.3897	5.9354	0.000501725	0.00282233	-0.479157
Atp6ap2	0.316234	10.6437	5.13143	0.00120365	0.00535649	-1.44116
Atp6v0a1	0.00668981	10.3581	0.0704247	0.945754	0.962791	-7.74049
Atp6v0a2	-0.0549493	9.63153	-0.64404	0.539332	0.638	-7.5143
Atp6v0a4	-2.05501	5.79671	-4.28507	0.00332983	0.0114287	-2.55228
Atp6v0b	0.32142	9.00982	3.88625	0.00557922	0.017056	-3.11112
Atp6v0c	0.339583	10.8859	3.90312	0.00545615	0.0167731	-3.08705
Atp6v0d1	0.529084	10.2133	5.88003	0.00053148	0.00294847	-0.542618
Atp6v0d2	2.95421	5.90712	6.43558	0.000303126	0.0019579	0.0764263
Atp6v0e	0.426578	10.1139	7.4278	0.000120927	0.00101156	1.09103
Atp6v0e2	-0.289134	7.90531	-2.35059	0.0497316	0.0968263	-5.41154
Atp6v1a	0.366325	11.4007	4.98977	0.00141695	0.00603855	-1.61997
Atp6v1b1	-3.82613	4.88019	-13.7275	1.83987e-06	6.93188e-05	5.67895
Atp6v1b2	0.285859	10.9209	3.79219	0.00632334	0.0187125	-3.24605
Atp6v1c1	0.327813	9.38222	7.48606	0.000114924	0.000976688	1.14726
Atp6v1c2	2.11456	3.73327	4.27362	0.0033784	0.0115516	-2.56801
Atp6v1d	0.335957	9.83406	4.09259	0.00425902	0.0138788	-2.81925
Atp6v1e1	0.551222	10.3982	6.5605	0.000268477	0.00179357	0.21037
Atp6v1f	0.187265	9.10701	2.11114	0.0712078	0.12866	-5.77092
Atp6v1g1	0.545429	10.5089	6.20125	0.000382442	0.00229556	-0.179943
Atp6v1g2	0.26167	6.49024	3.14512	0.015485	0.0381749	-4.20207
Atp6v1g3	-1.30908	0.654541	-4.53512	0.0024386	0.00899065	-2.21328
Atp6v1h	0.280087	9.81447	2.89122	0.0223374	0.0509315	-4.58727
Atp7a	-0.117311	10.172	-1.79656	0.113887	0.187342	-6.22753
Atp7b	0.212372	6.75687	2.48007	0.0409826	0.0826471	-5.21485
Atp8a1	-0.53094	9.82892	-5.80108	0.00057736	0.00312735	-0.633798
Atp8a2	-0.976122	4.27456	-3.72384	0.0069312	0.0201382	-3.3448
Atp8b1	-0.600001	8.59372	-5.04695	0.0013262	0.00573499	-1.54745
Atp8b2	0.181294	10.963	2.89981	0.0220596	0.0504749	-4.57418
Atp8b3	-0.0762106	3.13618	-0.215508	0.835294	0.881805	-7.71702
Atp8b4	-2.19181	2.25752	-5.11008	0.0012334	0.00544785	-1.46793
Atp8b5	-1.30477	2.69693	-2.65984	0.0313773	0.0667138	-4.9405
Atp9a	0.217565	8.905	3.43949	0.0102287	0.0274415	-3.76166
Atp9b	-0.0562126	10.294	-1.17778	0.276	0.381284	-7.02265
Atpaf1	-0.21491	7.94797	-1.7987	0.113527	0.186855	-6.22451
Atpaf2	-0.177092	8.61904	-2.9511	0.0204747	0.0476025	-4.49611
Atpif1	-0.0200734	7.47873	-0.228669	0.825427	0.87433	-7.71373
Atpsckmt	-0.165489	7.79248	-1.51356	0.172338	0.261152	-6.61305
Atr	-0.598715	10.2397	-9.53267	2.29578e-05	0.000336345	2.92384
Atraid	-0.0374369	8.67273	-0.365619	0.725058	0.794197	-7.6681
Atrip	0.243772	8.83923	3.48379	0.00961961	0.0261386	-3.6961
Atrip-trex1	0.243772	8.83923	3.48379	0.00961961	0.0261386	-3.6961
Atrn	-0.345651	10.4401	-5.84323	0.000552343	0.00303547	-0.585022
Atrnl1	0.948552	11.4161	15.1033	9.38417e-07	5.00458e-05	6.40246
Atrx	-0.304773	13.1539	-5.41923	0.000871424	0.00423074	-1.08661
Atxn1	0.812145	9.44317	13.2284	2.38617e-06	8.08033e-05	5.39794
Atxn10	0.0952992	11.3927	1.97984	0.0866819	0.150671	-5.96424
Atxn1l	0.0557214	10.5017	0.928588	0.382902	0.490157	-7.28074
Atxn2	-0.255702	11.2266	-3.414	0.0105978	0.0282206	-3.79947
Atxn2l	-0.135243	12.391	-1.90462	0.0969859	0.164832	-6.07334
Atxn3	-0.261801	9.47357	-3.95169	0.00511784	0.0159535	-3.01794
Atxn7	-0.0465731	9.83746	-0.709746	0.499989	0.602697	-7.46681
Atxn7l1	0.504545	8.46352	5.34954	0.000941352	0.00448256	-1.17141
Atxn7l1os2	1.22235	1.85245	1.94828	0.0908677	0.156615	-6.01017
Atxn7l2	-0.538322	9.36259	-7.76088	9.07632e-05	0.000830814	1.40791
Atxn7l3	0.0356791	10.8295	0.568385	0.586896	0.678598	-7.56386
Atxn7l3b	-0.0687945	11.0557	-1.3778	0.209186	0.305606	-6.78598
AU021092	-1.58544	2.46464	-2.17937	0.0642821	0.118647	-5.66928
AU022252	-0.0100174	8.99258	-0.147588	0.886678	0.920291	-7.73096
AU022754	-0.303369	3.29306	-0.792782	0.452999	0.558962	-7.4011
AU040320	0.066032	9.63033	1.12588	0.296009	0.403315	-7.08003
AU041133	0.333483	7.19876	3.25033	0.0133344	0.0338316	-4.04376
Auh	-0.323022	8.71863	-3.96962	0.0049988	0.0156938	-2.99251
Aunip	-0.391511	5.54892	-2.13529	0.0686761	0.125131	-5.73504
Aup1	0.0029581	9.53704	0.0527372	0.959361	0.971579	-7.74173
Aurka	-0.17977	9.18213	-1.33047	0.223585	0.32254	-6.84407
Aurkaip1	0.435859	8.93212	4.94056	0.00150056	0.00629322	-1.68275
Aurkb	-0.67751	9.12108	-5.18994	0.00112612	0.00509829	-1.36814
Auts2	-0.210277	9.941	-1.56917	0.159017	0.244893	-6.53973
AV039307	0.586721	3.24118	1.57912	0.156737	0.242188	-6.52648
Aven	0.451547	6.20944	2.38235	0.0474229	0.093103	-5.36339
Avil	1.52845	4.49644	3.28512	0.0126952	0.0325436	-3.99163
Avl9	0.0493536	10.593	0.86311	0.415643	0.523276	-7.3407
Avpi1	0.906116	6.51181	6.81713	0.000210342	0.00149727	0.479742
Avpr1a	0.557975	6.42759	2.43386	0.0439089	0.087405	-5.28517
AW011738	-1.8342	7.48981	-6.6823	0.000238905	0.00164494	0.339176
AW146154	0.337076	7.43623	2.27314	0.0558497	0.106287	-5.52853
AW209491	0.287802	7.61053	4.98436	0.00142589	0.00606192	-1.62685
AW549542	2.69443	7.4095	24.8564	2.6749e-08	7.12295e-06	10.0716
AW549877	-0.0931904	11.5034	-0.979599	0.358755	0.466217	-7.23164
AW551984	-1.39386	7.98457	-5.03561	0.00134368	0.00580082	-1.5618
AW554918	-0.165451	8.67168	-2.12416	0.069832	0.126708	-5.75159
AW822252	1.67374	2.01202	3.30095	0.0124151	0.0319373	-3.96793
Awat2	0.454332	4.16243	1.72604	0.1264	0.203339	-6.32629
Axdnd1	1.07568	4.08052	5.24649	0.00105642	0.0048774	-1.29803
Axin1	-0.0344453	10.2331	-0.611741	0.559349	0.655065	-7.53614
Axin2	3.19326	10.3912	40.5653	7.78597e-10	1.59424e-06	13.2517
Axl	-0.502255	11.4343	-9.91615	1.75536e-05	0.000285652	3.21905
Azi2	-0.146574	10.7221	-2.77875	0.0263328	0.0578426	-4.75885
Azin1	-0.104045	10.7576	-1.61142	0.149538	0.233391	-6.48318
Azin2	0.357527	7.81881	2.53497	0.0377643	0.0774093	-5.13117
B130024G19Rik	-0.24166	9.16175	-1.82875	0.108576	0.180293	-6.18193
B130034C11Rik	0.0977119	6.03233	0.514304	0.622303	0.708904	-7.59581
B230112J18Rik	1.28845	0.644226	2.98471	0.0195014	0.0458204	-4.44501
B230119M05Rik	0.473415	2.99585	1.19915	0.268095	0.372847	-6.99852
B230206H07Rik	-1.56432	2.56503	-2.23871	0.0588084	0.11073	-5.58034
B230208H11Rik	-0.461588	3.14567	-1.29143	0.2361	0.336922	-6.89104
B230216N24Rik	1.6962	4.39547	8.65973	4.3871e-05	0.000522026	2.21032
B230217C12Rik	-0.0630882	5.06893	-0.28378	0.784492	0.842033	-7.69784
B230217O12Rik	-0.035664	3.86145	-0.163501	0.874577	0.911118	-7.72816
B230219D22Rik	-0.00950168	11.9121	-0.222176	0.830291	0.878211	-7.71538
B230220B15Rik	-0.0950304	0.482666	-0.152229	0.883145	0.917767	-7.73017
B230307C23Rik	0.499506	6.55039	4.40691	0.00285759	0.0101275	-2.38598
B230319C09Rik	-0.565264	3.38373	-1.41765	0.197701	0.291567	-6.73615
B230354K17Rik	0.271582	8.99636	2.59574	0.0345034	0.0721297	-5.03842
B2m	-0.365763	11.6649	-2.62968	0.0328101	0.0691828	-4.98659
B3galnt1	0.687437	8.79	7.2307	0.000144004	0.00113543	0.898138
B3galnt2	0.287311	9.90481	3.8365	0.00596021	0.0179341	-3.18234
B3galt1	-0.660527	5.95908	-2.42591	0.0444331	0.0881927	-5.29725
B3galt2	-2.5054	3.00339	-3.34928	0.0116005	0.0302895	-3.89576
B3galt4	-1.3029	4.33065	-3.42218	0.0104778	0.0279731	-3.78732
B3galt5	-5.09319	4.16784	-8.0012	7.42432e-05	0.000728952	1.62975
B3galt6	0.219248	7.7209	2.9823	0.0195697	0.0459626	-4.44868
B3gat1	-1.02124	2.53494	-1.45116	0.188481	0.280511	-6.69364
B3gat2	-0.863643	6.03106	-3.83369	0.00598257	0.0179763	-3.18638
B3gat3	0.102197	9.29485	1.05787	0.323996	0.431304	-7.15244
B3glct	0.540563	10.1526	7.94812	7.75791e-05	0.000753288	1.58122
B3gnt2	-0.992208	2.72619	-1.26735	0.244119	0.346195	-6.91958
B3gnt3	-1.23657	5.96195	-8.53281	4.84237e-05	0.000560268	2.1014
B3gnt5	0.536229	6.90739	4.99181	0.0014136	0.00603302	-1.61737
B3gnt6	-0.32312	0.710021	-0.463198	0.656772	0.738784	-7.62326
B3gnt7	0.125716	6.51539	0.886699	0.403621	0.511475	-7.3195
B3gnt8	-0.748594	5.66605	-3.4705	0.00979811	0.0265211	-3.71574
B3gnt9	0.927862	7.29727	6.4746	0.000291795	0.00190431	0.118461
B3gntl1	-0.0679328	7.6346	-0.525301	0.615012	0.70306	-7.58955
B430306N03Rik	-2.25712	3.92845	-3.57353	0.00850195	0.0236502	-3.56398
B430319G15Rik	-0.138285	5.24413	-1.21671	0.261741	0.365696	-6.97847
B4galnt1	-0.221998	8.31685	-2.20212	0.0621253	0.115491	-5.63523
B4galnt2	0.311171	5.59985	1.74822	0.122329	0.198087	-6.29539
B4galnt3	-0.375734	8.28043	-2.28554	0.0548215	0.104727	-5.50984
B4galnt4	0.262556	9.45654	2.11816	0.0704631	0.127605	-5.76051
B4galt1	0.367515	11.072	5.86608	0.000539283	0.0029786	-0.55867
B4galt2	-0.191566	9.04905	-1.91767	0.0951161	0.162471	-6.0545
B4galt3	0.170442	9.37685	2.30351	0.0533643	0.102514	-5.48272
B4galt4	-0.209928	8.09464	-2.03359	0.079983	0.141376	-5.88551
B4galt5	1.04871	10.4517	17.0795	3.92387e-07	3.07339e-05	7.32881
B4galt6	-0.196075	9.7318	-3.43296	0.0103218	0.027649	-3.77133
B4galt7	0.266047	8.55925	2.17872	0.0643451	0.11871	-5.67026
B630019K06Rik	0.180465	6.95179	1.30073	0.233066	0.33348	-6.87993
B930018H19Rik	0.334461	1.14425	0.581708	0.57835	0.672166	-7.55554
B9d1	0.335572	7.37991	3.52371	0.00910416	0.0250478	-3.63723
B9d1os	0.536061	1.5263	0.855417	0.41962	0.527395	-7.34751
B9d2	0.239134	6.89551	2.02494	0.0810256	0.142903	-5.89821
Baalc	3.47132	5.80088	13.893	1.69126e-06	6.69455e-05	5.7698
Baat	-0.0317673	3.31952	-0.063749	0.950888	0.966338	-7.741
Babam1	-0.107123	9.78728	-2.27363	0.0558086	0.10622	-5.52779
Babam2	-0.131866	8.47901	-1.62673	0.146233	0.229264	-6.4625
Bace1	-0.30206	10.1136	-5.10674	0.00123812	0.00545773	-1.47212
Bace2	0.292727	4.81517	1.19226	0.270621	0.375744	-7.00633
Bach1	0.575337	10.9342	7.81596	8.66406e-05	0.00080909	1.45924
Bach2	-0.243734	9.05954	-2.02443	0.0810873	0.142954	-5.89896
Bach2os	0.6417	2.77681	2.39299	0.0466746	0.0919008	-5.34726
Bad	0.300907	7.70696	5.04816	0.00132435	0.00573483	-1.54592
Bag1	0.275292	10.562	4.26104	0.00343268	0.0116963	-2.58532
Bag2	-0.586879	8.98195	-8.3515	5.58792e-05	0.000608134	1.9434
Bag3	0.306121	9.96952	3.97239	0.00498064	0.015648	-2.98858
Bag4	0.0359157	8.55017	0.486715	0.640793	0.724567	-7.61096
Bag5	0.0603101	9.17016	0.947992	0.373577	0.481314	-7.2623
Bag6	-0.0542144	12.2768	-1.03085	0.335686	0.443218	-7.1803
Bahcc1	-0.814881	10.5361	-7.90714	8.02698e-05	0.000770897	1.54358
Bahd1	0.26082	9.02699	2.64821	0.031922	0.0675906	-4.95828
Baiap2	0.0402712	8.70858	0.465048	0.655508	0.737619	-7.62232
Baiap2l1	-0.263008	8.84972	-3.66532	0.00750207	0.0214145	-3.42982
Baiap2l2	-0.386589	6.94114	-2.64201	0.0322161	0.0681592	-4.96774
Baiap3	-0.702709	5.34264	-3.95234	0.00511348	0.0159456	-3.01702
Bak1	0.189684	8.63882	3.70646	0.00709571	0.0205144	-3.37001
Bambi	1.258	8.53818	17.2653	3.63332e-07	2.95967e-05	7.40987
Banf1	0.113955	9.64523	1.94658	0.0910992	0.156906	-6.01264
Banp	-0.0272501	9.34359	-0.177383	0.86405	0.902673	-7.72548
Bap1	0.0274593	10.7709	0.627883	0.549291	0.647167	-7.52535
Bard1	-0.964173	7.64336	-7.5634	0.000107464	0.000933282	1.22139
Barhl1	-0.0889999	0.770961	-0.181921	0.860614	0.900048	-7.72456
Barx1	1.19846	2.67331	2.36738	0.0484975	0.0947785	-5.3861
Barx2	0.0179208	1.66093	0.0395851	0.969489	0.97879	-7.74242
Basp1	0.671022	10.1724	9.88326	1.79559e-05	0.000288969	3.19414
Batf	0.690801	5.5886	6.23344	0.000370286	0.00224406	-0.144324
Batf2	-1.76879	2.30827	-2.36766	0.0484767	0.0947484	-5.38567
Batf3	-0.15705	4.0837	-0.667069	0.52533	0.625393	-7.49812
Bax	0.177826	8.02359	1.33251	0.222946	0.321909	-6.84159
Baz1a	-0.181656	9.91306	-2.63413	0.0325944	0.0688353	-4.97979
Baz1b	-0.202872	12.1385	-3.84634	0.00588269	0.0177704	-3.16823
Baz2a	-0.237273	11.7089	-3.80551	0.00621172	0.0184848	-3.22687
Baz2b	-0.108949	11.0285	-1.56811	0.159262	0.245228	-6.54114
BB218582	-0.602732	4.02452	-1.64699	0.141963	0.223614	-6.435
BB557941	0.106417	2.92004	0.38173	0.713577	0.785636	-7.6614
Bbc3	-0.475997	7.90845	-5.84123	0.0005535	0.00303712	-0.587327
Bbip1	-0.00815695	8.55305	-0.112869	0.913188	0.93944	-7.73608
Bbof1	0.115076	5.51362	0.828061	0.433977	0.541303	-7.37133
Bbs1	-0.239279	8.61471	-3.84581	0.00588684	0.0177738	-3.169
Bbs10	-0.013025	6.52199	-0.0779057	0.940004	0.958826	-7.73986
Bbs12	0.077901	7.45026	0.772987	0.463919	0.568933	-7.41733
Bbs2	-0.0950644	8.56288	-1.62531	0.146537	0.229658	-6.46443
Bbs4	0.246817	7.73861	3.77245	0.00649272	0.0190819	-3.27451
Bbs5	0.117439	7.77511	1.61443	0.148881	0.232524	-6.47911
Bbs7	-0.0691185	7.78969	-0.882236	0.405877	0.513481	-7.32355
Bbs9	0.225738	8.38879	4.10462	0.00419334	0.0137163	-2.80242
Bbx	-0.758315	10.9774	-11.1671	7.76212e-06	0.00016718	4.11395
BC002059	0.174124	8.09885	1.56605	0.159739	0.245769	-6.54388
BC003965	0.0267377	8.72114	0.401233	0.699783	0.77394	-7.65291
BC004004	-0.0319807	9.27065	-0.369589	0.722222	0.792048	-7.66648
BC005537	-0.200271	11.9038	-3.40623	0.0107131	0.0284672	-3.811
BC005624	0.39704	9.30324	8.33101	5.68002e-05	0.000614542	1.92536
BC006965	-0.0655207	3.0108	-0.109124	0.916056	0.941502	-7.73655
BC016579	-0.395121	0.924021	-0.682595	0.51602	0.617993	-7.48693
BC024063	0.242054	6.95106	2.22939	0.0596358	0.112012	-5.59433
BC024139	-0.22918	1.74791	-0.559634	0.592548	0.68303	-7.56923
BC024978	0.187871	7.91925	3.67472	0.00740706	0.0212087	-3.41614
BC025920	-0.0440182	5.76443	-0.184044	0.859008	0.898956	-7.72412
BC028528	0.481467	4.82869	2.11347	0.0709596	0.128304	-5.76746
BC029722	0.605719	7.09033	5.47073	0.000823448	0.00404814	-1.02438
BC030500	0.0471193	1.2943	0.090328	0.930465	0.952229	-7.73868
BC031181	0.259189	9.32053	4.49366	0.00256622	0.00937462	-2.26887
BC034090	-0.601638	8.68517	-5.15132	0.00117666	0.00526492	-1.41629
BC037704	0.266448	4.91933	1.45377	0.187782	0.279684	-6.69031
BC039771	0.633239	10.172	8.13608	6.64692e-05	0.000677794	1.75185
BC048403	0.370418	7.67478	4.12773	0.00407022	0.0133909	-2.77013
BC048671	0.386341	1.18847	0.639483	0.54213	0.640539	-7.51745
BC049715	-0.735462	1.24569	-1.30529	0.231591	0.331857	-6.87447
BC051019	0.396251	1.31843	0.831245	0.432289	0.539976	-7.36859
BC051142	-0.530051	4.28701	-2.21197	0.0612149	0.11424	-5.62048
BC051226	-0.135654	4.72811	-1.02649	0.337599	0.44531	-7.18474
BC055324	-0.103927	8.80624	-1.36122	0.214134	0.311489	-6.80646
BC065397	-0.141825	6.19724	-0.918829	0.387657	0.49474	-7.2899
BC085271	0.789761	1.58299	2.2183	0.0606366	0.113468	-5.61099
BC106175	0.424581	0.68104	0.860335	0.417075	0.524777	-7.34316
BC106179	0.753834	4.43945	2.52996	0.0380465	0.0779059	-5.1388
Bcam	0.263213	12.1283	2.47293	0.0414214	0.0833122	-5.22573
Bcan	0.238039	2.52733	0.345382	0.739587	0.805643	-7.67613
Bcap29	0.351898	8.33767	4.7112	0.00196918	0.00765501	-1.97997
Bcap31	0.22428	10.5228	3.4852	0.00960084	0.0261078	-3.69402
Bcar1	0.0387837	10.7055	0.46697	0.654196	0.736847	-7.62133
Bcar3	-0.738398	7.97425	-7.44079	0.000119559	0.00100346	1.1036
Bcas1	-0.0678102	0.773896	-0.115771	0.910968	0.938124	-7.7357
Bcas2	0.132134	10.4031	2.62235	0.0331683	0.0697458	-4.99778
Bcas3	-0.156263	7.96211	-1.56985	0.158862	0.244719	-6.53884
Bcas3os1	-0.940348	2.9574	-3.51979	0.00915335	0.0251595	-3.64299
Bcas3os2	1.21221	3.21384	2.66236	0.0312608	0.0665305	-4.93666
Bcat1	0.968385	9.00891	6.55845	0.00026901	0.00179357	0.208182
Bcat2	-0.455101	8.84325	-4.75815	0.00186149	0.00736341	-1.91852
Bccip	0.0513312	9.63011	0.729156	0.488729	0.591761	-7.45201
Bcdin3d	-0.170838	7.63081	-2.03417	0.0799135	0.14131	-5.88465
Bche	-1.26747	6.78646	-6.46815	0.000293634	0.00191063	0.111527
Bckdha	-0.686403	6.06459	-5.66446	0.000667542	0.00347768	-0.793547
Bckdhb	-0.155683	7.64476	-1.91947	0.0948607	0.162066	-6.0519
Bckdk	-0.219988	9.78298	-2.92553	0.0212494	0.048946	-4.53502
Bcl10	-0.0474836	9.36318	-0.655737	0.532192	0.631893	-7.50615
Bcl11a	1.07786	5.93014	7.52308	0.000111283	0.000954883	1.18282
Bcl11b	1.26038	7.6112	9.32544	2.66459e-05	0.00037374	2.75984
Bcl2	-1.96797	9.21283	-20.9532	9.1188e-08	1.2821e-05	8.84389
Bcl2a1a	-0.914521	0.45726	-2.62425	0.0330752	0.0696081	-4.99488
Bcl2a1d	-1.16857	0.852566	-1.98814	0.0856126	0.14927	-5.95212
Bcl2l1	-0.209984	9.59162	-2.67961	0.0304738	0.0652188	-4.9103
Bcl2l11	-0.141813	10.4674	-1.90878	0.0963856	0.164034	-6.06734
Bcl2l12	0.354311	7.4765	2.69309	0.029873	0.0641439	-4.8897
Bcl2l13	-0.133141	10.4695	-2.06516	0.0762888	0.13594	-5.83899
Bcl2l14	-1.19071	5.29802	-4.45906	0.00267835	0.00967961	-2.31546
Bcl2l15	0.23946	1.80259	0.344318	0.740354	0.806206	-7.67654
Bcl2l2	0.177347	9.39005	1.89996	0.0976607	0.165658	-6.08004
Bcl3	0.904957	8.03798	5.61738	0.000702164	0.00361469	-0.849178
Bcl6	0.757194	9.17539	7.86034	8.34715e-05	0.000791268	1.50039
Bcl6b	-1.11531	8.59356	-6.45524	0.000297357	0.00192914	0.0976265
Bcl7a	-0.621461	10.4887	-7.04801	0.00016988	0.00128194	0.715644
Bcl7b	0.162304	8.23246	2.12798	0.0694326	0.12614	-5.74591
Bcl7c	0.393944	9.20494	4.11213	0.00415291	0.0136094	-2.79192
Bcl9	-0.0636706	10.9796	-1.35777	0.215178	0.312712	-6.81071
Bcl9l	-0.0645197	10.5397	-0.844374	0.425374	0.533273	-7.35721
Bclaf1	0.0823033	12.624	1.80386	0.112662	0.185691	-6.21722
Bclaf3	0.143904	9.30384	2.19478	0.0628135	0.116446	-5.64623
Bco1	-0.0970698	1.43018	-0.134969	0.896298	0.927391	-7.73298
Bco2	-0.456374	1.89823	-0.881561	0.406218	0.513765	-7.32416
Bcor	-0.349216	10.6911	-5.48576	0.000810008	0.0039966	-1.00629
Bcorl1	-0.313204	9.85314	-3.21611	0.0139968	0.0351781	-4.09516
Bcr	0.203848	10.1083	3.66487	0.00750663	0.021424	-3.43047
Bcs1l	0.187189	7.75004	2.1515	0.0670266	0.122823	-5.71089
Bdh1	-1.11437	6.40922	-6.30414	0.00034507	0.00214099	-0.0665425
Bdh2	-0.401518	7.57243	-3.13679	0.0156704	0.0385356	-4.21465
Bdkrb1	1.1322	1.35656	1.87067	0.102016	0.171376	-6.12212
Bdkrb2	0.242095	6.3983	1.31512	0.228434	0.327936	-6.86263
Bdnf	0.493983	4.26273	1.13887	0.290894	0.397517	-7.06584
Bdp1	-0.236524	10.6983	-4.00975	0.00474303	0.0150576	-2.93574
Bean1	0.892715	6.97017	5.39559	0.000894478	0.00431408	-1.1153
Becn1	0.170086	9.49634	2.07382	0.0753048	0.134514	-5.8262
Begain	-1.46201	7.30414	-13.652	1.91258e-06	7.06167e-05	5.63712
[truncated: 15,576 more rows]

## Sheet: S Table2 GSE20325
Gene.symbol	logFC	AveExpr	t	P.Value	adj.P.Val	B
Tmem14c	2.43881	7.82892	22.5929	1.77985e-06	0.0146887	3.78816
Il1rapl2	3.14091	1.32907	21.5869	2.26102e-06	0.0146887	3.71515
Guca2b	3.33208	1.91888	16.8569	8.2552e-06	0.0282219	3.22863
Cep295nl	-2.297	2.89857	-16.6662	8.7602e-06	0.0282219	3.20235
Slc28a3	-1.96647	2.27007	-15.5947	1.2385e-05	0.0282219	3.04168
C79452	-2.31424	1.5386	-15.4427	1.30325e-05	0.0282219	3.01696
Dnmt3l	2.32018	2.4085	14.4056	1.87024e-05	0.0347144	2.83371
Iigp1	1.47356	7.87489	11.6348	5.63259e-05	0.0877783	2.18597
Cdh17	3.71144	1.27251	11.4626	6.08023e-05	0.0877783	2.1361
BC025933	2.75093	1.24224	10.1015	0.000115871	0.122337	1.69077
Cd36	1.44378	5.93413	9.97078	0.000123785	0.122337	1.64268
Lhx1	-1.87313	6.92818	-9.91872	0.000127113	0.122337	1.62324
Ms4a6d	1.49901	5.32743	9.86055	0.000130958	0.122337	1.60133
Oxtr	-2.55083	3.16643	-9.72852	0.000140208	0.122337	1.5508
Ifi44l	3.77133	1.23971	9.70458	0.000141966	0.122337	1.54152
Lce1l	-2.96848	0.840091	-9.59128	0.000150649	0.122337	1.49711
Ccl9	1.0654	4.62443	9.31463	0.000174624	0.12861	1.38513
Leap2	-2.343	1.298	-9.22073	0.000183765	0.12861	1.34593
Snx20	2.43912	3.55168	9.1784	0.00018807	0.12861	1.32806
Bach2	-0.838502	8.46559	-8.89854	0.00021972	0.138318	1.20669
Myt1	2.78928	2.37113	8.7629	0.000237299	0.138318	1.14578
Isoc2b	1.43567	2.74651	8.65294	0.000252772	0.138318	1.09538
Lpxn	1.24699	3.73385	8.65134	0.000253007	0.138318	1.09463
Syt8	-2.22777	3.02263	-8.62195	0.000257347	0.138318	1.081
Rpgrip1	1.32793	8.80963	8.54527	0.000269089	0.138318	1.0451
Sntg1	3.12959	1.442	8.4499	0.000284586	0.138318	0.999789
Lratd1	1.59086	6.20586	8.43306	0.00028743	0.138318	0.991713
Ccnd1	-0.820722	10.5459	-8.3532	0.000301382	0.139852	0.953093
Cdhr1	1.85865	5.58841	8.23346	0.000323822	0.145084	0.894191
Adhfe1	1.49231	4.96555	8.10107	0.000350962	0.152002	0.827639
Gnat1	-1.92828	0.969263	-7.91731	0.000393195	0.164799	0.732717
Dlx1	3.56079	1.57915	7.81151	0.000420214	0.168804	0.676686
2610528J11Rik	-1.48791	4.12632	-7.77981	0.000428732	0.168804	0.659692
Tnnt2	2.6769	4.77549	7.70292	0.000450246	0.17206	0.618091
Noc2l	-0.770557	7.92575	-7.64068	0.000468595	0.172533	0.584004
Tmem267	0.683174	7.47337	7.57903	0.000487639	0.172533	0.549878
Neurog3	2.1287	2.36306	7.5192	0.000506999	0.172533	0.5164
Cpa3	2.91304	3.05326	7.49953	0.000513557	0.172533	0.505321
Calhm5	3.55398	1.25001	7.41093	0.00054437	0.172533	0.454929
Echdc3	0.810176	5.2829	7.36974	0.000559432	0.172533	0.431231
2310030G06Rik	-0.699171	5.54496	-7.30897	0.000582551	0.172533	0.395962
Odr4	0.774044	7.91294	7.25927	0.000602301	0.172533	0.366829
Cdh9	1.09885	5.23359	7.25715	0.00060316	0.172533	0.365582
Tmod4	-1.67816	3.8359	-7.2177	0.00061942	0.172533	0.342271
Mocs2	0.682134	9.2706	7.20769	0.000623627	0.172533	0.336331
Mt1	0.931861	7.27577	7.15835	0.000644864	0.172533	0.30689
Zfp703	0.693235	9.69576	7.11976	0.000662062	0.172533	0.283691
Dnah1	-1.96693	2.25988	-7.08485	0.00067809	0.172533	0.262561
Mtm1	-1.00224	11.4297	-7.08366	0.000678644	0.172533	0.261838
Vsnl1	-1.38534	4.9602	-7.05314	0.00069304	0.172533	0.243259
Btg2	1.12488	6.84358	7.00812	0.000714937	0.172533	0.215665
Stmn4	2.47184	2.87701	6.99106	0.000723447	0.172533	0.205149
Cd55	1.24659	6.52087	6.98232	0.000727856	0.172533	0.199746
Rtl8c	0.820359	7.12769	6.94996	0.00074444	0.172533	0.179686
Etv5	-0.871555	6.94961	-6.92095	0.000759684	0.172533	0.161605
Myct1	0.727072	6.28073	6.88587	0.00077861	0.172533	0.139614
Zim1	0.680535	5.13193	6.88537	0.000778886	0.172533	0.139297
Fcrls	1.26079	6.03617	6.86252	0.000791518	0.172533	0.124896
Dlc1	-0.672742	4.45326	-6.86055	0.000792615	0.172533	0.123655
Myh3	3.59235	6.59083	6.83555	0.000806737	0.172533	0.107823
Tfcp2l1	-1.23804	6.88158	-6.82981	0.000810016	0.172533	0.104184
Hsph1	-0.836831	9.82949	-6.75352	0.000855172	0.174253	0.0553937
Arg1	1.23814	7.18223	6.73975	0.000863636	0.174253	0.0465135
Gadd45g	0.695665	6.83122	6.72774	0.000871092	0.174253	0.0387569
Gldc	-0.878732	6.87632	-6.72671	0.000871736	0.174253	0.0380898
Rbbp9	1.35384	7.84014	6.70257	0.000886973	0.174613	0.0224374
Actn3	1.16985	8.18432	6.65138	0.00092032	0.175299	-0.0109716
Kcnip2	0.870656	2.70439	6.64043	0.000927644	0.175299	-0.0181594
Abhd4	0.578416	10.022	6.63555	0.000930932	0.175299	-0.0213692
Cd1d1	0.965202	7.28758	6.60927	0.000948859	0.176122	-0.0386877
Rasgrp1	-0.955106	3.97952	-6.5787	0.000970229	0.17672	-0.0589418
Ttyh1	1.4014	2.74523	6.56195	0.000982169	0.17672	-0.0700796
Vnn3	2.53063	2.40744	6.51329	0.00101786	0.17672	-0.102645
Mfap5	1.40059	6.13344	6.51114	0.00101948	0.17672	-0.104091
Sspn	1.63709	6.49341	6.51033	0.00102009	0.17672	-0.104636
Ptprc	0.679518	5.603	6.47902	0.00104391	0.178468	-0.125748
Cd300a	0.962154	5.15504	6.46072	0.00105814	0.178551	-0.138143
Slc7a9	0.983406	4.05412	6.40925	0.00109939	0.183133	-0.173223
Ms4a6b	0.941473	6.02708	6.33144	0.00116537	0.184655	-0.226881
Sox11	1.39183	9.99318	6.32642	0.00116978	0.184655	-0.230365
Rhcg	-3.21172	2.61634	-6.28773	0.00120446	0.184655	-0.257345
Mr1	0.734248	5.35262	6.25812	0.00123181	0.184655	-0.278124
Greb1	-1.38829	4.95344	-6.23011	0.00125835	0.184655	-0.297881
Rgs5	1.62576	9.27994	6.21682	0.00127118	0.184655	-0.307294
Wif1	2.48132	5.01172	6.21056	0.00127728	0.184655	-0.311735
Meox1	0.531889	8.29256	6.21052	0.00127732	0.184655	-0.311762
Rnf13	0.768827	8.00745	6.19288	0.00129468	0.184655	-0.324301
Cirbp	0.790952	7.85439	6.18547	0.00130205	0.184655	-0.32958
Arl2bp	-0.67255	9.51139	-6.18527	0.00130225	0.184655	-0.329722
Sgcb	0.739114	7.7087	6.18138	0.00130615	0.184655	-0.332497
Ttn	3.43947	5.66499	6.18015	0.00130738	0.184655	-0.333373
Adat2	-0.684517	7.46748	-6.16588	0.00132179	0.184655	-0.34357
D13Ertd37e	-1.00025	3.55071	-6.142	0.00134631	0.184655	-0.360688
Slfn3	-3.79618	0.499291	-6.12121	0.0013681	0.184655	-0.37565
Fbxo36	1.52835	6.44084	6.11647	0.00137313	0.184655	-0.379074
Slc25a20	0.544674	8.22877	6.11004	0.00137997	0.184655	-0.383713
Khdc1b	-0.857284	2.20191	-6.10178	0.00138884	0.184655	-0.38969
Mpeg1	1.49667	5.98494	6.09814	0.00139276	0.184655	-0.392326
Slc29a2	-0.877402	4.91658	-6.04259	0.0014543	0.190865	-0.432753
Sat1	0.865263	8.44967	5.98214	0.0015249	0.197678	-0.477213
Exosc9	0.895799	8.75587	5.93031	0.00158862	0.197678	-0.515718
Nnmt	1.36459	3.20619	5.91757	0.00160475	0.197678	-0.525235
Ldb2	0.58071	9.40099	5.91691	0.00160559	0.197678	-0.525728
Cd37	1.95263	2.89543	5.91025	0.00161412	0.197678	-0.530718
Slc30a2	1.37944	3.45798	5.90737	0.00161781	0.197678	-0.532873
Sorcs3	0.669509	5.08939	5.89526	0.00163347	0.197678	-0.54196
Tnfsf11	2.13996	1.49624	5.89044	0.00163976	0.197678	-0.545581
Cntn4	1.14616	5.46912	5.88786	0.00164314	0.197678	-0.547525
1110032A03Rik	0.522375	7.15214	5.84499	0.00170041	0.201701	-0.579893
Ppp1r17	1.84586	3.5984	5.82053	0.00173413	0.201701	-0.598474
Ldb3	1.22662	4.23379	5.81831	0.00173723	0.201701	-0.600167
Reck	0.50904	9.21914	5.81357	0.00174387	0.201701	-0.603776
Lyz1	1.91652	6.56931	5.80624	0.00175419	0.201701	-0.609369
Ly86	1.42877	5.55953	5.76296	0.00181662	0.206424	-0.642536
Mal	-1.21148	5.85135	-5.74912	0.00183713	0.206424	-0.653199
Inpp5d	0.854562	5.52619	5.74332	0.00184581	0.206424	-0.657677
Sfxn3	0.940051	6.49385	5.72083	0.00187988	0.206424	-0.675072
Gdnf	-1.27534	8.11797	-5.71421	0.00189006	0.206424	-0.68021
Ctdspl	-0.613823	8.2954	-5.70647	0.00190203	0.206424	-0.68622
Lamc2	-1.43714	5.87524	-5.6903	0.00192735	0.206424	-0.698812
Zim3	-1.68251	2.92157	-5.68241	0.00193984	0.206424	-0.704967
Mdn1	-0.56555	7.77223	-5.67951	0.00194444	0.206424	-0.707228
Ctrb1	1.42127	1.19469	5.67344	0.00195414	0.206424	-0.711969
Slc2a3	0.880603	8.06319	5.65564	0.0019829	0.206604	-0.725911
Calb1	-1.26282	9.97274	-5.65274	0.00198765	0.206604	-0.728189
Myo7a	1.08379	5.75366	5.63843	0.00201119	0.206909	-0.739431
C1qb	1.40837	7.20455	5.584	0.00210377	0.206909	-0.782471
Bmp2	-0.664692	7.07422	-5.58132	0.00210847	0.206909	-0.784606
Mapk13	-0.806568	6.45385	-5.57258	0.00212382	0.206909	-0.791558
Muc15	3.27643	0.884659	5.56916	0.00212987	0.206909	-0.794282
Bdkrb1	-1.81491	2.74199	-5.56568	0.00213605	0.206909	-0.797058
Wnt4	-1.50598	8.18764	-5.56318	0.00214049	0.206909	-0.799049
Osr2	-1.90837	5.29845	-5.54745	0.00216874	0.206909	-0.811619
Nbea	0.620441	8.30566	5.53726	0.00218726	0.206909	-0.819779
Olfr155	1.51888	-0.0431105	5.53373	0.00219371	0.206909	-0.822604
Gbp2b	2.79254	1.91946	5.53351	0.00219412	0.206909	-0.822781
Ret	-0.819848	5.76769	-5.52733	0.00220547	0.206909	-0.827737
Irak1bp1	0.473549	7.59206	5.51118	0.0022355	0.206909	-0.840723
Adgre1	0.734113	6.40739	5.50101	0.00225466	0.206909	-0.848923
Phyhipl	-1.15718	4.92395	-5.48276	0.00228951	0.206909	-0.863672
Bcl2l14	2.11129	2.80086	5.47256	0.00230925	0.206909	-0.871935
Rab33b	0.517939	8.24873	5.46737	0.00231936	0.206909	-0.876138
Gstm7	0.7376	7.01278	5.44655	0.00236049	0.206909	-0.893068
Hoxc13	-1.43387	0.990108	-5.44055	0.00237251	0.206909	-0.897961
Plaat1	1.29312	3.02281	5.44016	0.0023733	0.206909	-0.898281
Prx	0.560329	6.23882	5.42924	0.00239534	0.206909	-0.907194
Sox13	-0.785334	7.1648	-5.40132	0.0024528	0.206909	-0.930068
Tmem100	-1.29864	6.22875	-5.3959	0.00246415	0.206909	-0.934526
AF366264	-2.92728	-0.51969	-5.39499	0.00246607	0.206909	-0.935276
Crym	-0.970422	8.94797	-5.38082	0.00249602	0.206909	-0.946938
Heyl	-1.00808	6.87836	-5.37437	0.0025098	0.206909	-0.952259
Scg2	2.37239	2.07687	5.3743	0.00250994	0.206909	-0.952315
Tec	1.24428	6.12746	5.37006	0.00251905	0.206909	-0.955818
Sash1	0.548878	8.79743	5.36562	0.00252864	0.206909	-0.959488
Pdgfa	-0.659133	7.30296	-5.35395	0.00255402	0.206909	-0.969149
Abhd3	-0.779429	4.31995	-5.34579	0.00257193	0.206909	-0.97591
Gart	-0.469584	9.0274	-5.33889	0.00258719	0.206909	-0.981639
Cpe	0.52584	9.84549	5.33676	0.00259194	0.206909	-0.983413
Myl4	3.3091	5.79591	5.32484	0.0026186	0.206909	-0.993324
Aspa	-0.679764	3.51052	-5.30814	0.00265652	0.206909	-1.00726
Syne4	-0.711697	7.32673	-5.30257	0.00266931	0.206909	-1.01191
Smpdl3b	-0.62	6.04043	-5.30046	0.00267417	0.206909	-1.01368
Spa17	0.438533	5.39715	5.29647	0.00268339	0.206909	-1.01701
Mindy1	0.560248	8.13867	5.29094	0.00269622	0.206909	-1.02164
Lancl1	0.497812	9.1316	5.2883	0.00270238	0.206909	-1.02386
Speer4f1	1.51969	3.65116	5.2822	0.00271667	0.206909	-1.02898
2510039O18Rik	0.581062	8.89813	5.25819	0.00277375	0.206909	-1.04917
Prss12	0.565124	5.68156	5.25756	0.00277527	0.206909	-1.0497
Nolc1	-0.505334	9.03801	-5.25429	0.00278317	0.206909	-1.05246
Uba7	0.72688	6.06273	5.24583	0.0028037	0.206909	-1.0596
Rnasel	1.07218	6.6486	5.24308	0.00281039	0.206909	-1.06192
Fcgr1	1.25252	5.44183	5.24014	0.0028176	0.206909	-1.06441
Rab30	0.524589	5.03168	5.23982	0.00281838	0.206909	-1.06468
Fbln5	0.843485	8.29413	5.23044	0.00284148	0.206909	-1.07261
Clec2i	1.79133	2.09444	5.21784	0.00287288	0.206909	-1.08331
Spata5	-0.499835	7.85462	-5.2119	0.00288781	0.206909	-1.08835
Smpd5	0.865134	4.6604	5.20824	0.00289706	0.206909	-1.09147
Jag1	-1.31796	5.69254	-5.20377	0.00290838	0.206909	-1.09526
Mmp20	-2.00495	0.690679	-5.20316	0.00290994	0.206909	-1.09579
Zfp386	0.684442	8.31825	5.1979	0.00292335	0.206909	-1.10026
Rdh14	0.498833	8.53315	5.19247	0.00293729	0.206909	-1.10489
Chka	-0.564009	7.13387	-5.18934	0.00294535	0.206909	-1.10757
Hey1	-1.06412	7.97663	-5.18035	0.00296864	0.206909	-1.11524
Aqr	0.988524	8.48186	5.18022	0.00296898	0.206909	-1.11535
Gad1	1.20559	3.59929	5.17622	0.00297942	0.206909	-1.11877
Il18bp	-0.988645	3.94552	-5.17508	0.00298242	0.206909	-1.11975
Egfl6	1.35588	7.93558	5.17471	0.00298337	0.206909	-1.12007
Hes5	-0.883939	3.91216	-5.17072	0.00299384	0.206909	-1.12348
Mylpf	3.02829	6.87342	5.15278	0.00304143	0.209087	-1.13887
Mcm6	-0.621311	11.1392	-5.14008	0.00307569	0.209332	-1.1498
Zfpm2	0.600967	8.95259	5.13951	0.00307723	0.209332	-1.15029
Rab3ip	-0.53759	8.04543	-5.13033	0.00310225	0.209935	-1.15819
Ces1d	-0.90976	1.30672	-5.1111	0.00315547	0.210691	-1.17481
Pus7	-0.578203	8.58949	-5.10785	0.00316457	0.210691	-1.17763
Map3k7cl	2.69016	2.94424	5.09456	0.00320206	0.210691	-1.18915
Rrp9	-0.716394	7.40941	-5.08698	0.0032237	0.210691	-1.19573
Myl1	3.87268	6.09028	5.0752	0.00325766	0.210691	-1.20599
Hnf1b	-2.14323	5.88829	-5.06434	0.0032893	0.210691	-1.21545
Mthfd2	-0.679289	7.79914	-5.0631	0.00329294	0.210691	-1.21654
Abce1	-0.425009	10.0404	-5.06027	0.00330126	0.210691	-1.21901
Laptm5	1.01219	6.83375	5.06025	0.00330134	0.210691	-1.21903
Cldn6	-0.49902	7.82115	-5.05772	0.00330878	0.210691	-1.22124
Grap2	-1.7381	1.47935	-5.0531	0.00332247	0.210691	-1.22528
Mycn	-0.638291	9.56614	-5.0479	0.00333793	0.210691	-1.22983
Gap43	0.563703	7.00771	5.04739	0.00333946	0.210691	-1.23028
Meg3	1.15787	10.4592	5.04706	0.00334044	0.210691	-1.23057
Cln5	0.817435	7.58172	5.02961	0.00339299	0.212219	-1.24587
Atraid	0.488021	9.07222	5.01405	0.00344067	0.212219	-1.25956
Slc32a1	-1.97433	2.58008	-5.014	0.0034408	0.212219	-1.25959
Mt2	1.09685	7.61785	5.00612	0.00346524	0.212219	-1.26654
Gabrg2	2.81366	1.06725	5.00447	0.00347039	0.212219	-1.268
4931406C07Rik	0.519812	8.66699	5.00222	0.00347743	0.212219	-1.26999
Usp36	0.679575	6.79535	5.00172	0.00347899	0.212219	-1.27043
Nrep	0.453728	11.9997	4.99438	0.00350204	0.212401	-1.27691
Gja3	2.32841	1.79701	4.98807	0.00352199	0.212401	-1.28249
Grn	0.529304	10.3731	4.98305	0.00353796	0.212401	-1.28694
Gpr34	1.5855	3.75462	4.97883	0.00355145	0.212401	-1.29068
Dhrs7	1.0496	5.52754	4.97157	0.0035748	0.212401	-1.29712
Ccl5	2.69469	1.77067	4.96994	0.00358007	0.212401	-1.29856
Kcnn4	1.56016	2.96407	4.95893	0.00361588	0.213551	-1.30835
Mapre1	0.705967	10.8618	4.9525	0.00363696	0.213824	-1.31407
Sqle	-0.593838	9.48354	-4.93748	0.00368682	0.213944	-1.32746
Mogs	-0.500761	9.05703	-4.93748	0.00368684	0.213944	-1.32747
Pm20d1	0.685527	3.09375	4.93701	0.00368841	0.213944	-1.32789
Mgat5	2.50689	1.28858	4.92404	0.0037321	0.214028	-1.33948
Edil3	0.751045	7.42137	4.91991	0.00374616	0.214028	-1.34318
Fundc2	0.498621	10.1647	4.91742	0.00375464	0.214028	-1.34541
Crlf2	0.754719	6.89042	4.91312	0.00376936	0.214028	-1.34927
Chrnb1	0.717011	5.27275	4.91229	0.00377222	0.214028	-1.35001
Wwox	-0.64295	5.79274	-4.90706	0.00379025	0.214116	-1.35471
Pdlim2	0.567879	7.11086	4.90189	0.00380814	0.214195	-1.35935
Cd53	1.45475	5.91576	4.88933	0.00385206	0.215377	-1.37066
Anxa1	0.766321	7.09076	4.88642	0.00386229	0.215377	-1.37327
Srm	-0.549956	10.3903	-4.86748	0.00392982	0.218206	-1.39037
Vsig2	1.8581	3.54312	4.8469	0.00400476	0.220856	-1.40902
Plin4	1.35079	2.79365	4.84506	0.00401155	0.220856	-1.41069
Npc1	-0.610204	6.53355	-4.81277	0.0041327	0.226453	-1.44009
Dkk1	0.555365	7.98921	4.80875	0.00414807	0.226453	-1.44376
Mdfic	0.517911	8.51179	4.78398	0.00424426	0.230347	-1.46645
Rcc2	-0.497901	10.0411	-4.7813	0.00425485	0.230347	-1.46891
Prrt1	0.746174	4.28549	4.77599	0.00427587	0.230524	-1.47379
Inca1	0.608135	3.73442	4.7654	0.00431816	0.231336	-1.48354
Tnnc2	4.98547	4.29414	4.75295	0.00436847	0.231336	-1.49501
Rftn2	0.671318	6.37408	4.74831	0.00438737	0.231336	-1.49929
Pde6c	-1.32361	0.60128	-4.74259	0.00441086	0.231336	-1.50458
Zcchc9	0.835088	7.62667	4.73448	0.00444438	0.231336	-1.51209
Uncx	-1.13372	9.06294	-4.73408	0.00444602	0.231336	-1.51246
Ldlr	-0.588808	8.04713	-4.73156	0.00445652	0.231336	-1.5148
Rangap1	-0.481188	8.59936	-4.73141	0.00445712	0.231336	-1.51493
Dusp9	-0.826654	7.69741	-4.72617	0.00447902	0.231336	-1.51979
Tmem140	0.984981	3.57534	4.722	0.00449651	0.231336	-1.52366
Col5a3	0.611312	4.38151	4.7167	0.00451888	0.231336	-1.52858
Grin1	-1.23108	2.97279	-4.71567	0.00452322	0.231336	-1.52953
Snrpn	-2.46916	1.96847	-4.7145	0.00452817	0.231336	-1.53062
Scarb2	0.447622	8.79533	4.70656	0.00456199	0.231336	-1.538
Sult2a2	-2.1903	0.602775	-4.69879	0.00459538	0.231336	-1.54524
Shmt1	-0.562755	8.25889	-4.69861	0.00459617	0.231336	-1.54541
Fam43a	0.53391	6.93082	4.69642	0.00460562	0.231336	-1.54745
Cldn8	-0.747089	8.40157	-4.69508	0.00461141	0.231336	-1.5487
Tfap2b	-1.26961	5.05256	-4.68453	0.00465736	0.231339	-1.55855
Irak4	0.722046	4.76991	4.68418	0.00465891	0.231339	-1.55888
Prl7c1	-2.00117	0.699846	-4.6809	0.00467329	0.231339	-1.56194
H2-Aa	1.30935	5.69687	4.67435	0.00470221	0.231339	-1.56807
Plpp7	0.483237	4.61108	4.66996	0.00472169	0.231339	-1.57218
Rundc3a	1.04019	5.07102	4.66988	0.00472207	0.231339	-1.57226
Vamp3	0.404803	10.3143	4.66673	0.00473611	0.231339	-1.57521
Igf2bp1	-0.541003	8.6547	-4.6488	0.00481694	0.232575	-1.59204
Pls3	0.584727	9.92522	4.64503	0.00483417	0.232575	-1.59559
Pprc1	-0.502879	8.92385	-4.64351	0.00484112	0.232575	-1.59702
Slamf7	-1.94459	1.65963	-4.64345	0.00484138	0.232575	-1.59707
Brinp1	0.608668	7.05358	4.64138	0.0048509	0.232575	-1.59902
Gzmk	2.9602	2.21493	4.63619	0.00487479	0.232861	-1.60391
Tnni1	1.53788	7.18803	4.61987	0.00495079	0.23368	-1.61931
Me2	-0.481242	7.95133	-4.61906	0.00495461	0.23368	-1.62008
Mfap3	0.510992	9.45373	4.61894	0.0049552	0.23368	-1.62019
Ms4a6c	1.12704	5.10293	4.61691	0.00496475	0.23368	-1.62211
Acta1	2.84177	6.96941	4.61062	0.0049945	0.23368	-1.62806
Pard6b	-0.888866	6.19218	-4.6095	0.00499984	0.23368	-1.62913
H2aw	0.547028	8.22533	4.60382	0.00502692	0.233863	-1.63451
Pdk2	0.862643	5.74365	4.60113	0.00503976	0.233863	-1.63705
Sftpc	1.04251	3.70322	4.59414	0.00507346	0.23387	-1.64369
Pax8	-1.27091	6.76514	-4.58942	0.00509633	0.23387	-1.64817
Fcer1a	-2.64034	0.345036	-4.58767	0.00510482	0.23387	-1.64983
Xylb	-1.16342	4.76547	-4.58127	0.0051361	0.23387	-1.65592
T2	-1.96122	3.18727	-4.5771	0.00515662	0.23387	-1.65989
Il18r1	2.303	1.22504	4.57619	0.0051611	0.23387	-1.66076
Ptpn18	0.780933	5.99651	4.57484	0.00516774	0.23387	-1.66204
Dnajb11	-0.416189	8.40655	-4.57157	0.00518391	0.23387	-1.66515
Gabra3	1.77367	3.25758	4.56096	0.00523682	0.23544	-1.67528
Cdc42ep3	0.671788	8.04562	4.55283	0.00527777	0.235606	-1.68305
Ccndbp1	0.596197	8.3809	4.54901	0.00529712	0.235606	-1.68671
Arhgef16	-0.923246	5.50859	-4.54612	0.00531184	0.235606	-1.68947
Pcdh18	0.690876	8.89666	4.54328	0.00532632	0.235606	-1.69219
Padi4	-2.93002	2.14397	-4.54233	0.00533119	0.235606	-1.6931
Ccl20	1.0546	0.714886	4.53456	0.0053711	0.235867	-1.70055
Ypel5	0.405257	8.07282	4.53106	0.00538923	0.235867	-1.70391
Efemp1	0.96704	8.98178	4.52961	0.00539672	0.235867	-1.7053
Ptger3	1.6276	5.60778	4.52439	0.0054239	0.235867	-1.71032
Lmx1a	1.42419	3.41762	4.52094	0.00544193	0.235867	-1.71363
Cuedc1	-0.883626	6.51055	-4.52016	0.00544602	0.235867	-1.71438
Cd40	0.563675	5.26642	4.50823	0.005509	0.236346	-1.72587
Tyms	-0.679962	5.62057	-4.5061	0.00552037	0.236346	-1.72793
Trpc5	-0.70041	3.28145	-4.50522	0.00552504	0.236346	-1.72877
Csf1r	1.3393	8.53907	4.50332	0.00553519	0.236346	-1.73061
Rrp12	-0.683989	6.81241	-4.50092	0.00554803	0.236346	-1.73292
Rasl11b	0.606617	8.11852	4.48759	0.00561997	0.238628	-1.7458
1700093K21Rik	-1.9259	-0.145356	-4.47061	0.00571321	0.238681	-1.76226
Tnnc1	3.24978	6.5919	4.46899	0.00572214	0.238681	-1.76382
Pla2g15	0.403991	7.02007	4.46485	0.00574522	0.238681	-1.76785
Ppy	-2.46575	2.18119	-4.46007	0.00577191	0.238681	-1.77249
Utp18	-0.512474	8.53016	-4.45837	0.00578149	0.238681	-1.77415
Tgfb1i1	0.708565	8.18442	4.45666	0.00579107	0.238681	-1.7758
Nap1l2	0.874389	5.66834	4.45393	0.00580649	0.238681	-1.77847
Slc25a47	0.664108	5.80819	4.44224	0.00587289	0.238681	-1.78985
Slc6a12	1.10597	-0.211537	4.44004	0.0058855	0.238681	-1.792
Lor	0.786988	5.89759	4.43846	0.00589456	0.238681	-1.79354
C1qtnf12	-0.64705	9.94185	-4.43779	0.00589841	0.238681	-1.79419
Cntnap4	1.68404	4.52608	4.43704	0.00590272	0.238681	-1.79492
Cit	-0.852204	4.95272	-4.43704	0.00590275	0.238681	-1.79493
Ccr3	-1.64999	0.175407	-4.43254	0.00592867	0.238681	-1.79931
Cacybp	-0.387159	11.0602	-4.43185	0.00593268	0.238681	-1.79999
Actn2	2.64327	5.41774	4.43178	0.00593307	0.238681	-1.80006
Gpr19	0.929916	6.10222	4.4278	0.00595614	0.238681	-1.80394
Pcdh8	0.771155	8.02436	4.4264	0.00596432	0.238681	-1.80532
Gjb3	-3.05682	2.69525	-4.42445	0.00597566	0.238681	-1.80722
Tktl1	2.11	1.38775	4.41773	0.00601502	0.238681	-1.8138
Spry4	-1.24477	3.91453	-4.41609	0.00602466	0.238681	-1.81541
Alox5ap	0.521278	5.61221	4.41344	0.0060403	0.238681	-1.818
Zic5	1.04609	3.09498	4.41023	0.00605932	0.238681	-1.82115
Fam13b	0.415239	9.17565	4.40976	0.00606209	0.238681	-1.82161
Got1	-0.458618	8.45016	-4.40205	0.00610801	0.239339	-1.82918
Tcim	0.478047	8.10065	4.40078	0.00611563	0.239339	-1.83043
S100a13	0.687141	6.89697	4.39498	0.00615049	0.23998	-1.83613
Ikbip	0.717504	7.70313	4.39058	0.00617712	0.240297	-1.84046
1110012L19Rik	0.388862	7.77507	4.38726	0.00619728	0.240302	-1.84373
Plin5	-0.667115	3.76931	-4.38447	0.00621423	0.240302	-1.84647
Mal2	-1.06073	6.66214	-4.3786	0.00625018	0.240975	-1.85225
Apex2	-0.840388	6.44484	-4.36676	0.00632345	0.243079	-1.86395
C80719	2.87497	-0.7884	4.34804	0.00644123	0.246563	-1.88247
Nup210	-0.601567	7.56149	-4.34634	0.00645206	0.246563	-1.88416
Slc7a2	-0.805411	3.29096	-4.33646	0.00651532	0.247928	-1.89396
Phlda2	-0.933072	4.81473	-4.33482	0.00652593	0.247928	-1.89559
Zfp212	0.385108	8.05521	4.31984	0.00662344	0.250899	-1.91049
1700029F12Rik	1.50315	0.537733	4.30717	0.00670722	0.253216	-1.92313
Sema3f	-0.72528	7.22249	-4.30081	0.00674974	0.253216	-1.92948
Uck2	-0.605113	8.10413	-4.29205	0.00680885	0.253216	-1.93825
Idua	0.51738	6.43846	4.29172	0.00681104	0.253216	-1.93857
Pard3b	0.600768	4.74622	4.29146	0.00681283	0.253216	-1.93884
Gadd45b	0.780648	5.32927	4.29005	0.00682238	0.253216	-1.94025
Cyp1a2	-2.59197	1.35516	-4.28415	0.00686257	0.253216	-1.94615
Actc1	2.09774	8.82153	4.27954	0.00689423	0.253216	-1.95078
Adat1	-1.19485	4.29318	-4.27659	0.00691449	0.253216	-1.95374
Dhcr24	-0.820163	8.0972	-4.2666	0.00698381	0.253216	-1.96377
Qprt	0.771497	5.09717	4.2648	0.00699638	0.253216	-1.96558
2020-09-08	0.766797	7.59224	4.26371	0.00700405	0.253216	-1.96669
Ndrg4	0.655126	7.60984	4.26236	0.00701348	0.253216	-1.96804
Srgn	0.895149	5.7217	4.26154	0.0070192	0.253216	-1.96886
Gm9798	-0.884727	5.23209	-4.25654	0.00705442	0.253216	-1.9739
Lama1	-0.895822	7.08238	-4.25419	0.007071	0.253216	-1.97626
Wfdc15b	-1.13768	6.76561	-4.25114	0.00709261	0.253216	-1.97934
Chd7	-0.682653	6.8278	-4.25027	0.00709886	0.253216	-1.98022
Ric8a	0.595954	8.6349	4.24955	0.00710391	0.253216	-1.98094
Plxna1	-0.814634	4.27598	-4.24829	0.0071129	0.253216	-1.98221
Isl1	2.15642	5.93851	4.24769	0.00711716	0.253216	-1.98282
2810004N23Rik	-0.408782	9.12998	-4.24132	0.0071628	0.253216	-1.98925
Lcp1	0.668489	7.42987	4.24077	0.00716672	0.253216	-1.9898
Prtn3	0.625447	5.66408	4.23744	0.00719073	0.253216	-1.99317
9430015G10Rik	-0.475182	6.76738	-4.23742	0.00719085	0.253216	-1.99319
Arl3	0.408513	10.3802	4.23736	0.00719131	0.253216	-1.99325
Myog	2.65964	5.28201	4.23243	0.00722692	0.253782	-1.99823
Ezr	-0.618263	8.7711	-4.22424	0.00728667	0.25519	-2.00652
Slc26a5	-2.01611	1.08002	-4.21996	0.00731808	0.255602	-2.01086
Ccr1	0.735162	4.26096	4.20269	0.00744643	0.259387	-2.02838
Tbcb	-0.400921	10.3649	-4.19204	0.00752692	0.260024	-2.03922
Adam5	0.680623	3.70309	4.18896	0.0075504	0.260024	-2.04237
Hbp1	0.405787	9.98283	4.18129	0.00760913	0.260024	-2.05018
Glod4	0.575147	9.5936	4.18101	0.00761132	0.260024	-2.05047
Kif20a	-0.494425	9.04573	-4.18082	0.00761272	0.260024	-2.05066
Pfn2	0.372281	11.0423	4.1802	0.00761749	0.260024	-2.05129
Tmem183a	-0.356658	8.78127	-4.17661	0.00764526	0.260024	-2.05496
Pdgfd	0.66248	5.68252	4.17529	0.00765549	0.260024	-2.05631
Opn3	-0.427707	6.75661	-4.17425	0.0076635	0.260024	-2.05736
Stip1	-0.420009	9.79376	-4.17221	0.00767935	0.260024	-2.05945
Cntln	0.489675	7.5872	4.17151	0.00768484	0.260024	-2.06017
Ube2s	0.436266	10.7198	4.16727	0.00771791	0.260464	-2.0645
Dll1	-0.537815	6.5838	-4.16124	0.00776523	0.26078	-2.07067
Myod1	1.46	5.03478	4.16079	0.00776878	0.26078	-2.07113
Copz2	0.550038	7.74038	4.15842	0.00778747	0.26078	-2.07356
Itk	1.25701	2.61198	4.155	0.00781454	0.261002	-2.07706
Prep	-0.488063	8.85379	-4.15235	0.00783561	0.261002	-2.07978
Id4	-0.467859	8.59579	-4.15	0.00785438	0.261002	-2.08219
Sh3bp5	0.391294	8.27233	4.14121	0.00792489	0.261439	-2.09122
Plin2	0.538733	9.07576	4.13861	0.00794585	0.261439	-2.09388
Padi2	-0.719284	6.20056	-4.13303	0.00799113	0.261439	-2.09962
Mpdu1	0.381187	8.278	4.13256	0.00799498	0.261439	-2.10011
Plk2	0.398689	9.0628	4.13002	0.00801563	0.261439	-2.10271
Rcsd1	-0.545042	8.38234	-4.12992	0.00801644	0.261439	-2.10282
Pcolce	0.5687	10.1846	4.12895	0.0080244	0.261439	-2.10382
G6pc2	0.522632	6.84423	4.12845	0.00802849	0.261439	-2.10433
Tmeff2	0.850556	5.62637	4.11464	0.00814244	0.262853	-2.11857
Sncg	1.07526	5.52273	4.10694	0.00820674	0.262853	-2.12652
Mab21l1	0.54289	3.42696	4.10563	0.00821774	0.262853	-2.12788
Timmdc1	-0.834085	7.07278	-4.10448	0.00822738	0.262853	-2.12906
Nrcam	0.500192	4.82053	4.10363	0.00823454	0.262853	-2.12994
Adamtsl4	0.714809	5.53611	4.10306	0.00823932	0.262853	-2.13053
Sdccag8	0.427877	4.64584	4.10135	0.0082538	0.262853	-2.1323
Armh4	0.473661	5.9791	4.09579	0.00830091	0.262853	-2.13805
Adgre5	0.591063	7.09627	4.09056	0.00834546	0.262853	-2.14346
Crispld1	0.429341	6.5628	4.08792	0.00836811	0.262853	-2.14621
Stil	-0.395698	7.76112	-4.08663	0.00837915	0.262853	-2.14754
Abi3bp	1.00471	5.55271	4.08263	0.00841359	0.262853	-2.15169
Smim8	0.539586	8.13163	4.08128	0.00842525	0.262853	-2.15309
St8sia5	0.896189	4.41396	4.07818	0.00845217	0.262853	-2.15631
Lcat	-0.95033	3.80478	-4.07762	0.00845703	0.262853	-2.15689
Ms4a2	2.14058	1.76572	4.07719	0.00846071	0.262853	-2.15733
Eva1a	-1.08515	6.42515	-4.07415	0.00848723	0.262853	-2.1605
Tfpi	0.535731	8.68983	4.07383	0.00849002	0.262853	-2.16083
Mgmt	0.92119	4.84629	4.07365	0.0084916	0.262853	-2.16102
Serinc3	0.479426	10.386	4.07302	0.00849702	0.262853	-2.16166
Rnase4	0.830179	8.68888	4.07274	0.0084995	0.262853	-2.16196
Irgm2	1.1494	3.7022	4.06846	0.00853693	0.262853	-2.16641
Ifna4	1.51981	1.60514	4.06843	0.00853721	0.262853	-2.16644
Rhoj	1.07681	8.26678	4.0569	0.00863911	0.263871	-2.17844
Col20a1	-0.784974	4.15392	-4.0554	0.00865252	0.263871	-2.18001
Tfdp1	-0.398236	10.1433	-4.05423	0.00866295	0.263871	-2.18123
Rab3c	0.939073	3.37969	4.05266	0.00867694	0.263871	-2.18286
B3galt6	-0.596862	6.70689	-4.04894	0.00871024	0.263871	-2.18674
5730493B19Rik	-0.715948	5.04378	-4.04873	0.0087122	0.263871	-2.18697
Map7	-0.575552	6.54582	-4.04681	0.00872945	0.263871	-2.18897
Glul	0.665003	9.93695	4.04644	0.00873275	0.263871	-2.18935
Car4	-1.42283	5.59944	-4.03393	0.00884628	0.266681	-2.20243
Dpyd	0.830399	5.48103	4.02935	0.00888823	0.266864	-2.20722
Cd68	0.931357	5.56369	4.02733	0.00890683	0.266864	-2.20933
Itga3	-0.528998	6.98301	-4.02656	0.00891395	0.266864	-2.21014
Gbp3	1.81945	3.39262	4.01828	0.00899064	0.268541	-2.21882
Ctsc	0.474449	8.21073	4.01302	0.00903979	0.26939	-2.22434
Cyp51	-0.351917	8.51242	-4.0028	0.00913612	0.271212	-2.23508
Rnf43	-0.80778	4.30214	-4.00211	0.00914267	0.271212	-2.2358
Smyd1	1.59426	4.10448	3.99541	0.00920646	0.272482	-2.24285
Ier2	-0.51948	8.54004	-3.99137	0.00924526	0.273008	-2.24711
Rsu1	0.40921	9.35429	3.98893	0.0092687	0.27308	-2.24968
Ascl3	0.626349	3.87036	3.98257	0.00933029	0.273832	-2.25639
Casp6	0.424171	9.01617	3.97908	0.00936419	0.273832	-2.26006
Gstz1	0.382071	6.91837	3.97857	0.00936925	0.273832	-2.26061
Abcc1	-0.687626	7.08512	-3.97573	0.00939701	0.273832	-2.26361
Magix	1.57993	1.5723	3.97546	0.00939961	0.273832	-2.26389
Slc5a4a	-3.15105	1.75667	-3.97132	0.00944025	0.274401	-2.26826
Ctps	-0.428674	9.71529	-3.96807	0.00947235	0.274437	-2.27171
Nfe2	0.854049	5.04644	3.9655	0.00949776	0.274437	-2.27442
Hebp2	0.595252	6.65995	3.96384	0.00951425	0.274437	-2.27618
Smim14	0.554168	9.00766	3.961	0.0095425	0.274437	-2.27919
Tnnt1	1.48134	6.8101	3.95818	0.00957059	0.274437	-2.28217
Dhh	0.940377	4.37107	3.95787	0.00957374	0.274437	-2.2825
Cdk2ap2	-0.693543	7.71327	-3.95631	0.00958935	0.274437	-2.28415
Esam	0.407771	7.94866	3.95283	0.00962434	0.274538	-2.28785
Brca1	-0.501116	8.50167	-3.95175	0.00963513	0.274538	-2.28898
Erap1	0.521159	4.58478	3.94726	0.00968051	0.27461	-2.29375
Dnmt1	-0.481435	10.0889	-3.94648	0.00968847	0.27461	-2.29458
Adam12	0.761751	7.91269	3.94523	0.00970108	0.27461	-2.2959
Polr1b	-0.691932	7.78794	-3.94174	0.00973666	0.274888	-2.29962
Myh7	2.53872	5.1283	3.94011	0.00975321	0.274888	-2.30134
Fcgr3	1.35168	5.81363	3.93028	0.00985426	0.277005	-2.3118
Ulk2	0.476192	8.43076	3.92867	0.00987097	0.277005	-2.31352
Cryab	1.86147	5.28249	3.92009	0.00996028	0.278559	-2.32266
Mtif2	0.371561	8.43406	3.91923	0.00996921	0.278559	-2.32357
Rin2	0.47163	6.53024	3.91401	0.0100241	0.279313	-2.32914
Camsap1	-0.40379	7.52643	-3.91258	0.0100392	0.279313	-2.33066
Pcolce2	-1.15922	4.55035	-3.9047	0.0101227	0.280373	-2.33908
Dusp26	1.69118	4.46189	3.90068	0.0101657	0.280373	-2.34338
Esrp1	-0.909416	7.29927	-3.89987	0.0101744	0.280373	-2.34425
Fam32a	0.43992	9.21876	3.89819	0.0101924	0.280373	-2.34604
Vav1	0.807436	2.98569	3.89655	0.01021	0.280373	-2.34779
Glis1	0.860404	4.6346	3.89135	0.0102662	0.280373	-2.35336
Lif	1.16111	3.26778	3.89083	0.0102718	0.280373	-2.35392
Ccl27a	-0.4893	6.46705	-3.89033	0.0102772	0.280373	-2.35445
Tmem80	0.627126	6.69755	3.88809	0.0103016	0.280373	-2.35686
Slc12a3	-0.919071	0.874703	-3.88617	0.0103224	0.280373	-2.35891
Bcl11a	0.782577	5.89496	3.88526	0.0103324	0.280373	-2.3599
Ppan	-0.499922	7.83423	-3.88433	0.0103425	0.280373	-2.36089
Sgca	2.18171	3.50515	3.88123	0.0103765	0.280373	-2.36422
Nelfa	-0.51388	8.67378	-3.87872	0.010404	0.280373	-2.36691
Pdlim3	1.33291	5.19423	3.87445	0.010451	0.280373	-2.37149
Adamts1	0.549514	9.37599	3.87292	0.010468	0.280373	-2.37314
Cdk5rap1	0.605809	6.56322	3.87063	0.0104934	0.280373	-2.3756
Vnn1	0.585667	5.77551	3.87031	0.0104969	0.280373	-2.37594
Gas7	0.86907	3.56429	3.87007	0.0104996	0.280373	-2.3762
Slfn4	-1.75182	2.257	-3.86924	0.0105089	0.280373	-2.3771
Dppa2	-3.67721	1.80954	-3.86275	0.0105813	0.28153	-2.38407
Ccdc86	-0.750612	7.78987	-3.86148	0.0105956	0.28153	-2.38544
Ereg	2.54071	1.20642	3.85873	0.0106264	0.281774	-2.3884
Sp5	1.846	6.05679	3.85566	0.010661	0.282116	-2.3917
Khdrbs3	-0.489351	7.56418	-3.84676	0.0107623	0.284095	-2.40131
Hk2	-0.595696	9.02779	-3.84525	0.0107795	0.284095	-2.40294
Myorg	-0.544559	6.4992	-3.83914	0.0108497	0.285364	-2.40953
C1qc	1.2439	6.57759	3.83487	0.0108991	0.286085	-2.41415
Magea6	-2.54775	0.0287665	-3.82866	0.0109713	0.286412	-2.42086
Ptpn13	-0.436515	8.68322	-3.82147	0.0110557	0.286412	-2.42865
Phgdh	-0.435555	10.3007	-3.82113	0.0110596	0.286412	-2.42902
Mme	0.596638	9.56337	3.81663	0.0111128	0.286412	-2.4339
Tcam1	-1.96689	2.88856	-3.81439	0.0111394	0.286412	-2.43632
D2Ertd127e	1.83309	1.64912	3.8123	0.0111643	0.286412	-2.43859
Cavin2	0.822454	7.23339	3.80998	0.011192	0.286412	-2.44111
D17H6S56E-5	-0.408499	9.221	-3.80964	0.011196	0.286412	-2.44148
Pqlc1	0.595828	6.89829	3.80876	0.0112066	0.286412	-2.44244
Noa1	-0.387834	7.66993	-3.80866	0.0112078	0.286412	-2.44255
Ncf4	0.878922	5.22134	3.80811	0.0112143	0.286412	-2.44314
Knop1	-0.397891	8.5586	-3.80792	0.0112166	0.286412	-2.44335
Cenpk	-0.603868	9.18863	-3.8049	0.0112528	0.286412	-2.44663
Cxcl13	1.17934	8.98598	3.80321	0.0112732	0.286412	-2.44846
2610005L07Rik	0.459644	10.9765	3.80319	0.0112734	0.286412	-2.44848
Celsr1	-0.861022	7.03183	-3.80246	0.0112822	0.286412	-2.44928
Erlec1	0.49853	8.08934	3.80212	0.0112863	0.286412	-2.44965
Tbc1d10a	-0.828721	7.15413	-3.79811	0.0113348	0.287081	-2.45401
Tpp1	0.376527	9.34266	3.79203	0.0114088	0.288393	-2.46063
Nupr1	3.18813	2.12344	3.78788	0.0114596	0.289115	-2.46515
Meis1	0.433636	10.0104	3.77857	0.0115745	0.291373	-2.4753
Cd14	2.39182	3.63439	3.77555	0.0116119	0.291373	-2.47858
Chrna5	1.10901	3.42338	3.77422	0.0116285	0.291373	-2.48004
Slco1b2	-2.18341	0.889539	-3.7734	0.0116388	0.291373	-2.48094
Frat1	2.16318	2.28096	3.77131	0.011665	0.291467	-2.48322
Npl	1.41217	7.06761	3.76146	0.0117889	0.293999	-2.49398
Actr10	0.395844	9.55462	3.75827	0.0118294	0.294444	-2.49747
Uqcrq	-0.417415	10.0405	-3.75619	0.011856	0.294541	-2.49976
Pla2g4a	0.388004	8.60673	3.74692	0.0119749	0.296927	-2.50991
Pou6f1	0.442946	6.42694	3.74446	0.0120067	0.297148	-2.51261
Dtx2	0.499097	7.96475	3.74094	0.0120522	0.297708	-2.51647
Barx2	0.96024	0.912366	3.73684	0.0121056	0.29846	-2.52097
Ctla2b	0.548169	5.64682	3.72772	0.0122254	0.299775	-2.53099
Sema4b	0.544197	6.26232	3.72583	0.0122504	0.299775	-2.53308
Bop1	-0.421092	8.47163	-3.72546	0.0122553	0.299775	-2.53348
Fgd1	-0.488029	8.03489	-3.72341	0.0122824	0.299775	-2.53574
Nuf2	0.862639	8.56531	3.72331	0.0122838	0.299775	-2.53585
Scamp5	0.446086	5.82387	3.72081	0.012317	0.299775	-2.5386
Clcn5	0.465679	9.76202	3.71775	0.0123579	0.299775	-2.54197
H2-DMa	0.484849	5.84552	3.71638	0.0123762	0.299775	-2.54349
Arpp21	1.43988	4.47735	3.71524	0.0123915	0.299775	-2.54474
Hells	-0.359738	9.73121	-3.71472	0.0123984	0.299775	-2.54531
Ncbp1	-0.329765	9.21645	-3.71366	0.0124127	0.299775	-2.54649
Vps54	-0.348135	8.69767	-3.70898	0.0124758	0.300737	-2.55164
Nicn1	0.595536	7.7663	3.70641	0.0125104	0.301015	-2.55447
Magi2	0.74546	5.62516	3.70424	0.0125399	0.301167	-2.55687
Rcl1	-0.387504	8.3133	-3.70113	0.0125824	0.301628	-2.56031
Klra20	-3.28685	0.806163	-3.69539	0.0126609	0.302911	-2.56665
E2f6	-0.394367	9.31829	-3.69282	0.0126962	0.302911	-2.56949
Zap70	-1.13043	4.95569	-3.69136	0.0127163	0.302911	-2.5711
Washc2	0.316843	9.77824	3.68873	0.0127527	0.302911	-2.57402
Tcf7	-0.761784	7.23074	-3.68819	0.0127602	0.302911	-2.57461
Notch1	-0.5384	7.75454	-3.68707	0.0127757	0.302911	-2.57585
Dclk1	0.658652	7.18192	3.6805	0.0128674	0.304197	-2.58314
Creb3	0.437649	7.73562	3.67982	0.0128768	0.304197	-2.58388
C3ar1	1.14132	5.49762	3.67722	0.0129133	0.304245	-2.58677
Aacs	-0.44607	6.99563	-3.67634	0.0129257	0.304245	-2.58774
E2f1	-0.447956	7.38609	-3.67332	0.0129682	0.304695	-2.59109
Incenp	-0.336844	8.82187	-3.67124	0.0129977	0.304836	-2.59341
Cnp	0.466294	8.32539	3.66735	0.0130528	0.305062	-2.59772
Tle6	-0.703439	5.77003	-3.66431	0.0130961	0.305062	-2.6011
Vmn1r49	-2.84124	0.0448792	-3.66354	0.0131071	0.305062	-2.60196
Fgf12	-0.962623	4.46776	-3.6628	0.0131178	0.305062	-2.60278
Foxl1	-0.952777	1.30237	-3.66115	0.0131413	0.305062	-2.60461
Acot1	0.47559	8.64127	3.65907	0.0131712	0.305062	-2.60693
Aqp7	0.813561	2.24718	3.65447	0.0132374	0.305062	-2.61204
C78282	1.07381	2.9366	3.64655	0.0133525	0.305062	-2.62086
Art1	0.771942	5.13452	3.64529	0.0133708	0.305062	-2.62226
Wdr90	-0.582584	7.00669	-3.6451	0.0133737	0.305062	-2.62248
Camk4	-0.489746	4.39828	-3.64225	0.0134154	0.305062	-2.62565
Tppp3	0.944267	5.90412	3.64211	0.0134174	0.305062	-2.62581
Nsdhl	-0.522895	8.55422	-3.6414	0.0134278	0.305062	-2.6266
E2f3	-0.474879	6.2038	-3.63788	0.0134796	0.305062	-2.63052
Rmnd5b	0.429331	6.97753	3.6369	0.013494	0.305062	-2.63161
Msh5	0.516511	4.86381	3.63668	0.0134973	0.305062	-2.63186
Hacl1	0.549079	6.23666	3.63665	0.0134978	0.305062	-2.6319
Cadps	0.87721	5.23591	3.63541	0.0135161	0.305062	-2.63328
Apobec2	2.66538	4.14014	3.6353	0.0135177	0.305062	-2.63341
Ech1	0.434608	8.68615	3.63472	0.0135263	0.305062	-2.63405
Mrs2	0.791524	6.80135	3.63421	0.0135338	0.305062	-2.63462
3930401B19Rik	0.675948	8.10996	3.63211	0.013565	0.305062	-2.63697
Impg1	0.913542	2.10398	3.63041	0.0135902	0.305062	-2.63886
Pcbd1	-0.514459	8.125	-3.62937	0.0136058	0.305062	-2.64003
Bpifb5	0.855775	3.64069	3.62883	0.0136138	0.305062	-2.64063
Hikeshi	-0.340383	9.36428	-3.62856	0.0136178	0.305062	-2.64093
Prxl2a	0.305335	9.60256	3.62444	0.0136795	0.305544	-2.64554
Casp1	2.92909	2.36652	3.62398	0.0136863	0.305544	-2.64605
Lamc1	-0.496844	8.74718	-3.62115	0.0137289	0.305737	-2.64921
Arhgdig	-0.922699	5.80586	-3.62028	0.0137421	0.305737	-2.65019
Itpk1	-0.340904	7.35422	-3.6184	0.0137703	0.305842	-2.65228
Slit3	0.585942	8.06062	3.61087	0.0138846	0.306315	-2.66072
Gba	0.341254	7.47269	3.61067	0.0138877	0.306315	-2.66094
Csnk1g1	0.513837	6.08291	3.60836	0.013923	0.306315	-2.66354
Pcdhb4	1.50508	1.81554	3.60552	0.0139665	0.306315	-2.66672
Sdc4	-0.800094	7.66851	-3.60533	0.0139694	0.306315	-2.66693
Klra18	0.670344	5.98809	3.60197	0.0140212	0.306315	-2.6707
Maml1	0.301415	9.40146	3.5999	0.014053	0.306315	-2.67302
Asxl1	-0.368579	8.98949	-3.5976	0.0140887	0.306315	-2.6756
AW209491	0.315007	7.5214	3.5973	0.0140934	0.306315	-2.67594
Hoxb3	-0.526585	7.63919	-3.59655	0.014105	0.306315	-2.67679
Ddx18	-0.33131	9.47922	-3.59596	0.0141141	0.306315	-2.67744
Ovol1	-0.596328	4.56285	-3.59587	0.0141155	0.306315	-2.67754
Ppt1	0.358217	8.32634	3.59519	0.0141261	0.306315	-2.67831
Shisa5	0.389334	9.6599	3.59432	0.0141396	0.306315	-2.67928
Prmt2	0.375429	8.97209	3.59206	0.0141749	0.306315	-2.68183
Gnl3	-0.427195	10.0578	-3.58987	0.0142091	0.306315	-2.68429
Tcta	0.528468	7.20505	3.58952	0.0142146	0.306315	-2.68468
Ackr1	-0.387231	5.06956	-3.5874	0.0142478	0.306315	-2.68706
Notum	1.08525	6.69642	3.5872	0.014251	0.306315	-2.68729
9130401M01Rik	0.335497	8.46202	3.58599	0.01427	0.306315	-2.68865
Gpatch2	-0.469627	5.1927	-3.58493	0.0142867	0.306315	-2.68984
Ctsk	1.0554	5.51809	3.5801	0.014363	0.307373	-2.69528
Mesp1	-0.511165	4.39615	-3.57748	0.0144045	0.307373	-2.69822
Casp9	0.479238	7.15158	3.57733	0.014407	0.307373	-2.6984
Serpina3g	1.05317	5.64366	3.57465	0.0144497	0.307565	-2.70142
Pde6b	0.515427	-0.434986	3.57379	0.0144633	0.307565	-2.70238
Dlx5	1.28081	3.49772	3.56966	0.0145295	0.307863	-2.70704
Iqgap1	-0.602843	10.012	-3.56756	0.0145631	0.307863	-2.7094
Pcsk1	-2.11111	1.74684	-3.5674	0.0145657	0.307863	-2.70958
Cd55b	-2.80724	-0.579713	-3.56584	0.014591	0.307863	-2.71135
Stk35	-0.581544	4.85539	-3.56474	0.0146087	0.307863	-2.71259
Tmem246	0.476871	6.86297	3.56169	0.014658	0.307863	-2.71603
Usp13	0.845388	4.34313	3.56121	0.0146658	0.307863	-2.71657
Ankrd22	-0.630395	3.345	-3.55981	0.0146884	0.307863	-2.71815
Agpat1	-0.681498	6.75945	-3.55869	0.0147068	0.307863	-2.71942
Tacr3	1.50994	5.87938	3.55823	0.0147143	0.307863	-2.71994
Cldn16	-2.00259	2.08499	-3.55488	0.0147689	0.308442	-2.72372
Mymk	3.42465	3.23241	3.55327	0.0147952	0.308442	-2.72554
Ttc23	0.463751	6.42344	3.55217	0.0148132	0.308442	-2.72678
Gp1ba	1.46292	3.27888	3.54857	0.0148725	0.308734	-2.73086
Cend1	1.3557	4.01881	3.54793	0.014883	0.308734	-2.73158
Mmp16	0.499102	7.18094	3.5465	0.0149066	0.308734	-2.73319
Polr3e	-0.46658	7.94335	-3.54405	0.0149472	0.308734	-2.73597
Zfp521	0.365523	9.69055	3.54374	0.0149522	0.308734	-2.73632
Ndc1	-0.376944	7.60471	-3.54269	0.0149698	0.308734	-2.73751
Piga	-0.362932	7.49485	-3.54118	0.0149947	0.308759	-2.73922
Rcan2	0.60808	5.34256	3.53461	0.0151045	0.310526	-2.74666
Fam13c	0.420647	6.57757	3.53296	0.0151322	0.310605	-2.74853
Cdkn1a	0.925106	6.70924	3.52988	0.0151841	0.311178	-2.75203
Vamp8	0.394831	8.41288	3.52678	0.0152365	0.311395	-2.75555
Trim13	0.492104	7.1034	3.52526	0.0152622	0.311395	-2.75727
Esyt3	-2.00488	2.07274	-3.52326	0.0152962	0.311395	-2.75954
Clec14a	0.735443	6.79394	3.52126	0.0153303	0.311395	-2.76181
Rab31	0.446197	8.13295	3.52072	0.0153395	0.311395	-2.76242
Lypd8	-2.28357	1.07821	-3.52037	0.0153454	0.311395	-2.76282
Ripply3	0.410168	5.81439	3.51938	0.0153624	0.311395	-2.76395
Prkcz	-0.551888	5.23135	-3.51572	0.0154251	0.311823	-2.7681
Lrp6	-0.819906	7.09466	-3.51534	0.0154316	0.311823	-2.76853
Mcm10	-0.475626	8.10169	-3.50811	0.0155564	0.312578	-2.77676
Pabpc4	-0.305359	10.2918	-3.5068	0.0155791	0.312578	-2.77825
Slc38a5	0.670045	4.04776	3.50594	0.0155941	0.312578	-2.77923
Colec12	0.600235	7.0785	3.50513	0.0156082	0.312578	-2.78016
Morc1	-2.42095	1.49963	-3.50433	0.0156221	0.312578	-2.78107
Epb41l4b	-0.594505	5.56655	-3.50384	0.0156307	0.312578	-2.78163
Bcl2	-0.482322	6.44167	-3.50324	0.0156411	0.312578	-2.78231
Cyp2c54	0.638781	3.0585	3.5019	0.0156644	0.312578	-2.78383
Strbp	-0.368513	8.78209	-3.5007	0.0156855	0.312578	-2.7852
Svbp	0.334719	9.78209	3.49637	0.0157615	0.312646	-2.79014
Tmco6	0.45439	6.01538	3.4954	0.0157785	0.312646	-2.79124
Dcbld1	-0.623862	6.95661	-3.49502	0.0157851	0.312646	-2.79167
Dipk2a	0.358219	9.0152	3.49401	0.015803	0.312646	-2.79283
Ccng2	0.433422	10.0225	3.49366	0.0158092	0.312646	-2.79323
Hoxd11	-0.535652	7.96022	-3.4894	0.0158847	0.312771	-2.79809
Sigmar1	-0.533975	8.57919	-3.48844	0.0159016	0.312771	-2.79918
Scap	-0.368053	8.33827	-3.48744	0.0159195	0.312771	-2.80033
Matn2	0.926725	8.0926	3.4846	0.0159701	0.312771	-2.80357
Fxyd1	0.793242	6.48789	3.48411	0.0159788	0.312771	-2.80413
Fibin	0.67733	6.73732	3.48351	0.0159895	0.312771	-2.80481
Serhl	0.524358	6.01023	3.48325	0.0159941	0.312771	-2.8051
Clec3b	-1.60563	2.75988	-3.48247	0.0160081	0.312771	-2.806
Limch1	0.437846	8.04229	3.48069	0.01604	0.312863	-2.80803
Idi1	-0.5301	9.18316	-3.47953	0.0160609	0.312863	-2.80936
Ccne1	-0.545151	8.069	-3.47652	0.016115	0.313007	-2.8128
Taok3	0.486748	6.89903	3.47449	0.0161517	0.313007	-2.81512
Cxcl16	0.79794	5.18288	3.47302	0.0161783	0.313007	-2.8168
Gm20274	-0.647827	6.17112	-3.47146	0.0162066	0.313007	-2.81859
Akr1b7	-1.04254	6.16955	-3.46986	0.0162357	0.313007	-2.82042
Fasn	-0.509501	9.96844	-3.46677	0.016292	0.313007	-2.82395
Slc17a1	2.79546	2.45909	3.46499	0.0163246	0.313007	-2.826
Bmp7	-0.691132	7.72752	-3.46492	0.0163258	0.313007	-2.82607
Parvg	0.857436	4.281	3.46462	0.0163314	0.313007	-2.82642
Nfe2l3	1.31714	4.33308	3.46442	0.016335	0.313007	-2.82665
Ifna5	1.12141	3.13934	3.46268	0.0163668	0.313007	-2.82864
Cdc25a	-0.4943	8.71818	-3.4597	0.0164216	0.313007	-2.83205
Msmo1	-0.455107	8.96503	-3.45922	0.0164305	0.313007	-2.83261
Fdps	-0.519262	9.68256	-3.45841	0.0164455	0.313007	-2.83353
Trip4	0.357352	8.42636	3.4578	0.0164567	0.313007	-2.83423
Plek	0.490544	5.5374	3.45648	0.0164811	0.313007	-2.83575
H2-Ab1	0.797794	6.02249	3.45637	0.0164831	0.313007	-2.83587
Spink1	-2.9927	1.61905	-3.45536	0.0165019	0.313007	-2.83704
B230354O11Rik	-0.597008	6.25327	-3.4539	0.016529	0.313063	-2.83871
C77815	-0.842398	0.106337	-3.4513	0.0165773	0.313521	-2.84169
Atoh1	1.77995	3.37585	3.44936	0.0166135	0.313536	-2.84392
Zbtb14	-0.368891	8.42184	-3.44867	0.0166264	0.313536	-2.84471
Gipc2	-0.776722	5.7752	-3.44124	0.0167658	0.315283	-2.85324
H2-T24	1.49522	3.16092	3.44015	0.0167864	0.315283	-2.8545
Vps37c	0.464453	8.18954	3.43763	0.016834	0.315283	-2.85739
Ankrd44	0.409616	7.54664	3.43229	0.0169356	0.315283	-2.86354
Plp1	1.01359	5.91247	3.43144	0.0169518	0.315283	-2.86452
Sox17	0.575564	7.57375	3.43031	0.0169735	0.315283	-2.86582
Tjp3	-0.581818	4.84842	-3.42943	0.0169903	0.315283	-2.86684
Nmi	0.912654	5.90709	3.42662	0.0170442	0.315283	-2.87007
Enox2	0.507319	6.12895	3.42461	0.0170829	0.315283	-2.87239
Aldh6a1	0.551511	8.16223	3.42396	0.0170953	0.315283	-2.87313
Ext2	-0.382163	8.35643	-3.42365	0.0171013	0.315283	-2.87349
Suox	0.47773	6.61232	3.42278	0.0171182	0.315283	-2.8745
Prcc	0.596539	5.53329	3.42222	0.0171289	0.315283	-2.87514
Prdx6	-0.361589	10.7853	-3.42172	0.0171385	0.315283	-2.87571
Gm4788	-0.823494	0.259862	-3.42152	0.0171424	0.315283	-2.87595
Smc5	0.408172	8.60912	3.42144	0.017144	0.315283	-2.87604
Mylip	0.630313	8.51775	3.4211	0.0171505	0.315283	-2.87643
Klk11	-2.40816	1.31836	-3.41895	0.0171922	0.315283	-2.87891
Ndrg1	0.397366	6.51581	3.41586	0.0172522	0.315283	-2.88247
Klf4	0.727057	8.57527	3.41527	0.0172638	0.315283	-2.88316
Asb18	-2.97714	0.770784	-3.41512	0.0172667	0.315283	-2.88333
BC018473	2.2828	1.27604	3.41508	0.0172675	0.315283	-2.88338
Nsun2	-0.323936	9.772	-3.41459	0.0172771	0.315283	-2.88395
Dst	-0.394776	8.21145	-3.41125	0.0173422	0.315547	-2.88779
2510009E07Rik	0.491782	8.33993	3.41084	0.0173504	0.315547	-2.88827
Scn3b	1.49253	5.28079	3.40988	0.0173691	0.315547	-2.88938
Galnt6	0.802227	0.649635	3.40889	0.0173887	0.315547	-2.89053
Angptl4	0.609859	7.93295	3.40689	0.0174279	0.315818	-2.89283
Fgf8	-1.85674	4.40454	-3.40433	0.0174784	0.316215	-2.89579
Acp6	-0.681732	6.6743	-3.40332	0.0174985	0.316215	-2.89696
Tmlhe	0.378429	7.12738	3.40153	0.0175339	0.316414	-2.89903
Rnf103	0.302753	7.98633	3.40021	0.0175601	0.316447	-2.90055
Krtap4-2	-1.78907	1.84918	-3.39594	0.0176452	0.316704	-2.90549
Rab20	-0.560377	4.37987	-3.39454	0.0176732	0.316704	-2.90712
Ivns1abp	-0.381886	11.581	-3.39394	0.0176853	0.316704	-2.90781
Nr2f1	0.498684	10.8399	3.39358	0.0176924	0.316704	-2.90822
Tgfbr2	0.594844	9.1936	3.39339	0.0176962	0.316704	-2.90844
Pidd1	-0.670384	6.2122	-3.39177	0.0177287	0.316849	-2.91032
Wdr45	0.305304	7.51631	3.39002	0.0177639	0.317041	-2.91234
Elovl6	-0.537485	9.09207	-3.3873	0.0178187	0.317583	-2.91549
Mucl1	2.34686	-0.030752	3.38488	0.0178676	0.317918	-2.9183
Ccr7	2.01814	1.62686	3.38396	0.0178864	0.317918	-2.91937
Wipi1	0.329122	7.91583	3.3803	0.0179607	0.31824	-2.92361
Mcub	0.823575	3.67664	3.37954	0.0179762	0.31824	-2.92449
Epdr1	0.463427	6.87615	3.37895	0.0179884	0.31824	-2.92518
Ctss	1.08703	7.55379	3.37826	0.0180025	0.31824	-2.92598
Rmdn1	0.379326	6.99913	3.37324	0.0181053	0.318302	-2.9318
Crybg3	-0.598454	6.97555	-3.37308	0.0181086	0.318302	-2.93199
Bphl	0.489349	7.86842	3.37263	0.0181179	0.318302	-2.93252
Zmat2	0.320632	9.24912	3.36943	0.0181838	0.318302	-2.93623
Alpk2	1.3805	3.35258	3.36847	0.0182036	0.318302	-2.93734
Nop2	-0.384783	8.31864	-3.36709	0.0182322	0.318302	-2.93895
Lst1	1.39174	5.30695	3.36685	0.0182373	0.318302	-2.93923
Cln8	0.506054	7.33674	3.36669	0.0182406	0.318302	-2.93942
Selenos	0.299643	9.34595	3.3641	0.0182943	0.318302	-2.94242
Cpeb4	0.529074	8.00004	3.36138	0.0183509	0.318302	-2.94558
Cdh1	-0.561582	8.06866	-3.35978	0.0183845	0.318302	-2.94745
Pcdhb18	-2.74987	1.72663	-3.35973	0.0183855	0.318302	-2.94751
Sepsecs	-0.72344	5.04312	-3.35842	0.018413	0.318302	-2.94903
Noct	-0.403373	7.45958	-3.35795	0.0184228	0.318302	-2.94958
Nap1l3	0.625629	5.71456	3.3579	0.0184239	0.318302	-2.94964
C78878	2.78411	1.24991	3.35646	0.018454	0.318302	-2.95131
Heph	0.381411	9.23372	3.35578	0.0184684	0.318302	-2.9521
Adh1	0.559174	7.71761	3.35571	0.0184699	0.318302	-2.95219
Krt79	0.477244	4.36975	3.35518	0.018481	0.318302	-2.9528
Utp4	-0.339714	9.62384	-3.35447	0.0184959	0.318302	-2.95363
Cisd1	-0.310973	9.69845	-3.35202	0.0185475	0.318452	-2.95647
Spry1	-0.520894	9.04018	-3.35173	0.0185537	0.318452	-2.95682
Acsf3	-0.624233	5.5124	-3.34972	0.0185961	0.318759	-2.95915
2410018L13Rik	-1.51396	1.48784	-3.34786	0.0186357	0.319017	-2.96132
Tkt	-0.298208	12.3632	-3.34396	0.0187187	0.320016	-2.96587
Tcof1	-0.822602	8.09216	-3.34255	0.0187488	0.32005	-2.96751
Cdca7	-0.301132	9.54343	-3.33842	0.0188374	0.32005	-2.97233
Tspyl4	0.302228	8.00406	3.3377	0.0188529	0.32005	-2.97317
Orm2	-2.71948	1.89221	-3.33621	0.0188849	0.32005	-2.97491
Bckdhb	-0.42134	9.16809	-3.33585	0.0188928	0.32005	-2.97533
Plagl2	-0.529363	8.17967	-3.33547	0.0189009	0.32005	-2.97577
Naa15	-0.366009	9.69468	-3.33474	0.0189167	0.32005	-2.97663
Gm1976	1.27998	4.38089	3.33469	0.0189177	0.32005	-2.97668
Cox18	-0.305043	8.26085	-3.33248	0.0189655	0.320295	-2.97926
Pcgf6	-0.310328	8.83749	-3.33152	0.0189864	0.320295	-2.98039
Foxd1	0.383743	10.9347	3.33012	0.0190167	0.320295	-2.98202
Ipo9	-0.307093	9.66159	-3.32909	0.0190392	0.320295	-2.98322
Ngly1	0.328718	8.20087	3.32834	0.0190555	0.320295	-2.9841
Gm14296	-0.614069	5.5997	-3.3263	0.0191	0.320628	-2.98649
Per3	-0.599045	5.38818	-3.32376	0.0191556	0.320677	-2.98946
Enpp1	0.851392	4.52967	3.3232	0.0191677	0.320677	-2.99011
Atp8a1	0.770495	6.40753	3.3202	0.0192335	0.320677	-2.99361
Ccl7	0.986587	3.02145	3.31993	0.0192396	0.320677	-2.99393
Crat	-0.466792	7.12818	-3.31834	0.0192745	0.320677	-2.99579
Cad	-0.708389	9.0472	-3.31828	0.0192759	0.320677	-2.99586
Napb	0.612261	5.23286	3.31752	0.0192926	0.320677	-2.99675
Lgals8	0.361239	6.6688	3.31468	0.0193555	0.320677	-3.00007
Psat1	-0.337442	9.75656	-3.31412	0.019368	0.320677	-3.00073
Cyp2d10	-0.989561	0.615326	-3.31016	0.019456	0.320677	-3.00537
Pwp2	-0.543295	7.04628	-3.30764	0.0195122	0.320677	-3.00832
Ddx21	-0.349993	9.24735	-3.3063	0.0195422	0.320677	-3.00989
Tnni2	2.09503	4.34979	3.30499	0.0195715	0.320677	-3.01142
Slc1a1	-0.719204	3.37417	-3.30481	0.0195755	0.320677	-3.01163
Col9a1	0.587744	9.08275	3.30435	0.019586	0.320677	-3.01218
Apoe	1.2874	8.5058	3.30034	0.0196761	0.320677	-3.01687
Arl4c	-0.593832	7.43761	-3.29948	0.0196955	0.320677	-3.01788
Ltv1	-0.298689	9.36796	-3.298	0.0197291	0.320677	-3.01962
Ifnab	1.37438	2.40194	3.297	0.0197518	0.320677	-3.0208
Krtap13-1	1.64996	2.76282	3.29526	0.0197911	0.320677	-3.02283
Ak4	-0.556452	7.26926	-3.29478	0.0198021	0.320677	-3.0234
Pds5a	-0.398145	8.38729	-3.29185	0.019869	0.320677	-3.02685
Mmp10	2.38023	2.58319	3.29104	0.0198873	0.320677	-3.02779
Spock1	0.900849	4.28446	3.29085	0.0198916	0.320677	-3.02801
Magel2	0.339856	5.55314	3.29072	0.0198947	0.320677	-3.02817
Foxn2	-0.287496	7.71964	-3.29042	0.0199015	0.320677	-3.02852
Arsg	0.659934	5.52435	3.28974	0.0199171	0.320677	-3.02932
Gstm4	0.548342	5.85829	3.2894	0.0199249	0.320677	-3.02972
Mxd4	0.73207	8.67562	3.28933	0.0199266	0.320677	-3.02981
Sash3	0.57377	5.01926	3.28884	0.0199378	0.320677	-3.03038
Vmn1r42	-1.65101	0.774843	-3.28792	0.0199588	0.320677	-3.03146
Vdr	1.9297	3.01119	3.28763	0.0199654	0.320677	-3.0318
Tbrg4	-0.39848	7.42537	-3.28743	0.01997	0.320677	-3.03203
B4galnt1	1.79683	2.48111	3.28697	0.0199807	0.320677	-3.03258
Casq2	2.08683	4.27619	3.28553	0.0200137	0.320677	-3.03427
Abcb1b	2.27031	2.27575	3.28439	0.0200399	0.320677	-3.0356
Dusp8	1.09972	3.84422	3.28437	0.0200405	0.320677	-3.03564
Rab40b	1.06552	6.11129	3.28435	0.0200408	0.320677	-3.03565
Mospd1	0.376186	8.00593	3.28271	0.0200788	0.320679	-3.03759
Senp2	-0.291471	8.3381	-3.28221	0.0200903	0.320679	-3.03817
Arhgap39	-0.453859	6.71764	-3.28048	0.0201304	0.320925	-3.04021
Bcl11b	-0.707745	6.31804	-3.27633	0.0202266	0.322065	-3.04509
Adamdec1	1.05345	0.715547	3.27512	0.0202548	0.322118	-3.04651
Snapc5	-0.516478	2.66641	-3.27076	0.0203568	0.322736	-3.05165
Dtnb	-0.339667	6.77256	-3.26887	0.0204012	0.322736	-3.05388
Gbp2	1.17983	3.52112	3.26869	0.0204053	0.322736	-3.05409
Fez1	0.515666	6.01331	3.26746	0.0204342	0.322736	-3.05553
Tex43	0.801538	3.59774	3.26617	0.0204646	0.322736	-3.05705
D8Wsu26e	-1.12201	2.03075	-3.26521	0.0204874	0.322736	-3.05819
Ptn	0.493562	11.0588	3.26412	0.0205132	0.322736	-3.05948
Hdc	2.51338	2.55922	3.263	0.0205396	0.322736	-3.06079
Snhg16	-1.0871	5.31984	-3.26116	0.0205833	0.322736	-3.06297
Gpx8	0.289931	9.97292	3.2609	0.0205893	0.322736	-3.06327
Acnat2	1.02841	-0.32123	3.25944	0.0206241	0.322736	-3.06499
Nrg3	-1.63696	2.16134	-3.25939	0.0206253	0.322736	-3.06505
Clip2	-0.593894	4.79257	-3.25902	0.020634	0.322736	-3.06548
Mmp23	0.488217	6.21801	3.25871	0.0206414	0.322736	-3.06585
Reg2	-0.397811	3.65643	-3.25618	0.0207019	0.323293	-3.06884
Uhrf1	-0.521714	10.1631	-3.25454	0.0207411	0.323407	-3.07078
Grb7	-0.611214	6.8784	-3.25379	0.020759	0.323407	-3.07166
Dach2	0.476566	6.62153	3.2499	0.0208525	0.323961	-3.07625
Evx1	2.4588	3.85034	3.24791	0.0209005	0.323961	-3.07861
Atp6v0a2	-0.350861	7.20768	-3.24625	0.0209407	0.323961	-3.08057
Trpc3	0.623543	5.28116	3.24577	0.0209523	0.323961	-3.08114
Ctsb	0.564824	10.3509	3.24555	0.0209575	0.323961	-3.08139
Fam161a	0.591355	4.44164	3.24514	0.0209675	0.323961	-3.08188
Rapgef6	-0.3808	6.49824	-3.24507	0.0209691	0.323961	-3.08196
Abhd5	0.309956	6.95826	3.2432	0.0210147	0.32428	-3.08418
Kdm2b	-0.425795	10.2529	-3.2397	0.0210997	0.324939	-3.08831
Smarca1	0.491354	8.70639	3.23882	0.0211213	0.324939	-3.08935
Il33	0.538441	8.63604	3.23795	0.0211425	0.324939	-3.09038
Wdr77	-0.324322	10.5231	-3.23734	0.0211574	0.324939	-3.0911
Cr1l	0.371626	8.05127	3.23508	0.0212129	0.325407	-3.09378
Mcm3	-0.306428	10.5427	-3.23362	0.0212486	0.325555	-3.0955
Cxxc5	-0.362636	9.77133	-3.23225	0.0212825	0.325555	-3.09713
S100a4	1.13277	3.55137	3.23163	0.0212977	0.325555	-3.09786
Xpa	0.475817	7.06045	3.2292	0.0213578	0.326089	-3.10074
Cysrt1	-0.559235	3.42946	-3.22349	0.0214994	0.327069	-3.1075
Crtam	-1.1855	0.71176	-3.22193	0.0215385	0.327069	-3.10936
Wnt9b	-1.47674	2.7485	-3.21993	0.0215885	0.327069	-3.11173
Kif3a	0.304345	7.73117	3.21833	0.0216287	0.327069	-3.11363
Atp6v0e	0.295974	9.36127	3.21753	0.0216486	0.327069	-3.11457
Galnt7	-0.373387	8.37704	-3.21716	0.0216581	0.327069	-3.11502
Csgalnact1	0.644106	6.01629	3.21482	0.0217169	0.327069	-3.11779
Gdf2	0.531283	4.66669	3.21477	0.0217181	0.327069	-3.11785
Cldn7	-0.503612	8.10593	-3.2143	0.02173	0.327069	-3.11841
Mcm5	-0.366768	9.89397	-3.21368	0.0217456	0.327069	-3.11914
Stac	1.13282	4.4411	3.21295	0.021764	0.327069	-3.12001
Krt23	0.639245	6.06477	3.21202	0.0217875	0.327069	-3.12111
Slc27a5	2.47666	2.31836	3.21199	0.0217882	0.327069	-3.12115
Prim2	-0.40527	8.34256	-3.21159	0.0217985	0.327069	-3.12163
Sacs	0.272565	7.47982	3.21155	0.0217996	0.327069	-3.12168
Rfxank	0.4888	6.42714	3.20744	0.0219039	0.327516	-3.12656
Tnfrsf21	-0.460533	7.3191	-3.20671	0.0219224	0.327516	-3.12742
Ms4a7	0.70399	6.24224	3.20576	0.0219467	0.327516	-3.12855
Pus3	-0.324319	7.77025	-3.2046	0.0219761	0.327516	-3.12993
Nrarp	-0.357413	7.92968	-3.2027	0.0220247	0.327516	-3.13219
Hspa9	-0.284204	10.5522	-3.2016	0.0220529	0.327516	-3.13349
Add3	0.418002	9.25511	3.20127	0.0220613	0.327516	-3.13388
Anxa3	0.445783	8.33742	3.20086	0.022072	0.327516	-3.13438
Wdr5	-0.337271	9.04663	-3.19974	0.0221007	0.327516	-3.13571
Glp1r	-1.70307	2.06771	-3.19914	0.022116	0.327516	-3.13642
Pnmt	0.585312	5.91831	3.19897	0.0221205	0.327516	-3.13662
Creb3l4	0.650821	4.89808	3.19812	0.0221424	0.327516	-3.13764
Mturn	0.543196	4.4398	3.19729	0.0221638	0.327516	-3.13862
Tspyl1	0.48484	8.89963	3.19657	0.0221823	0.327516	-3.13948
Limd1	-0.389757	8.48788	-3.19332	0.0222663	0.328383	-3.14334
Agl	0.518159	7.34683	3.19223	0.0222946	0.328429	-3.14464
Aard	0.346483	6.47643	3.18945	0.0223668	0.328831	-3.14795
Slc15a4	-0.47452	7.13965	-3.18549	0.0224704	0.328831	-3.15267
Cdh16	-1.14798	7.67011	-3.18478	0.022489	0.328831	-3.15352
Serinc1	0.376843	10.348	3.18459	0.0224939	0.328831	-3.15374
Lama5	-0.656511	6.60382	-3.18282	0.0225403	0.328831	-3.15585
Tmem243	-0.747173	5.63047	-3.18175	0.0225684	0.328831	-3.15712
Gpd2	-0.446342	8.26922	-3.18169	0.0225701	0.328831	-3.1572
Lgals2	-1.53942	3.25112	-3.1811	0.0225857	0.328831	-3.15791
Aif1	1.43134	5.16169	3.18094	0.0225899	0.328831	-3.1581
Synpo	0.479566	6.60524	3.17926	0.022634	0.328831	-3.16009
Bhlhe22	-0.481906	6.46872	-3.17863	0.0226508	0.328831	-3.16085
Aagab	-0.339167	7.16137	-3.17798	0.0226679	0.328831	-3.16162
Mxra8	0.396199	8.68262	3.17703	0.0226931	0.328831	-3.16276
Clpb	-0.318906	7.52845	-3.17606	0.0227188	0.328831	-3.16391
Riox2	-0.524434	7.92101	-3.17597	0.0227212	0.328831	-3.16402
Zcchc7	-0.35394	8.00623	-3.17502	0.0227463	0.328831	-3.16515
S100a16	0.403884	8.95986	3.1748	0.0227522	0.328831	-3.16542
Man1a	0.451486	8.46692	3.17267	0.0228089	0.32925	-3.16796
Astn1	0.832544	6.21786	3.1707	0.0228614	0.32925	-3.17031
Trappc3	0.320617	9.31694	3.17002	0.0228795	0.32925	-3.17112
Prkar2a	-0.593117	6.68797	-3.16991	0.0228825	0.32925	-3.17126
Hnrnpll	-0.282291	10.9485	-3.16545	0.023002	0.330446	-3.17659
Prpf40a	-0.283562	8.67384	-3.16388	0.0230442	0.330446	-3.17846
Cebpz	-0.292835	8.84903	-3.16324	0.0230614	0.330446	-3.17922
Lama2	0.543001	6.57778	3.16193	0.0230968	0.330446	-3.18079
Hook2	-0.653924	5.32466	-3.16152	0.0231078	0.330446	-3.18128
Eif4e3	0.350728	8.0313	3.16059	0.023133	0.330446	-3.18239
Rtn4ip1	-0.614094	5.32063	-3.16019	0.0231437	0.330446	-3.18286
Myo5b	-0.565482	6.59113	-3.15918	0.023171	0.330473	-3.18407
Kcnd2	0.484112	7.54133	3.1578	0.0232086	0.330647	-3.18573
Tmem54	-1.01212	4.40285	-3.15522	0.0232787	0.331281	-3.18881
Atp2a2	-0.263193	10.8886	-3.15038	0.0234108	0.332798	-3.1946
Ctse	-0.355499	7.86303	-3.14881	0.023454	0.333047	-3.19648
Ttc30b	0.620083	7.44854	3.14545	0.0235465	0.333648	-3.20051
Trpc2	-0.876251	5.68217	-3.1454	0.0235477	0.333648	-3.20056
Atp8b3	1.1996	2.36261	3.14215	0.0236378	0.334246	-3.20446
Ebf2	0.754833	6.8805	3.14035	0.0236875	0.334246	-3.20661
Klhl20	-0.563013	4.67154	-3.14024	0.0236906	0.334246	-3.20674
Bzw2	-0.294394	9.0477	-3.14016	0.0236928	0.334246	-3.20684
Col8a1	0.826167	4.42252	3.13815	0.0237488	0.334297	-3.20925
Sstr3	2.11072	2.14506	3.13711	0.0237777	0.334297	-3.2105
Lgals9	1.15845	5.88577	3.13694	0.0237826	0.334297	-3.21071
Calcrl	0.424787	8.75323	3.13355	0.0238772	0.334297	-3.21477
Kirrel	-2.00154	0.819572	-3.13346	0.0238798	0.334297	-3.21488
Kcnh3	0.551718	5.61052	3.13281	0.023898	0.334297	-3.21566
Crabp1	0.717778	11.0106	3.13272	0.0239005	0.334297	-3.21577
Psmb8	2.16727	2.51113	3.13266	0.0239023	0.334297	-3.21584
Sc5d	0.440622	6.94188	3.13063	0.0239593	0.334735	-3.21828
Adcy7	0.622082	5.79028	3.12841	0.0240218	0.335002	-3.22094
Ctdp1	-0.571922	7.15548	-3.12667	0.024071	0.335002	-3.22303
Lyz2	1.16785	6.14474	3.12629	0.0240815	0.335002	-3.22348
Pvr	0.746884	5.84114	3.12629	0.0240816	0.335002	-3.22348
Cd3d	1.35545	0.982194	3.12175	0.0242104	0.336205	-3.22894
Fanca	-0.353544	7.21102	-3.12074	0.0242392	0.336205	-3.23015
Pnrc2	0.33285	10.4399	3.12012	0.0242568	0.336205	-3.2309
Igsf9	-0.48067	7.37464	-3.11888	0.0242923	0.336205	-3.23239
Eci2	0.343679	9.65413	3.1187	0.0242974	0.336205	-3.23261
Dnaaf5	-0.330505	7.62758	-3.11661	0.024357	0.336481	-3.23511
Sdf2l1	-0.887757	6.62597	-3.11394	0.0244338	0.336481	-3.23833
Eftud2	-0.325139	10.838	-3.11387	0.0244359	0.336481	-3.23842
Aym1	-2.24369	2.34332	-3.11331	0.0244518	0.336481	-3.23908
Irx2	2.26786	2.74124	3.10982	0.0245525	0.336481	-3.24328
Adrm1	-0.345593	9.22873	-3.10865	0.0245863	0.336481	-3.24469
Rbm38	-0.517516	7.25023	-3.10843	0.0245927	0.336481	-3.24496
B4galt6	-0.505104	8.45618	-3.10756	0.0246178	0.336481	-3.246
Thy1	-0.967049	6.83034	-3.10679	0.0246403	0.336481	-3.24693
Plekhh3	0.416937	6.16266	3.10673	0.024642	0.336481	-3.247
Leprot	0.336349	9.02619	3.10484	0.0246969	0.336481	-3.24928
Gabarapl1	0.351809	8.44795	3.10446	0.024708	0.336481	-3.24974
Tedc1	-0.561781	5.6829	-3.1044	0.0247097	0.336481	-3.24981
Tmem9	0.3778	8.19237	3.10343	0.0247379	0.336481	-3.25098
F2rl3	2.2586	2.01429	3.10314	0.0247462	0.336481	-3.25132
Impad1	0.692439	9.88198	3.10275	0.0247576	0.336481	-3.25179
Nckap1l	0.707933	4.98155	3.10275	0.0247577	0.336481	-3.25179
Irs4	0.946608	2.90917	3.1005	0.0248234	0.337022	-3.2545
Akr7a5	0.369424	8.97364	3.09541	0.0249729	0.338361	-3.26064
H2-Eb1	1.41555	5.57784	3.09533	0.0249753	0.338361	-3.26074
Fstl3	-1.5762	3.02566	-3.09448	0.0250001	0.338361	-3.26175
Dhx58	-0.373189	3.65963	-3.09348	0.0250297	0.338409	-3.26296
Casq1	0.69101	4.60115	3.09057	0.0251157	0.338832	-3.26647
Vmn1r41	-1.01594	0.0998419	-3.08944	0.0251494	0.338832	-3.26784
Pelo	-0.513429	7.14349	-3.08822	0.0251856	0.338832	-3.26931
Rabgap1l	0.509993	6.84915	3.0875	0.0252069	0.338832	-3.27017
Evi2a	1.30562	4.97182	3.08731	0.0252127	0.338832	-3.27041
Srr	0.339002	6.99474	3.08715	0.0252174	0.338832	-3.2706
Riox1	-0.331364	8.31739	-3.08602	0.0252512	0.338935	-3.27197
Kcnk13	2.57788	3.14265	3.08414	0.0253073	0.339337	-3.27424
Uba5	-0.567892	7.93501	-3.07948	0.0254468	0.340356	-3.27986
Kif12	-1.05269	4.21911	-3.07849	0.0254766	0.340356	-3.28106
Tsx	-1.62412	2.56204	-3.07783	0.0254966	0.340356	-3.28186
Chmp2a	0.353974	9.31702	3.07559	0.0255642	0.340356	-3.28456
Dtd1	0.490154	8.03247	3.07512	0.0255783	0.340356	-3.28513
Cenpf	-0.432982	9.70864	-3.07496	0.0255833	0.340356	-3.28533
2310039H08Rik	0.354061	8.45601	3.07466	0.0255923	0.340356	-3.28569
Zfp46	0.29337	8.62274	3.07464	0.0255928	0.340356	-3.28571
Ifrd2	-0.66588	7.4738	-3.07295	0.0256442	0.34069	-3.28776
Cdh6	-0.499702	6.51561	-3.07207	0.0256708	0.340695	-3.28882
Slc25a5	-0.26831	12.0533	-3.06878	0.0257709	0.341337	-3.2928
Sostdc1	-0.947587	5.01442	-3.06711	0.025822	0.341337	-3.29482
Col14a1	0.794403	7.90053	3.06462	0.0258981	0.341337	-3.29783
AA407331	-0.609826	6.49462	-3.06265	0.0259587	0.341337	-3.30022
Gm38402	-0.436305	4.49821	-3.06215	0.0259741	0.341337	-3.30082
Cacng6	1.16241	3.0195	3.06209	0.0259759	0.341337	-3.30089
D4Ertd58e	-1.58595	-0.251332	-3.06194	0.0259804	0.341337	-3.30107
Gpr65	0.499084	4.0044	3.06154	0.0259928	0.341337	-3.30156
Marveld1	0.427888	9.52686	3.06127	0.0260009	0.341337	-3.30188
Dnajc21	-0.387915	7.52986	-3.0608	0.0260156	0.341337	-3.30245
Nudt14	0.357181	7.00692	3.06028	0.0260316	0.341337	-3.30308
Lrrc23	2.00332	3.22767	3.05934	0.0260605	0.341337	-3.30422
Lsm2	-0.504592	9.0021	-3.05934	0.0260607	0.341337	-3.30422
D7Ertd128e	1.7321	1.7885	3.05777	0.0261092	0.341459	-3.30613
Pnlip	2.01541	2.81503	3.05651	0.0261481	0.341459	-3.30765
Sult1e1	2.27367	1.77599	3.05649	0.0261488	0.341459	-3.30768
Map3k5	-0.58975	4.50987	-3.05149	0.0263041	0.342333	-3.31373
Oprl1	0.746563	4.36377	3.05081	0.0263254	0.342333	-3.31455
Thap2	-0.539088	5.19332	-3.05023	0.0263436	0.342333	-3.31526
Abcc9	0.687752	4.64732	3.04987	0.0263549	0.342333	-3.3157
BC005685	-1.69526	2.54708	-3.04941	0.0263692	0.342333	-3.31625
3110070M22Rik	0.798675	4.09386	3.0484	0.0264009	0.342333	-3.31748
Haspin	-0.531238	6.8971	-3.04701	0.0264443	0.342333	-3.31916
Rhoq	0.390632	10.4526	3.04648	0.026461	0.342333	-3.31981
Gata3	-1.08539	7.0612	-3.04597	0.026477	0.342333	-3.32042
2610001J05Rik	0.321497	9.62023	3.04576	0.0264836	0.342333	-3.32068
Scn8a	-0.527785	5.62481	-3.04506	0.0265056	0.342333	-3.32153
E230006M18Rik	-2.07324	1.3565	-3.04376	0.0265467	0.342474	-3.32311
Kmt5a	-0.426119	8.53403	-3.04137	0.0266219	0.342474	-3.326
Dlst	-0.317774	9.48227	-3.04122	0.0266268	0.342474	-3.32619
Ddr2	1.13106	7.10672	3.04034	0.0266546	0.342474	-3.32725
Trpc4	0.550702	3.71465	3.04023	0.0266582	0.342474	-3.32739
Srprb	-0.496614	8.37524	-3.03908	0.0266946	0.342474	-3.32879
Dusp6	-0.306408	9.01399	-3.03873	0.0267057	0.342474	-3.32921
Rragc	0.290686	9.41511	3.03533	0.0268137	0.342474	-3.33334
Gdf5	0.708839	4.79511	3.03462	0.0268365	0.342474	-3.33421
Pcdh20	0.63239	3.79387	3.03354	0.0268708	0.342474	-3.33551
Gja1	-0.339603	11.3642	-3.03285	0.0268929	0.342474	-3.33635
Rnf135	0.483394	5.8052	3.03279	0.0268947	0.342474	-3.33642
Atp13a3	-0.390422	8.65495	-3.03278	0.0268952	0.342474	-3.33644
Txndc11	-0.596214	6.25058	-3.03237	0.0269083	0.342474	-3.33694
Hagh	-0.391496	7.64251	-3.0321	0.026917	0.342474	-3.33727
Pde1c	-0.608768	3.28661	-3.03073	0.0269609	0.342474	-3.33893
Mastl	-0.340058	6.36961	-3.0301	0.026981	0.342474	-3.33969
Hmgcl	0.461092	8.35083	3.02883	0.0270218	0.342474	-3.34124
Dkk2	0.881318	7.40168	3.0283	0.0270388	0.342474	-3.34188
Tmem9b	0.397508	7.66661	3.02706	0.0270789	0.342474	-3.34339
Nup160	-0.260416	9.46163	-3.02624	0.027105	0.342474	-3.34438
Pla2g2e	-1.30546	0.371208	-3.02338	0.0271974	0.342474	-3.34786
Trp53inp1	0.451432	9.34491	3.02284	0.027215	0.342474	-3.34852
Capn10	-0.427152	6.27097	-3.02278	0.0272171	0.342474	-3.34859
Zfp68	0.466334	8.44919	3.02226	0.0272339	0.342474	-3.34922
Fam160b1	-0.404542	7.65811	-3.02173	0.0272511	0.342474	-3.34987
Fam8a1	0.299669	10.227	3.02144	0.0272604	0.342474	-3.35022
Sqor	0.535197	6.15616	3.02088	0.0272787	0.342474	-3.3509
Cog4	0.38929	8.36376	3.01962	0.0273197	0.342474	-3.35244
Rab29	0.365624	6.22878	3.01872	0.0273491	0.342474	-3.35354
Cx3cr1	1.29998	6.03875	3.01764	0.0273841	0.342474	-3.35484
Trdmt1	0.260334	7.16835	3.01642	0.0274238	0.342474	-3.35633
Hps3	-0.355522	6.59777	-3.01618	0.0274318	0.342474	-3.35662
Msh6	-0.27106	9.97182	-3.01505	0.0274688	0.342474	-3.358
Tgif2	-0.413957	9.29802	-3.01414	0.0274986	0.342474	-3.35911
Stx19	-0.612799	0.501573	-3.01343	0.0275217	0.342474	-3.35997
Bmp2k	0.396462	6.31627	3.01314	0.0275313	0.342474	-3.36032
Washc3	0.328542	8.64045	3.01279	0.0275429	0.342474	-3.36075
Bmp6	-0.747185	4.69141	-3.01265	0.0275476	0.342474	-3.36093
Cdk5r2	1.76995	1.93049	3.01192	0.0275713	0.342474	-3.36181
Cftr	-1.13543	4.81371	-3.01114	0.0275972	0.342474	-3.36277
Trappc6a	0.440791	7.14125	3.00819	0.0276943	0.342927	-3.36635
Tubb2a	0.689412	8.68542	3.00793	0.027703	0.342927	-3.36668
Tex46	0.800297	3.45875	3.00754	0.0277159	0.342927	-3.36715
Jam2	0.84997	5.02121	3.00683	0.0277393	0.342927	-3.36801
Ccl3	1.91626	2.99059	3.00482	0.0278058	0.343188	-3.37046
Dmac2	-0.349829	7.26652	-3.0034	0.0278531	0.343188	-3.3722
Ssbp2	0.341544	9.82819	3.00318	0.0278602	0.343188	-3.37246
Fkbp5	-0.362201	8.68176	-3.00242	0.0278856	0.343188	-3.37339
Jmjd1c	0.338543	10.0413	3.00222	0.0278924	0.343188	-3.37364
Acin1	-0.295808	8.71405	-2.99972	0.0279757	0.34385	-3.37668
Zc3h3	-1.56702	3.26996	-2.99811	0.0280297	0.34385	-3.37865
Fap	0.759495	8.72821	2.99657	0.0280812	0.34385	-3.38053
Thop1	-0.688327	8.0811	-2.99441	0.0281538	0.34385	-3.38317
Serping1	0.561605	8.69704	2.99399	0.0281677	0.34385	-3.38367
Rassf2	0.580672	4.41905	2.99163	0.0282472	0.34385	-3.38655
Rasgrp4	-0.900647	0.509272	-2.99157	0.0282492	0.34385	-3.38662
Zfy2	-1.78615	3.17913	-2.99131	0.0282582	0.34385	-3.38695
Uap1l1	0.386067	6.06959	2.99128	0.0282593	0.34385	-3.38699
Scgb3a2	2.13788	1.29659	2.99111	0.0282649	0.34385	-3.38719
Tarbp2	-0.442399	8.13532	-2.98979	0.0283096	0.34385	-3.3888
Baz2a	-0.399722	7.68406	-2.98849	0.0283537	0.34385	-3.39039
Cd52	1.06841	4.94064	2.98792	0.0283729	0.34385	-3.39108
Tmem218	0.331773	7.44324	2.98742	0.02839	0.34385	-3.3917
Tbx15	2.59342	2.00447	2.98741	0.0283901	0.34385	-3.39171
Dpep3	2.02608	2.02153	2.98714	0.0283994	0.34385	-3.39204
Tyrobp	1.26661	6.59037	2.98683	0.0284098	0.34385	-3.39241
Fcer1g	0.903895	6.06138	2.9858	0.028445	0.34385	-3.39368
Ptgds	1.01963	3.66183	2.98568	0.0284491	0.34385	-3.39383
Nos2	-1.31644	0.775021	-2.98443	0.0284915	0.344015	-3.39535
Mrpl32	-0.319166	9.70708	-2.98352	0.0285226	0.344015	-3.39646
Haus2	-0.366348	7.45551	-2.98042	0.0286287	0.344015	-3.40025
Sdr42e1	-1.07536	1.52519	-2.97992	0.0286457	0.344015	-3.40086
Fgd4	0.497583	5.28485	2.9799	0.0286463	0.344015	-3.40088
AU020206	-0.297626	9.25712	-2.97906	0.0286751	0.344015	-3.40191
Lamb3	-1.98267	1.14975	-2.97838	0.0286987	0.344015	-3.40275
Gns	0.414228	9.45933	2.97835	0.0286998	0.344015	-3.40279
Gspt1	-0.280663	10.2161	-2.97831	0.028701	0.344015	-3.40283
Use1	0.376102	9.31347	2.9742	0.0288426	0.344437	-3.40786
Iffo1	0.636498	5.95563	2.97416	0.028844	0.344437	-3.40791
Alox12b	-1.47151	-0.115101	-2.97345	0.0288685	0.344437	-3.40877
Atp2a1	1.22832	5.50621	2.97327	0.0288747	0.344437	-3.40899
Lpar1	0.475689	9.42956	2.97247	0.0289025	0.344437	-3.40998
Btg1	0.283653	11.1907	2.97242	0.028904	0.344437	-3.41003
Plekhh2	-2.02135	3.51032	-2.97191	0.0289218	0.344437	-3.41066
Lap3	-0.285891	9.56306	-2.96724	0.0290841	0.346053	-3.41637
Prps2	-0.457403	6.88038	-2.9649	0.0291659	0.346246	-3.41924
Fads2	-0.36188	8.24063	-2.96486	0.0291673	0.346246	-3.41929
Mrpl19	-0.364867	8.71923	-2.9641	0.0291939	0.346246	-3.42022
Ndufs4	0.292137	9.83228	2.96373	0.0292069	0.346246	-3.42068
Anxa2	0.395885	11.3107	2.95957	0.0293531	0.347455	-3.42577
Tm7sf2	-0.507096	7.1201	-2.95926	0.0293638	0.347455	-3.42615
Hspb3	2.39532	3.38431	2.95854	0.0293892	0.347455	-3.42703
Acsl5	-0.258759	8.66491	-2.9549	0.0295182	0.348326	-3.4315
Myg1	-0.369898	8.82499	-2.95407	0.0295475	0.348326	-3.43252
Poglut1	0.251735	8.72989	2.95291	0.0295886	0.348326	-3.43393
Pbx1	0.356574	9.02531	2.95145	0.0296407	0.348326	-3.43573
Clec2h	0.98322	3.88413	2.95136	0.0296437	0.348326	-3.43583
Tpm1	0.46669	10.2501	2.95121	0.0296491	0.348326	-3.43602
C1qa	1.31832	6.74475	2.95112	0.0296524	0.348326	-3.43613
Lrpprc	-0.271983	9.25392	-2.95042	0.0296772	0.348326	-3.43699
Gtf2f2	-0.295672	8.23525	-2.94922	0.0297202	0.348439	-3.43846
Prkg1	1.30194	4.64256	2.94803	0.0297626	0.348439	-3.43992
Eif4g3	-0.448284	9.4143	-2.9479	0.0297674	0.348439	-3.44009
AI646383	-0.620471	4.58029	-2.94454	0.0298877	0.348964	-3.4442
Pdlim7	0.332348	8.7882	2.94307	0.0299408	0.348964	-3.44601
Nr2f6	-0.575764	8.87126	-2.94197	0.0299802	0.348964	-3.44736
Thsd1	0.429475	6.22345	2.94113	0.0300105	0.348964	-3.44839
Sin3b	0.30644	9.61638	2.94043	0.0300358	0.348964	-3.44925
Plcd1	0.440471	7.04252	2.93977	0.0300597	0.348964	-3.45006
Rcc1	-0.344205	7.83873	-2.9387	0.0300984	0.348964	-3.45138
Mrps36	-0.363989	8.77687	-2.93781	0.0301307	0.348964	-3.45247
Muc1	-2.44289	1.72573	-2.93741	0.0301453	0.348964	-3.45296
Dnajc11	-0.343882	8.1179	-2.93682	0.0301667	0.348964	-3.45369
Nagk	0.370919	7.81347	2.93661	0.0301742	0.348964	-3.45394
Adgrl4	0.391303	5.98281	2.93647	0.0301794	0.348964	-3.45412
Fam114a2	0.251177	8.05142	2.93641	0.0301816	0.348964	-3.45419
Hes1	-0.299466	7.7237	-2.93623	0.0301882	0.348964	-3.45442
Krt8	-0.602507	8.41482	-2.93216	0.0303363	0.350339	-3.45941
Lrba	-0.429685	7.38416	-2.93148	0.0303611	0.350339	-3.46025
Tial1	-0.330815	8.59807	-2.93005	0.0304133	0.350406	-3.462
C1qtnf3	1.05678	5.9077	2.92933	0.0304398	0.350406	-3.46289
Timp4	1.75818	2.03614	2.92911	0.0304478	0.350406	-3.46316
Gm20186	0.500866	8.12125	2.92618	0.0305558	0.351153	-3.46677
Fam98c	-0.428805	5.79053	-2.92588	0.0305668	0.351153	-3.46714
Haao	-0.642901	1.63441	-2.92323	0.0306647	0.351156	-3.4704
2020-03-07	0.366332	10.3115	2.92309	0.0306698	0.351156	-3.47057
Pth2r	-1.92323	0.85739	-2.92275	0.0306822	0.351156	-3.47099
Ccdc47	-0.386699	9.45835	-2.92235	0.030697	0.351156	-3.47148
Stat5a	1.14885	4.44726	2.92221	0.0307022	0.351156	-3.47165
Msantd4	0.300511	9.49797	2.92128	0.0307367	0.351242	-3.4728
Itgb1bp2	1.27115	4.80561	2.91849	0.0308402	0.351839	-3.47623
Bptf	-0.267182	10.4219	-2.9181	0.0308549	0.351839	-3.47671
Hexa	0.309549	9.28794	2.91706	0.0308936	0.351839	-3.47799
Exosc1	-0.460815	8.44922	-2.91647	0.0309155	0.351839	-3.47872
Myoz2	1.25259	4.39122	2.91623	0.0309244	0.351839	-3.47901
Rdh5	0.538552	4.33951	2.91145	0.0311035	0.35348	-3.4849
Dimt1	-0.346129	7.93574	-2.91051	0.0311386	0.35348	-3.48605
Kazn	-0.766295	5.11503	-2.90992	0.0311608	0.35348	-3.48678
Golt1b	-0.530067	7.44974	-2.90948	0.0311774	0.35348	-3.48733
Syt1	0.777174	4.28011	2.90639	0.0312941	0.353721	-3.49114
Cacng8	-1.17163	0.940087	-2.90611	0.0313048	0.353721	-3.49149
Fancm	1.04018	5.92408	2.90579	0.0313166	0.353721	-3.49187
Zscan21	0.390657	9.03494	2.90579	0.0313166	0.353721	-3.49187
Epgn	0.791077	3.59376	2.90495	0.0313484	0.353721	-3.49291
Olfr1508	-2.06356	3.23679	-2.90459	0.031362	0.353721	-3.49335
Asap1	-0.329448	8.03021	-2.90262	0.0314369	0.354081	-3.49578
Gss	0.366917	6.8013	2.90232	0.0314484	0.354081	-3.49616
Trabd	-0.428094	6.92882	-2.90072	0.0315093	0.354459	-3.49813
Taf7	1.16398	6.03265	2.89903	0.0315737	0.354714	-3.50022
Plet1	-1.00576	5.92498	-2.89726	0.0316414	0.354714	-3.5024
Npc2	0.319178	11.2768	2.8961	0.0316856	0.354714	-3.50383
Dlx6	-1.80343	2.31937	-2.89569	0.0317014	0.354714	-3.50434
Fbp1	0.734328	4.08651	2.89524	0.0317186	0.354714	-3.50489
Vps41	0.267932	8.87367	2.89517	0.0317213	0.354714	-3.50498
Bcl2l11	0.551789	10.4864	2.8947	0.0317396	0.354714	-3.50556
Enc1	-0.393498	10.3001	-2.89442	0.0317503	0.354714	-3.50591
Sdcbp	0.299228	11.1028	2.89097	0.031883	0.355114	-3.51016
Clec7a	1.09799	4.23639	2.8902	0.0319128	0.355114	-3.51112
Fyb	0.851679	5.28874	2.88986	0.031926	0.355114	-3.51154
Mrpl46	-0.328745	8.44296	-2.88947	0.0319409	0.355114	-3.51202
Rbks	0.594458	4.08731	2.88946	0.0319416	0.355114	-3.51204
Aars	-0.427099	9.54958	-2.88779	0.0320061	0.355114	-3.51409
Zfp568	-0.359061	9.01236	-2.88745	0.0320191	0.355114	-3.51451
Arpc5	0.240991	10.1536	2.88716	0.0320306	0.355114	-3.51487
Slc25a51	-0.315072	9.79297	-2.88712	0.0320321	0.355114	-3.51492
Kif17	-1.03672	4.64064	-2.88596	0.0320772	0.35531	-3.51636
Apc2	1.91888	3.95647	2.8833	0.0321806	0.356153	-3.51964
Repin1	-0.391953	8.13802	-2.88251	0.0322114	0.356189	-3.52062
Ecsit	-0.375687	7.32412	-2.8793	0.0323368	0.356838	-3.52458
Aicda	1.85709	1.37413	2.8787	0.0323604	0.356838	-3.52533
F13a1	0.792837	6.41614	2.87844	0.0323705	0.356838	-3.52564
BC028528	0.403396	7.47351	2.87756	0.0324054	0.356838	-3.52674
Aldh1a1	0.513397	7.03131	2.87751	0.0324074	0.356838	-3.5268
Mcmbp	-0.293065	8.83855	-2.87611	0.0324622	0.357025	-3.52853
Dna2	-0.398562	8.77259	-2.87568	0.0324793	0.357025	-3.52907
Them4	0.534182	5.87851	2.87466	0.0325195	0.357164	-3.53033
Frrs1	-0.613589	6.3529	-2.87379	0.0325536	0.357237	-3.5314
Sgo1	-0.311528	8.20828	-2.87204	0.0326231	0.357494	-3.53357
S100a6	1.05039	7.68711	2.87181	0.032632	0.357494	-3.53385
Fcho1	0.613118	4.66152	2.87035	0.0326898	0.357825	-3.53565
Lipg	-0.678066	4.7616	-2.86961	0.0327191	0.357845	-3.53657
Selenov	1.04147	2.73678	2.86826	0.0327728	0.35813	-3.53824
Ing2	-0.380667	7.92555	-2.86698	0.032824	0.358151	-3.53983
Sh3bgrl	0.28328	11.1851	2.86559	0.0328792	0.358151	-3.54155
Ehf	-2.43393	2.98377	-2.86528	0.0328917	0.358151	-3.54194
Ghdc	-0.585491	5.22691	-2.86471	0.0329143	0.358151	-3.54264
Hoxb9	-0.374279	6.50544	-2.8642	0.0329349	0.358151	-3.54327
Abcg4	0.657843	5.67775	2.86407	0.0329401	0.358151	-3.54343
Ccnf	-0.246777	8.31189	-2.86306	0.0329805	0.358291	-3.54469
Pthlh	2.07062	2.37762	2.8618	0.0330311	0.35854	-3.54625
Ap5s1	0.435201	6.35673	2.86008	0.0331001	0.358752	-3.54838
Aldh1a7	-0.996807	5.27268	-2.85994	0.0331058	0.358752	-3.54855
D930048N14Rik	-2.29475	1.93111	-2.85901	0.0331431	0.358771	-3.5497
Dcx	0.641014	7.14205	2.85652	0.0332436	0.358771	-3.55279
Zeb2	0.934587	7.61621	2.85628	0.0332534	0.358771	-3.55309
Phyh	0.272285	7.77873	2.856	0.0332647	0.358771	-3.55344
Tex11	-1.73658	-0.427465	-2.85587	0.0332698	0.358771	-3.55359
Crabp2	0.375652	10.7283	2.85578	0.0332734	0.358771	-3.5537
Cyp4f13	0.771478	4.01186	2.85448	0.0333262	0.358771	-3.55532
Nudc	-0.268094	10.8143	-2.85442	0.0333285	0.358771	-3.55539
Edrf1	-0.30742	7.74256	-2.85207	0.033424	0.358839	-3.55831
Xpo1	-0.295397	11.0779	-2.85148	0.033448	0.358839	-3.55904
Dpf1	-0.623307	5.39618	-2.85146	0.0334488	0.358839	-3.55906
Rp1	-2.04559	0.826594	-2.851	0.0334673	0.358839	-3.55963
Ranbp1	-0.258224	12.0177	-2.85057	0.033485	0.358839	-3.56017
Acadvl	0.353575	7.94112	2.85019	0.0335005	0.358839	-3.56064
Pfkp	0.662811	5.7693	2.84803	0.0335885	0.359485	-3.56331
Hipk3	0.27267	9.87019	2.84718	0.0336232	0.359561	-3.56436
Ebf3	0.657902	9.13166	2.84513	0.0337072	0.359645	-3.56691
Aldh1l1	-0.665773	4.22202	-2.845	0.0337126	0.359645	-3.56707
Odf2	-0.366289	8.77486	-2.84497	0.0337141	0.359645	-3.56712
Etohd2	0.725589	5.13449	2.84291	0.0337985	0.360191	-3.56967
Asb4	0.566868	9.26454	2.84133	0.0338635	0.360191	-3.57163
Slf1	-0.320956	7.59312	-2.84119	0.0338693	0.360191	-3.5718
Gatm	0.686324	5.5802	2.84023	0.0339091	0.360191	-3.573
Krtap4-16	1.71448	2.32372	2.84021	0.0339097	0.360191	-3.57302
Smyd5	-0.368153	7.85289	-2.83968	0.0339317	0.360191	-3.57368
Nts	0.656788	5.08643	2.83877	0.0339696	0.360299	-3.57481
Plk1	-0.453658	9.06968	-2.83688	0.0340478	0.36031	-3.57716
Zfp39	0.861475	5.04859	2.83681	0.0340506	0.36031	-3.57724
Slc31a2	0.591651	6.37081	2.83512	0.0341208	0.36031	-3.57934
Ndc80	-0.318472	7.69916	-2.83504	0.0341242	0.36031	-3.57944
Cpt1a	0.423647	7.66185	2.83494	0.0341285	0.36031	-3.57957
Tbx2	-0.724064	7.70499	-2.83473	0.0341369	0.36031	-3.57982
Gm4802	0.482952	4.91636	2.8332	0.0342007	0.36069	-3.58173
Polr1d	-0.367588	10.1972	-2.83246	0.0342316	0.360723	-3.58265
Rbmx2	-0.426941	7.02562	-2.83175	0.0342615	0.360745	-3.58354
Myof	0.44505	5.28572	2.82857	0.0343944	0.361688	-3.58748
Chd8	-0.261256	8.49794	-2.82802	0.0344174	0.361688	-3.58816
Rhoc	0.319418	9.37401	2.82761	0.0344346	0.361688	-3.58867
Shkbp1	-0.279031	9.0095	-2.82641	0.0344853	0.361693	-3.59017
Aig1	-0.258052	6.79985	-2.82628	0.0344907	0.361693	-3.59033
Snhg5	-0.447248	8.75038	-2.82454	0.0345638	0.361738	-3.59249
Pigx	0.263979	9.73316	2.8236	0.0346036	0.361738	-3.59366
Selenop	0.564739	11.0925	2.82298	0.0346298	0.361738	-3.59443
Csrp3	2.11285	3.68355	2.82298	0.03463	0.361738	-3.59444
Slc11a1	0.57907	5.20018	2.82288	0.0346342	0.361738	-3.59456
Pdxk	-0.304729	7.38455	-2.82107	0.0347105	0.362244	-3.59681
Ormdl2	-0.309568	8.39619	-2.81856	0.0348172	0.363066	-3.59994
Hoxb4	-0.613422	6.25279	-2.81703	0.0348821	0.363255	-3.60183
Ctnnal1	-0.288408	7.21579	-2.81682	0.0348913	0.363255	-3.6021
Pf4	0.513607	7.92083	2.81569	0.0349394	0.363465	-3.6035
Mst1r	0.375604	4.55471	2.81498	0.0349697	0.363489	-3.60439
Acvr2b	-0.872392	8.35508	-2.81371	0.0350239	0.363762	-3.60597
Proz	2.43124	1.60437	2.81023	0.0351733	0.364463	-3.6103
Kap	0.378226	5.4022	2.80952	0.0352037	0.364463	-3.61118
Rad51c	-0.354036	6.21542	-2.80938	0.0352099	0.364463	-3.61136
2020-09-02	0.287101	9.93808	2.80635	0.0353407	0.364463	-3.61514
Chodl	1.95594	3.86542	2.80567	0.03537	0.364463	-3.61599
Vmn1r29	1.33226	-0.601415	2.80532	0.035385	0.364463	-3.61642
P2ry12	0.978916	3.8591	2.80437	0.0354263	0.364463	-3.61761
Cdkn1b	0.436585	7.36385	2.80418	0.0354343	0.364463	-3.61784
Cst8	-2.1544	2.27619	-2.80406	0.0354398	0.364463	-3.61799
Txnip	0.609271	9.17076	2.80376	0.0354526	0.364463	-3.61836
Ahsa1	-0.253473	10.204	-2.80372	0.0354544	0.364463	-3.61841
Igtp	0.737004	5.09667	2.80349	0.0354641	0.364463	-3.61869
Krt25	1.58313	2.01212	2.80304	0.0354838	0.364463	-3.61926
Ccl4	0.857418	4.53608	2.80274	0.0354969	0.364463	-3.61963
Helz2	0.660824	5.67713	2.80239	0.0355122	0.364463	-3.62007
Etfb	0.256558	10.0807	2.8016	0.0355462	0.364524	-3.62105
Bckdha	0.371352	7.63006	2.79968	0.0356299	0.365094	-3.62344
Pdcd7	-0.436896	7.24018	-2.79903	0.0356583	0.365097	-3.62425
Ninj1	0.304875	7.90701	2.79621	0.0357816	0.365857	-3.62777
Flcn	0.312032	7.59521	2.79605	0.0357888	0.365857	-3.62798
Slc16a6	-0.69737	5.57012	-2.7934	0.0359049	0.36669	-3.63127
Sbk1	0.276532	10.4238	2.79291	0.0359268	0.36669	-3.6319
Pccb	0.269639	8.10896	2.78979	0.0360641	0.36739	-3.63578
D030056L22Rik	-0.521525	8.08939	-2.78843	0.0361245	0.36739	-3.63748
Fhl1	0.375193	8.47127	2.78801	0.0361429	0.36739	-3.638
Pcdhb2	0.85865	3.66333	2.78616	0.0362251	0.36739	-3.64032
Tmem50b	-0.324661	7.3831	-2.78542	0.0362579	0.36739	-3.64124
Pigp	0.284159	9.43059	2.785	0.0362765	0.36739	-3.64176
Ypel3	0.349702	8.15685	2.78497	0.0362777	0.36739	-3.6418
Msrb2	0.358718	6.82661	2.78326	0.0363538	0.36739	-3.64393
Sf3a2	-0.417407	10.2754	-2.78209	0.0364063	0.36739	-3.6454
Hsf1	-0.490789	7.53096	-2.78149	0.036433	0.36739	-3.64615
Ubr2	0.438779	5.9625	2.78135	0.0364394	0.36739	-3.64632
Aimp2	-0.242601	9.61732	-2.78064	0.0364712	0.36739	-3.64721
Eif4ebp2	-0.294517	8.80235	-2.78059	0.0364731	0.36739	-3.64727
Sema4f	0.730412	4.66632	2.78055	0.036475	0.36739	-3.64732
Mak	-0.48866	4.3277	-2.77934	0.0365292	0.36739	-3.64883
Krtap19-2	-2.67437	0.416608	-2.77893	0.0365475	0.36739	-3.64934
Pdx1	-0.934628	0.549887	-2.77747	0.0366132	0.36739	-3.65117
Kmt2a	-0.472832	8.05088	-2.77732	0.03662	0.36739	-3.65136
Apool	0.28503	8.73092	2.77727	0.0366223	0.36739	-3.65142
Ebpl	0.256895	8.95352	2.77613	0.0366736	0.36739	-3.65285
Usp43	-0.555971	4.84238	-2.77607	0.0366763	0.36739	-3.65292
Paxip1	-0.356789	8.48468	-2.77517	0.0367166	0.36739	-3.65404
Anapc1	-0.379501	9.132	-2.7749	0.0367289	0.36739	-3.65438
Bex4	-0.427272	9.00031	-2.77475	0.0367357	0.36739	-3.65457
Rab3b	0.473594	4.28132	2.77403	0.036768	0.36739	-3.65547
Myb	-0.766698	6.68078	-2.77327	0.0368024	0.36739	-3.65642
Grik1	2.61851	0.930374	2.77292	0.0368181	0.36739	-3.65685
Epcam	-0.454774	8.52142	-2.77238	0.0368428	0.36739	-3.65753
Serinc4	2.50624	3.81292	2.77232	0.0368452	0.36739	-3.6576
Mvb12b	0.339326	8.53748	2.77198	0.0368607	0.36739	-3.65803
Ocln	-0.483918	6.24709	-2.77173	0.0368719	0.36739	-3.65834
Zfp119a	0.557511	5.23777	2.76967	0.0369655	0.368041	-3.66092
Pfn1	-0.567852	11.1425	-2.76659	0.0371058	0.368799	-3.66477
Gosr1	0.576122	7.2641	2.76652	0.0371089	0.368799	-3.66486
Usf1	0.530018	6.45707	2.76533	0.037163	0.368799	-3.66634
Armcx3	0.283161	9.07268	2.76529	0.0371648	0.368799	-3.66639
Gm16489	0.709745	0.564844	2.76488	0.0371836	0.368799	-3.66691
Mif	-0.247766	12.3623	-2.76245	0.0372947	0.369033	-3.66995
Pelp1	-0.380474	8.4969	-2.7622	0.0373061	0.369033	-3.67026
Zswim7	0.382267	6.92386	2.76184	0.0373226	0.369033	-3.67071
Myom1	1.47236	4.48864	2.76144	0.0373413	0.369033	-3.67122
Tmem189	-0.352919	7.11389	-2.76127	0.0373492	0.369033	-3.67143
Zwint	0.539679	10.1906	2.75893	0.0374567	0.369134	-3.67436
Atf6b	-0.551156	7.58923	-2.75875	0.0374651	0.369134	-3.67458
Igdcc4	0.332572	9.20158	2.7565	0.0375689	0.369134	-3.6774
Hoxa11	-0.353554	8.6451	-2.75565	0.0376079	0.369134	-3.67846
Tm6sf2	-1.89484	2.69443	-2.75533	0.037623	0.369134	-3.67887
Gstm6	2.05739	1.81185	2.75528	0.0376252	0.369134	-3.67893
Neat1	1.36899	3.9954	2.75476	0.0376492	0.369134	-3.67957
Clec4a2	1.06174	3.64477	2.75388	0.0376899	0.369134	-3.68067
Wrap53	-0.280815	6.70487	-2.75356	0.0377048	0.369134	-3.68108
Cdcp1	-0.799708	5.82862	-2.75341	0.0377118	0.369134	-3.68127
Mtmr6	0.44263	8.46286	2.75334	0.037715	0.369134	-3.68135
Defa15	-1.3423	1.87954	-2.75308	0.037727	0.369134	-3.68168
Nktr	-0.337935	8.2328	-2.75256	0.0377513	0.369134	-3.68233
4833441D16Rik	0.920256	5.10399	2.75219	0.0377683	0.369134	-3.68279
Nol3	0.473868	4.58602	2.75132	0.0378091	0.369134	-3.68389
Aldoart1	-2.59041	0.958257	-2.75121	0.037814	0.369134	-3.68402
Slc19a3	2.30184	2.57908	2.74892	0.037921	0.3699	-3.68689
Zbtb48	-0.3576	6.27063	-2.74764	0.0379806	0.3699	-3.68849
Rexo2	-0.334591	8.66305	-2.74647	0.0380356	0.3699	-3.68996
Fkbp4	-0.51145	9.9942	-2.74602	0.0380563	0.3699	-3.69052
Rsl1d1	-0.247942	10.0261	-2.74586	0.038064	0.3699	-3.69072
Papss2	-1.18957	6.10501	-2.74537	0.0380869	0.3699	-3.69134
Pitpna	-0.237102	9.62606	-2.74506	0.0381016	0.3699	-3.69173
Pttg1ip	0.411071	9.28563	2.7441	0.0381465	0.3699	-3.69293
Eif3b	-0.325333	9.82553	-2.74357	0.0381715	0.3699	-3.69359
Dcbld2	-0.446131	6.07912	-2.74326	0.0381859	0.3699	-3.69398
Pls1	-0.394732	5.82479	-2.74284	0.0382056	0.3699	-3.6945
St6galnac5	0.568876	6.58238	2.74122	0.0382821	0.370233	-3.69654
C78344	2.05214	1.38093	2.7409	0.0382971	0.370233	-3.69693
Gm16793	-1.08807	3.12375	-2.73995	0.0383421	0.370393	-3.69813
Larp1	-0.35535	9.35183	-2.7382	0.0384251	0.370674	-3.70033
BC023105	0.550328	3.64954	2.73756	0.0384552	0.370674	-3.70113
Elavl1	-0.259967	10.3622	-2.73693	0.0384851	0.370674	-3.70192
Vmn1r171	-0.509915	2.44801	-2.73693	0.0384852	0.370674	-3.70192
Tmem97	-0.472818	7.5141	-2.73589	0.0385347	0.370837	-3.70323
Cntn1	0.454323	6.4757	2.73486	0.0385836	0.370837	-3.70452
Foxk1	-0.709403	3.59464	-2.73421	0.0386145	0.370837	-3.70533
Cald1	0.302306	11.2086	2.73417	0.0386164	0.370837	-3.70538
Capn3	0.51471	5.0002	2.73153	0.0387423	0.371684	-3.70869
Spast	0.320354	9.58245	2.73112	0.0387618	0.371684	-3.70921
Igfbp7	0.710712	1.45515	2.72928	0.0388498	0.372253	-3.71151
Prrc1	-0.288719	7.2694	-2.72723	0.0389486	0.372298	-3.71409
Fhl5	-1.69173	1.68613	-2.72654	0.0389814	0.372298	-3.71495
Prkacb	0.315569	9.18022	2.72649	0.038984	0.372298	-3.71502
Scnm1	0.407165	7.79072	2.72631	0.0389928	0.372298	-3.71525
Krtap28-13	0.818198	3.31852	2.72614	0.0390008	0.372298	-3.71546
Cybc1	0.32183	7.58662	2.72295	0.0391548	0.372298	-3.71946
Dpysl4	0.246559	7.84334	2.72253	0.0391752	0.372298	-3.71999
Bach1	0.340516	9.93322	2.72232	0.0391853	0.372298	-3.72026
Adam22	-1.21188	3.0559	-2.72177	0.0392117	0.372298	-3.72094
Ints7	0.312207	9.75821	2.72152	0.0392239	0.372298	-3.72126
Ccdc137	-0.333977	7.32746	-2.72149	0.0392254	0.372298	-3.7213
Cks2	-0.334645	11.3102	-2.72086	0.039256	0.372298	-3.72209
Pola1	-0.258088	8.74107	-2.71996	0.0392998	0.372298	-3.72322
Dnaja4	0.875797	4.89057	2.71909	0.0393421	0.372298	-3.72432
Tox	0.565065	6.12333	2.71886	0.039353	0.372298	-3.7246
Cytip	1.12934	3.90363	2.71869	0.0393613	0.372298	-3.72482
Top2a	-0.269982	11.2635	-2.71757	0.0394159	0.372298	-3.72623
Nkd2	-0.803876	4.43384	-2.71734	0.0394272	0.372298	-3.72651
Ccdc80	0.488251	9.14796	2.71686	0.0394503	0.372298	-3.72711
B4galt1	0.301171	8.23583	2.71525	0.039529	0.372298	-3.72914
Tmem37	0.478191	6.8495	2.71523	0.0395298	0.372298	-3.72916
Nudt5	-0.32914	8.96747	-2.71436	0.0395727	0.372298	-3.73026
Tex19.1	-1.06569	3.82052	-2.71407	0.0395865	0.372298	-3.73062
Slc5a7	-2.15804	1.09476	-2.71404	0.0395883	0.372298	-3.73066
Kat2a	-0.403606	8.90631	-2.71333	0.039623	0.372298	-3.73155
Hck	0.563164	5.21624	2.71249	0.0396643	0.372298	-3.73261
Dynlt3	0.229723	8.34818	2.7124	0.0396683	0.372298	-3.73271
Lamtor4	0.314135	7.97145	2.71147	0.0397141	0.372298	-3.73389
Krt13	1.45175	1.85667	2.71028	0.0397728	0.372298	-3.73539
Lsp1	0.301718	9.14428	2.70986	0.0397931	0.372298	-3.73591
Pex3	0.257555	8.05447	2.70928	0.0398221	0.372298	-3.73665
Tmem242	0.418193	9.09044	2.7088	0.0398456	0.372298	-3.73725
Rnf6	-0.43367	7.51347	-2.70852	0.0398595	0.372298	-3.7376
Rag1	2.32621	0.692878	2.70821	0.0398744	0.372298	-3.73798
Prr5	-0.67435	5.74786	-2.7082	0.0398751	0.372298	-3.738
Slc4a4	0.518814	5.49198	2.70579	0.0399941	0.372298	-3.74103
Mrc1	0.548334	6.7789	2.70575	0.039996	0.372298	-3.74108
Cast	0.300549	7.13031	2.70561	0.0400029	0.372298	-3.74125
Osr1	0.663487	7.73936	2.70434	0.0400661	0.372298	-3.74286
Telo2	0.323291	6.62114	2.70358	0.0401036	0.372298	-3.74381
Tspan2	0.642289	5.75856	2.70312	0.0401265	0.372298	-3.74439
G3bp1	-0.363486	10.6659	-2.70141	0.0402117	0.372298	-3.74655
Rnh1	0.268299	9.25551	2.70098	0.0402332	0.372298	-3.74709
Piwil1	-1.4706	0.749807	-2.69923	0.04032	0.372298	-3.74928
Necap2	0.434764	7.65763	2.69917	0.0403232	0.372298	-3.74936
Pglyrp2	0.794689	-0.829896	2.6991	0.0403265	0.372298	-3.74944
Tbce	0.498774	7.91265	2.69906	0.0403287	0.372298	-3.7495
Nlk	-0.298651	9.29678	-2.69823	0.0403701	0.372298	-3.75054
Il12a	-1.29914	2.26009	-2.69809	0.040377	0.372298	-3.75072
Stk11	-0.276698	7.95076	-2.69721	0.0404214	0.372298	-3.75183
Clu	-0.911516	7.41269	-2.69705	0.0404294	0.372298	-3.75203
Angptl8	0.880135	0.546874	2.697	0.0404317	0.372298	-3.75209
Fuca1	0.327332	8.3899	2.697	0.0404317	0.372298	-3.75209
Cav1	0.536869	8.84594	2.69671	0.0404461	0.372298	-3.75245
Dapk2	0.529372	4.64122	2.69652	0.0404558	0.372298	-3.7527
Plgrkt	0.394629	8.32558	2.69591	0.0404865	0.372298	-3.75347
Scnn1g	-2.54976	3.60014	-2.69576	0.0404937	0.372298	-3.75365
Tab2	0.303052	10.7294	2.69531	0.0405163	0.372298	-3.75422
Cmtm8	-0.341095	6.06005	-2.69358	0.0406032	0.372832	-3.75639
Lig1	-0.316227	9.55552	-2.6927	0.0406479	0.372855	-3.75751
Sh3bgrl2	-0.420956	6.48193	-2.69239	0.0406631	0.372855	-3.75789
4932438A13Rik	0.360148	7.56148	2.69008	0.0407799	0.373662	-3.76081
Pknox1	-0.323109	7.76835	-2.68923	0.0408228	0.373792	-3.76188
Glmp	0.299197	8.67134	2.68707	0.0409324	0.374325	-3.7646
Adarb2	-1.02722	1.38717	-2.68695	0.0409387	0.374325	-3.76475
Tram1l1	0.254511	7.72412	2.68514	0.0410305	0.374659	-3.76703
Rab43	0.490963	6.59987	2.68497	0.0410393	0.374659	-3.76725
Pard3	-0.264801	8.71465	-2.68453	0.0410616	0.374659	-3.7678
Vars	-0.506846	8.29624	-2.68245	0.0411677	0.375027	-3.77042
Lrrc8c	0.28161	5.90408	2.68209	0.0411858	0.375027	-3.77087
Thbs3	0.467658	6.61773	2.68152	0.0412151	0.375027	-3.77159
Mark2	-0.461851	8.07888	-2.68023	0.0412811	0.375027	-3.77322
Rtp4	2.01416	4.81546	2.67916	0.0413358	0.375027	-3.77456
Ccnd2	-0.241578	11.6171	-2.679	0.0413441	0.375027	-3.77477
Fam83h	-0.304009	4.85281	-2.67867	0.0413613	0.375027	-3.77519
Snrpa	-0.289948	10.2741	-2.67709	0.0414422	0.375027	-3.77717
Sri	0.246519	9.99351	2.67627	0.0414843	0.375027	-3.77821
Tmem128	0.321749	9.21917	2.67566	0.0415161	0.375027	-3.77898
Slc39a4	1.41893	2.82681	2.67559	0.0415196	0.375027	-3.77907
Trpm1	2.45512	1.43753	2.6748	0.0415604	0.375027	-3.78007
Cep19	0.272335	8.66643	2.67468	0.0415667	0.375027	-3.78022
Hlf	-0.964713	4.6367	-2.67403	0.0415999	0.375027	-3.78103
Rpap2	0.33933	7.46415	2.67396	0.0416038	0.375027	-3.78113
Gnpda2	0.250752	7.90312	2.67268	0.0416696	0.375027	-3.78273
Rdh7	1.1606	1.59114	2.67231	0.041689	0.375027	-3.78321
Rpl39	0.682366	6.9496	2.67191	0.0417098	0.375027	-3.78371
Cep70	0.335111	7.05903	2.67083	0.0417659	0.375027	-3.78508
Vopp1	0.311834	8.74681	2.67049	0.0417835	0.375027	-3.78551
Tmed6	-0.415749	4.55889	-2.67	0.0418086	0.375027	-3.78611
Alyref	-0.489006	10.0506	-2.66986	0.0418159	0.375027	-3.78629
Tmem184c	0.341956	9.40423	2.66986	0.0418163	0.375027	-3.7863
S100a5	-1.69465	2.2505	-2.66904	0.0418587	0.375027	-3.78733
Stard5	0.269596	6.57044	2.66845	0.0418894	0.375027	-3.78808
Slc34a1	-0.322054	4.0989	-2.66826	0.0418995	0.375027	-3.78832
Ptch1	-0.39871	9.73535	-2.66756	0.0419358	0.375027	-3.7892
Hpgds	0.698085	4.43899	2.66715	0.0419572	0.375027	-3.78972
Ccdc91	0.514897	6.92524	2.6667	0.0419806	0.375027	-3.79028
Srebf1	-0.346777	8.19222	-2.66581	0.0420271	0.375027	-3.79141
Adad1	-1.69728	1.97608	-2.66547	0.0420445	0.375027	-3.79183
Tcn2	0.518202	7.39357	2.66503	0.0420678	0.375027	-3.79239
F2r	0.296943	11.441	2.6648	0.0420799	0.375027	-3.79268
Nat2	0.300347	6.36771	2.66473	0.0420834	0.375027	-3.79277
Lyar	-0.306995	9.80892	-2.66073	0.0422931	0.37602	-3.79781
Fkbp1b	0.584669	5.9208	2.65835	0.0424184	0.37602	-3.80082
Slc25a45	0.5464	5.48609	2.6578	0.0424477	0.37602	-3.80152
Trim2	-0.524304	8.15995	-2.6571	0.0424846	0.37602	-3.8024
Vpreb3	1.51754	3.58761	2.65679	0.042501	0.37602	-3.80279
Akr1a1	0.259622	12.7573	2.6562	0.0425322	0.37602	-3.80354
Pik3c2g	-2.05829	1.45979	-2.65553	0.0425676	0.37602	-3.80438
Cd74	0.56137	5.43907	2.65537	0.0425764	0.37602	-3.80459
Abl1	0.337868	9.30602	2.65515	0.042588	0.37602	-3.80487
Nle1	-0.684901	6.61493	-2.6543	0.0426331	0.37602	-3.80595
Adgrf1	2.10901	1.12712	2.65389	0.0426545	0.37602	-3.80645
Itga6	-0.512436	8.62373	-2.65364	0.0426679	0.37602	-3.80677
Cpped1	0.30334	7.09387	2.65139	0.0427876	0.37602	-3.80962
Cdc34	-0.388649	9.42039	-2.65113	0.0428013	0.37602	-3.80994
Cpne6	0.728312	4.21476	2.65086	0.0428159	0.37602	-3.81029
Dag1	-0.455944	9.40723	-2.65072	0.0428233	0.37602	-3.81046
Irak1	-0.435686	8.79527	-2.65048	0.0428359	0.37602	-3.81076
Tmem19	0.26937	7.26467	2.64919	0.0429049	0.37602	-3.81239
Gorasp1	0.293065	6.96246	2.6488	0.0429258	0.37602	-3.81289
Pitx2	0.726521	4.80536	2.64825	0.042955	0.37602	-3.81358
Ptprk	0.375534	8.35298	2.64811	0.0429629	0.37602	-3.81377
Scaf11	-0.278975	9.56088	-2.64554	0.0431006	0.37602	-3.81701
Gatad2a	-0.418629	9.64338	-2.64538	0.0431089	0.37602	-3.81721
Nefm	1.02681	7.87446	2.64447	0.0431581	0.37602	-3.81837
Plat	0.286765	9.37987	2.64437	0.0431634	0.37602	-3.81849
Fxr2	-0.388942	7.19781	-2.64341	0.043215	0.37602	-3.8197
Faah	-0.870001	4.49146	-2.64094	0.0433481	0.37602	-3.82283
Nup188	-0.537109	7.94423	-2.63981	0.0434092	0.37602	-3.82425
Pkdcc	0.386793	10.9406	2.63819	0.0434968	0.37602	-3.8263
Apaf1	0.296733	8.2822	2.63754	0.0435326	0.37602	-3.82713
Hexb	0.380269	8.23356	2.63733	0.0435438	0.37602	-3.8274
G6pc3	-0.37484	6.2726	-2.63721	0.0435504	0.37602	-3.82755
Nop56	-0.388296	10.3128	-2.63706	0.0435584	0.37602	-3.82774
Arhgdib	0.382656	7.54757	2.63701	0.0435611	0.37602	-3.8278
Rnf44	-0.370455	9.12038	-2.63698	0.0435628	0.37602	-3.82784
Col5a1	0.468083	9.7291	2.63668	0.0435793	0.37602	-3.82822
Cct6b	0.838421	0.218672	2.63625	0.0436026	0.37602	-3.82877
Hadh	0.297501	11.2298	2.63605	0.0436135	0.37602	-3.82902
Pfdn5	0.327464	10.8793	2.63558	0.0436389	0.37602	-3.82961
Myot	2.18473	3.39699	2.63543	0.043647	0.37602	-3.8298
Wdr12	-0.28802	8.58361	-2.63392	0.0437293	0.37602	-3.83171
Ccdc130	-0.864637	4.48554	-2.63382	0.0437347	0.37602	-3.83184
Ginm1	0.345795	7.70704	2.63354	0.0437501	0.37602	-3.83219
Myd88	0.462219	6.43039	2.63343	0.0437559	0.37602	-3.83233
Mzt2	0.250096	8.455	2.63341	0.0437573	0.37602	-3.83236
Nbeal2	-0.835771	4.53004	-2.63338	0.0437586	0.37602	-3.83239
Csrp1	0.406183	8.94757	2.63304	0.0437772	0.37602	-3.83282
Tubb6	0.564777	8.85137	2.63267	0.0437973	0.37602	-3.83329
Trim12a	2.72475	1.99456	2.632	0.0438341	0.37602	-3.83414
Higd1a	-0.342613	9.97298	-2.63196	0.0438365	0.37602	-3.83419
Atf7ip	-0.254466	7.65274	-2.63174	0.0438482	0.37602	-3.83446
Slc25a13	-0.334401	7.79534	-2.6316	0.0438559	0.37602	-3.83464
Lgals12	0.903916	4.2988	2.63137	0.0438688	0.37602	-3.83494
Bysl	-0.236487	8.19769	-2.63098	0.0438901	0.37602	-3.83543
Sesn1	0.318932	8.4708	2.63083	0.0438984	0.37602	-3.83562
Hspd1	-0.234644	12.1933	-2.63039	0.0439223	0.37602	-3.83618
Cryzl1	0.306611	8.48533	2.62993	0.0439476	0.37602	-3.83676
Carmil1	-0.402983	7.25257	-2.6297	0.0439599	0.37602	-3.83704
Il2rg	0.540214	6.64229	2.62918	0.0439887	0.37602	-3.83771
Nectin2	-0.344718	8.7906	-2.62813	0.0440465	0.37602	-3.83904
Decr2	0.43783	6.61355	2.62801	0.0440529	0.37602	-3.83919
Sf3b3	-0.247238	10.0391	-2.62776	0.0440664	0.37602	-3.8395
Rbm14	-0.409624	10.3228	-2.62732	0.0440906	0.37602	-3.84006
Emilin1	0.265821	9.36156	2.62719	0.0440981	0.37602	-3.84023
Lyrm2	0.39111	8.72629	2.62647	0.0441377	0.37602	-3.84114
Gatad1	-0.329363	8.21439	-2.62642	0.0441405	0.37602	-3.8412
Ugdh	0.217255	9.36992	2.626	0.0441634	0.37602	-3.84173
Fas	1.44428	2.72492	2.62501	0.0442183	0.37602	-3.84299
Ecpas	-0.285259	8.17468	-2.62475	0.0442324	0.37602	-3.84331
Snx1	0.278717	8.67032	2.6245	0.0442463	0.37602	-3.84363
Serpinb1a	2.12377	3.41862	2.62444	0.0442495	0.37602	-3.84371
0610005C13Rik	-2.92932	2.74088	-2.62385	0.0442822	0.376028	-3.84446
Aadac	1.63792	0.250689	2.62338	0.0443084	0.376028	-3.84505
Ggct	-0.378494	6.27929	-2.62051	0.0444674	0.376921	-3.84869
Dnajb4	0.324089	8.40249	2.61979	0.0445071	0.376921	-3.84959
Tulp1	1.02864	4.61456	2.61973	0.0445105	0.376921	-3.84967
Sfn	2.1524	1.7657	2.61934	0.0445323	0.376921	-3.85017
Cmklr1	-1.52021	0.164718	-2.61865	0.044571	0.376921	-3.85105
Chmp4b	0.249493	10.8263	2.61818	0.0445972	0.376921	-3.85164
Cd2ap	-0.226013	9.01689	-2.61783	0.0446166	0.376921	-3.85209
Pon1	1.53604	2.89767	2.61629	0.0447025	0.377401	-3.85404
Spata6	0.428344	6.81129	2.61534	0.0447557	0.377605	-3.85524
Srd5a2	1.72909	2.78323	2.61403	0.0448289	0.377782	-3.8569
Cuedc2	0.359544	8.87417	2.61392	0.0448349	0.377782	-3.85703
Ctla2a	0.510609	6.88179	2.6129	0.044892	0.377785	-3.85832
Lyve1	0.996268	5.28819	2.61288	0.0448934	0.377785	-3.85836
Gabrr1	1.55996	1.9221	2.61033	0.045037	0.37859	-3.86159
Pde3a	0.82317	5.18941	2.61014	0.0450473	0.37859	-3.86183
Htr4	-2.2343	1.727	-2.60861	0.0451338	0.379048	-3.86377
Rrp36	0.283486	8.11486	2.60799	0.0451685	0.379048	-3.86455
Fam118a	0.279617	7.53984	2.60762	0.0451893	0.379048	-3.86502
Comtd1	-0.379535	6.21331	-2.60246	0.0454826	0.381031	-3.87157
Ccdc34	-0.471411	8.58138	-2.60242	0.0454846	0.381031	-3.87162
Impact	0.352808	8.47723	2.60079	0.0455777	0.381031	-3.87369
Sf3a1	-0.40107	9.10117	-2.60013	0.0456152	0.381031	-3.87453
Chrna6	-0.975888	2.93205	-2.59995	0.0456254	0.381031	-3.87475
Islr	0.533739	10.0265	2.59992	0.0456269	0.381031	-3.87479
AA409749	-0.470989	5.94223	-2.59979	0.0456343	0.381031	-3.87495
Nxph1	-1.12382	3.43741	-2.59934	0.0456604	0.381031	-3.87553
Suclg2	-0.251553	8.61586	-2.59785	0.0457454	0.381107	-3.87741
Tnk1	-0.964742	4.05548	-2.59718	0.0457841	0.381107	-3.87827
C80171	-1.78157	1.86438	-2.59699	0.0457946	0.381107	-3.8785
Rab18	0.38562	10.1285	2.59677	0.0458075	0.381107	-3.87879
Acot13	0.309134	7.88781	2.59662	0.0458162	0.381107	-3.87898
Lao1	1.42712	4.18051	2.59596	0.0458538	0.381176	-3.87981
Srsf9	-0.260461	10.6489	-2.59313	0.0460167	0.381942	-3.88341
Parp9	0.625205	4.71715	2.59248	0.046054	0.381942	-3.88423
Babam2	-0.271654	8.59339	-2.59228	0.0460655	0.381942	-3.88448
Eme1	-0.353016	7.97726	-2.59222	0.0460691	0.381942	-3.88456
Srms	0.782292	4.82564	2.59181	0.0460929	0.381942	-3.88508
Coro1a	0.507916	6.8096	2.59099	0.04614	0.382089	-3.88612
Pcdhb7	0.561761	5.43208	2.5886	0.0462788	0.382683	-3.88916
Pdcd4	0.270525	10.3153	2.58845	0.0462871	0.382683	-3.88934
Gstp1	-0.340692	11.8375	-2.58823	0.0463002	0.382683	-3.88963
Plxnc1	0.420235	6.92932	2.58672	0.0463877	0.383163	-3.89154
Nfatc2	0.489533	4.71908	2.58537	0.0464663	0.383516	-3.89326
Dbf4	-0.256859	9.72325	-2.58497	0.0464895	0.383516	-3.89376
Rap1gds1	-0.301986	8.68597	-2.58395	0.046549	0.383764	-3.89506
Hoxd8	-0.312318	8.74235	-2.58294	0.0466083	0.384009	-3.89635
Timm9	-0.375411	6.88282	-2.58092	0.0467267	0.384522	-3.89892
Cnpy2	0.333404	11.422	2.58086	0.0467298	0.384522	-3.89899
Sil1	0.343949	7.07948	2.57923	0.0468254	0.385065	-3.90106
Fam122a	-0.307346	8.23354	-2.5772	0.0469451	0.38564	-3.90364
Otoa	1.53174	3.23307	2.57704	0.0469548	0.38564	-3.90385
Cpq	0.294188	7.24816	2.57542	0.0470499	0.386178	-3.9059
AU021092	0.516732	3.74011	2.57448	0.0471053	0.386253	-3.90709
Mllt1	-0.328798	7.93187	-2.57426	0.0471185	0.386253	-3.90738
Ear1	2.87464	0.613313	2.57329	0.0471763	0.386483	-3.90862
Rgl3	-0.915892	6.01434	-2.57224	0.0472385	0.386748	-3.90995
Cyhr1	-0.392443	7.46259	-2.57068	0.047331	0.387261	-3.91193
Mybbp1a	-0.288881	10.6001	-2.56955	0.0473979	0.387565	-3.91336
Sos1	-0.436148	6.18644	-2.56797	0.0474921	0.388014	-3.91537
Tnfrsf13c	0.673399	3.55047	2.56763	0.0475125	0.388014	-3.91581
Fmn1	2.40892	2.07264	2.5669	0.0475562	0.388078	-3.91674
Pold4	0.430629	6.15584	2.56631	0.0475916	0.388078	-3.91749
Stard10	-0.341326	7.59222	-2.566	0.04761	0.388078	-3.91788
Smg5	-0.303313	7.57569	-2.56437	0.0477077	0.388412	-3.91996
Exoc7	0.304586	7.53515	2.56432	0.0477108	0.388412	-3.92002
Kcnj9	1.19078	2.03327	2.56368	0.0477491	0.388449	-3.92084
Recql4	-0.378183	6.22811	-2.56324	0.0477751	0.388449	-3.92139
Clic1	0.312704	10.5937	2.56121	0.0478973	0.388763	-3.92397
Il20	0.480863	3.79411	2.5612	0.0478979	0.388763	-3.92399
Anxa9	2.45017	2.33367	2.56111	0.0479034	0.388763	-3.9241
Dusp12	-0.267851	7.74069	-2.55908	0.048026	0.389515	-3.92669
Twist1	0.585016	8.07103	2.55797	0.048093	0.389815	-3.9281
H3c7	0.383494	5.36882	2.55624	0.0481974	0.390006	-3.93029
Fam83g	-1.89895	3.58551	-2.55549	0.048243	0.390006	-3.93125
Atp9a	0.326701	7.18099	2.55506	0.0482692	0.390006	-3.9318
Cenpc1	0.486777	8.83294	2.55489	0.0482797	0.390006	-3.93202
Usp10	-0.244468	9.81806	-2.55402	0.0483324	0.390006	-3.93312
Mms22l	-0.378392	7.2965	-2.55401	0.0483326	0.390006	-3.93313
Igk-V28	-2.02278	1.61037	-2.55397	0.0483353	0.390006	-3.93319
Pigyl	0.279012	7.439	2.55309	0.0483887	0.390006	-3.9343
Phlda3	0.391551	7.68707	2.55298	0.0483956	0.390006	-3.93445
BC004004	0.293457	8.64339	2.55223	0.0484412	0.390006	-3.9354
Cdk14	0.311963	8.61678	2.55214	0.0484469	0.390006	-3.93552
Zscan22	0.30024	7.2437	2.55123	0.0485021	0.390111	-3.93667
Ctsh	0.665544	6.54173	2.55074	0.0485322	0.390111	-3.9373
Smc4	-0.251733	10.7681	-2.54991	0.0485832	0.390111	-3.93836
Atp6v1b2	0.311158	9.23642	2.54974	0.0485935	0.390111	-3.93858
Srpk2	0.315496	8.0895	2.54947	0.04861	0.390111	-3.93892
Ceacam9	-0.815195	3.55056	-2.5469	0.0487672	0.39079	-3.94219
Chad	0.840801	0.9177	2.54679	0.0487739	0.39079	-3.94233
Gng11	0.267198	9.19059	2.54631	0.0488036	0.39079	-3.94294
Kcnab3	-1.35497	1.96794	-2.54608	0.0488179	0.39079	-3.94324
Mef2c	0.464137	7.82812	2.54529	0.0488662	0.39079	-3.94424
Ppnr	-0.627587	5.6879	-2.54515	0.048875	0.39079	-3.94442
Tspan9	0.29596	8.94234	2.54437	0.0489228	0.390931	-3.94541
St7	-0.556786	6.43284	-2.5436	0.0489704	0.391004	-3.94639
Bace1	0.348278	8.68624	2.54325	0.0489921	0.391004	-3.94684
Os9	0.280558	7.83491	2.54155	0.049097	0.391154	-3.94901
Wls	0.282383	9.01243	2.54104	0.0491286	0.391154	-3.94966
Gpr146	0.477325	4.38047	2.54052	0.0491607	0.391154	-3.95032
Lztr1	0.391427	9.66916	2.54049	0.0491623	0.391154	-3.95035
Klf16	-0.424657	6.8306	-2.54017	0.0491823	0.391154	-3.95076
Chchd4	-0.227704	8.67359	-2.54002	0.0491916	0.391154	-3.95095
Cdc45	-0.384293	7.56421	-2.53864	0.049277	0.391313	-3.95271
Havcr1	0.723642	2.17867	2.53851	0.049285	0.391313	-3.95287
Abca1	0.656144	9.29477	2.5382	0.0493045	0.391313	-3.95327
Slco1a1	-2.05377	2.04393	-2.53738	0.0493558	0.391313	-3.95432
Nrp1	0.34455	10.2462	2.53727	0.0493621	0.391313	-3.95445
Cdc6	-0.412977	8.47477	-2.53631	0.0494221	0.39155	-3.95568
Havcr2	1.81379	1.93521	2.53478	0.0495178	0.392068	-3.95764
Wdr20	0.3756	8.03368	2.53292	0.049634	0.392629	-3.96001
Trp53	-0.407413	8.80435	-2.53218	0.0496798	0.392629	-3.96094
Cdkl2	0.644877	3.59324	2.53206	0.0496877	0.392629	-3.9611
Rdh16f2	-1.82895	1.4322	-2.5315	0.0497224	0.392629	-3.96181
Ddx59	0.432672	6.83894	2.53093	0.0497587	0.392629	-3.96255
Exosc10	-0.330414	9.25998	-2.53075	0.0497699	0.392629	-3.96277
Timm8a1	-0.345376	9.86414	-2.52913	0.0498715	0.393082	-3.96484
AW112010	1.25444	2.83886	2.5283	0.049924	0.393082	-3.9659
Celsr2	-0.541309	6.53351	-2.52787	0.0499507	0.393082	-3.96644
Myo1g	1.54719	3.91285	2.52753	0.0499723	0.393082	-3.96688
Sdc2	0.393119	8.31136	2.52743	0.0499785	0.393082	-3.967
Pkhd1	-1.11211	4.12802	-2.52574	0.0500849	0.393181	-3.96915
St3gal4	-0.358132	5.8609	-2.52565	0.0500906	0.393181	-3.96927
Pgap2	0.504305	8.09166	2.52563	0.0500923	0.393181	-3.9693
Eda	0.412756	4.81586	2.52495	0.0501352	0.393181	-3.97017
Galr1	1.98329	2.51542	2.52448	0.0501651	0.393181	-3.97077
Pdgfra	0.333027	10.4922	2.52436	0.0501727	0.393181	-3.97092
Il21	2.01496	-0.156025	2.52152	0.0503526	0.393931	-3.97454
Lats2	0.460305	7.95118	2.52046	0.05042	0.393931	-3.97589
Tspan12	0.624704	7.69793	2.52007	0.0504447	0.393931	-3.97639
Cacna1s	2.33082	2.96399	2.51975	0.050465	0.393931	-3.97679
Gnb4	0.244873	8.34498	2.51974	0.050466	0.393931	-3.97681
Egr2	-0.815547	3.17612	-2.5193	0.050494	0.393931	-3.97737
Gmfg	0.419216	5.8943	2.51792	0.050582	0.393931	-3.97913
Ano10	0.343408	6.7791	2.51765	0.050599	0.393931	-3.97947
Crygd	0.881502	0.660792	2.51743	0.0506131	0.393931	-3.97976
Gm2769	0.408274	5.62011	2.51641	0.0506787	0.393931	-3.98106
Alg1	0.465792	6.28916	2.51578	0.0507189	0.393931	-3.98186
Lifr	0.242447	9.01762	2.51515	0.0507594	0.393931	-3.98267
Llgl2	-0.414953	6.06764	-2.51511	0.0507618	0.393931	-3.98272
Tubb4b	-0.26795	10.9688	-2.51485	0.0507781	0.393931	-3.98304
Cox7a2l	0.297893	10.5259	2.51484	0.0507792	0.393931	-3.98307
Arid5a	0.396764	4.76993	2.51481	0.0507811	0.393931	-3.9831
Cbr4	0.269763	7.89867	2.51439	0.0508076	0.393931	-3.98363
Crb3	-0.452981	6.1304	-2.51429	0.0508141	0.393931	-3.98376
D10Wsu102e	-0.399558	8.13184	-2.51185	0.0509714	0.394363	-3.98688
Ubap2	-0.387172	9.0319	-2.5117	0.0509809	0.394363	-3.98707
Wfs1	-0.419111	6.89184	-2.51153	0.0509917	0.394363	-3.98729
Cst12	-2.71535	2.1268	-2.51134	0.0510038	0.394363	-3.98753
Narf	0.235608	7.93801	2.51057	0.0510537	0.394363	-3.98851
Tubb2b	0.385238	10.5408	2.51054	0.0510553	0.394363	-3.98855
Scyl1	0.435712	8.24529	2.51012	0.0510824	0.394363	-3.98908
Ppp1r14bl	-1.3345	-0.826425	-2.50959	0.0511169	0.394396	-3.98976
Acot9	0.388449	8.09438	2.50889	0.0511619	0.394508	-3.99065
Bub1	-0.297646	10.0221	-2.50745	0.051255	0.394756	-3.99249
Wnt11	-0.323674	7.24328	-2.50713	0.051276	0.394756	-3.9929
Rab2b	0.471791	7.76936	2.50699	0.0512851	0.394756	-3.99308
Tnrc6a	-0.451881	10.1248	-2.50563	0.0513731	0.395199	-3.99481
Sim1	-0.818666	6.0151	-2.50494	0.051418	0.39531	-3.9957
Slco3a1	-0.483375	7.08805	-2.50396	0.0514817	0.395566	-3.99695
Selenoh	-0.303684	11.2315	-2.50237	0.0515853	0.396128	-3.99898
Exd2	-0.281081	6.63495	-2.50173	0.0516271	0.396215	-3.9998
Tbx3	-0.681986	7.21573	-2.50069	0.051695	0.396224	-4.00112
Celsr3	-2.1676	1.93852	-2.49972	0.0517588	0.396224	-4.00237
Rgs16	0.854981	5.34604	2.4997	0.0517603	0.396224	-4.0024
Eif2s1	-0.271656	10.9645	-2.49949	0.0517737	0.396224	-4.00266
Ly6g6d	1.48553	2.9977	2.49804	0.0518688	0.396224	-4.00451
Mettl1	-0.832111	7.63759	-2.49773	0.0518894	0.396224	-4.00491
Pkia	0.304757	8.00048	2.49739	0.0519114	0.396224	-4.00534
Sord	-0.340079	6.59182	-2.49715	0.0519272	0.396224	-4.00565
Churc1	0.24132	8.69143	2.49708	0.0519318	0.396224	-4.00574
Hgfac	-1.94828	2.33454	-2.49702	0.0519359	0.396224	-4.00582
Rrs1	-0.265528	9.99195	-2.49624	0.0519869	0.396224	-4.00681
Ube2d2a	0.348498	11.0279	2.49613	0.0519943	0.396224	-4.00695
Bpifa1	1.84498	1.28308	2.49342	0.0521728	0.397128	-4.01041
Ank	-0.272244	7.3402	-2.4934	0.052174	0.397128	-4.01044
Foxp2	0.675797	6.34047	2.49237	0.0522424	0.39726	-4.01176
Emid1	-0.768203	7.82084	-2.49218	0.0522546	0.39726	-4.012
Zfp322a	0.269123	9.07932	2.49175	0.0522831	0.39726	-4.01255
Cdkn1c	0.309433	12.4123	2.49109	0.0523269	0.39736	-4.01339
Col4a3	-1.57878	1.67562	-2.48958	0.0524273	0.397787	-4.01533
Spo11	0.716271	3.34143	2.48932	0.0524444	0.397787	-4.01566
Ghr	-0.361744	10.0507	-2.48737	0.052574	0.398538	-4.01815
Fkbp7	0.312786	8.97375	2.48666	0.052621	0.39866	-4.01905
Cxcr4	-0.523756	7.51258	-2.48621	0.0526515	0.39866	-4.01964
Gabra1	0.685933	5.8231	2.48498	0.0527332	0.399046	-4.0212
U90926	-1.35483	1.46915	-2.48329	0.0528466	0.399387	-4.02337
Eogt	0.337729	6.98944	2.48291	0.0528722	0.399387	-4.02386
Cnot6l	-0.446242	9.29812	-2.48237	0.0529081	0.399387	-4.02454
Prpf8	-0.268161	11.0732	-2.4822	0.0529197	0.399387	-4.02476
Naxe	0.251624	9.64465	2.48159	0.0529606	0.399387	-4.02554
Slc35b4	-0.256362	7.29034	-2.48132	0.0529782	0.399387	-4.02588
Traf3	-0.393739	8.23174	-2.4811	0.0529934	0.399387	-4.02617
Gstm1	0.367464	7.61457	2.48023	0.0530516	0.399594	-4.02728
Cryz	0.283665	8.75045	2.47747	0.0532377	0.400763	-4.03081
Ddx27	-0.249744	7.71753	-2.47646	0.0533061	0.401046	-4.03211
Scgn	0.895475	3.86762	2.47443	0.0534432	0.40148	-4.0347
Cacna1d	-0.63808	5.04973	-2.47425	0.0534554	0.40148	-4.03493
Rras	0.46731	7.45857	2.47356	0.0535019	0.40148	-4.0358
Aftph	-0.311575	7.32853	-2.47354	0.0535035	0.40148	-4.03584
B3galt2	1.63977	1.67475	2.46759	0.0647232	0.422485	-4.03701
Loxl3	0.305889	7.16292	2.47245	0.0535773	0.40148	-4.03723
Rbm18	0.343101	8.80396	2.47227	0.0535896	0.40148	-4.03746
Sult5a1	0.38646	6.10195	2.47188	0.0536162	0.40148	-4.03796
Dnttip1	0.221744	9.18455	2.47169	0.0536289	0.40148	-4.0382
Sigirr	-0.834399	5.20875	-2.47108	0.0536707	0.40148	-4.03898
Ppp1r16b	-1.94494	1.39111	-2.47045	0.0537137	0.40148	-4.03979
Glce	0.277927	8.31873	2.47025	0.0537273	0.40148	-4.04005
Bard1	-1.67416	3.38304	-2.46972	0.0537632	0.40148	-4.04072
Farsa	-0.310766	8.23379	-2.46959	0.0537724	0.40148	-4.04089
Enkd1	-0.511635	6.78711	-2.46907	0.053808	0.40148	-4.04156
Apobr	1.21466	3.44865	2.46878	0.0538272	0.40148	-4.04192
Smap1	0.263917	9.40671	2.4676	0.0539082	0.401487	-4.04344
Arsi	0.561714	5.12946	2.46729	0.0539293	0.401487	-4.04383
Mettl23	0.547388	7.53947	2.46683	0.0539612	0.401487	-4.04443
Zmynd19	-0.422473	7.89227	-2.46626	0.0539996	0.401487	-4.04515
Rax	0.797858	0.2456	2.46597	0.0540195	0.401487	-4.04552
Cth	-0.251545	8.1942	-2.46566	0.0540413	0.401487	-4.04592
Timd2	-2.08701	2.28233	-2.46561	0.0540445	0.401487	-4.04598
Ctla4	2.21546	1.59676	2.46479	0.0541008	0.401535	-4.04703
Peg3	0.209367	12.1879	2.46422	0.0541397	0.401535	-4.04776
Ehd1	0.290981	8.45412	2.46373	0.0541733	0.401535	-4.04838
Slc35c1	-0.615323	5.37695	-2.46286	0.0542337	0.401535	-4.04951
Skap2	0.284803	8.03573	2.46247	0.0542601	0.401535	-4.05
Taz	0.211703	8.28242	2.46223	0.0542771	0.401535	-4.05031
Ror2	0.294401	7.42444	2.46219	0.0542795	0.401535	-4.05036
Cdh15	0.502034	5.46846	2.46167	0.0543153	0.401535	-4.05102
Cpeb2	0.6708	4.30061	2.4614	0.0543342	0.401535	-4.05138
Ipo5	-0.349901	10.6652	-2.46102	0.0543601	0.401535	-4.05186
Particl	1.45576	3.21732	2.45852	0.054533	0.402584	-4.05506
Hmgxb3	-0.3194	7.82028	-2.45595	0.0547115	0.403672	-4.05835
Cr2	-1.83764	1.69549	-2.45496	0.0547801	0.40373	-4.05962
Ugcg	-0.384353	7.54806	-2.45483	0.0547891	0.40373	-4.05978
Igkv1-117	-2.3497	0.78732	-2.45449	0.0548126	0.40373	-4.06021
Ndst1	0.279198	10.2558	2.45268	0.0549393	0.404268	-4.06254
Fabp1	-2.01376	1.37616	-2.4525	0.0549516	0.404268	-4.06277
Cldn34c1	0.625707	5.59463	2.45211	0.054979	0.404268	-4.06327
Myf5	3.24061	2.42853	2.44873	0.0552158	0.405621	-4.0676
Mlec	-0.377742	9.51181	-2.44859	0.0552255	0.405621	-4.06778
Yipf1	0.365926	7.91509	2.447	0.0553372	0.406212	-4.06981
Il1rap	0.304941	5.95278	2.44519	0.055465	0.406921	-4.07214
Six2	-0.707019	9.47108	-2.4441	0.0555418	0.407255	-4.07353
Trim30a	0.975329	4.57908	2.44353	0.0555816	0.407316	-4.07426
Scrib	-0.361361	8.29346	-2.44092	0.0557668	0.408369	-4.07761
Ino80e	-0.516845	7.44186	-2.44062	0.0557881	0.408369	-4.07799
2310075K07Rik	-0.321393	6.01832	-2.43967	0.0558552	0.40863	-4.0792
Asah1	0.21252	9.1327	2.43789	0.0559822	0.409328	-4.08149
Hoxb1	0.527905	4.42819	2.43672	0.0560653	0.409705	-4.08298
Rnf14	0.311749	8.89754	2.43532	0.0561654	0.409924	-4.08478
Cstf2t	0.260529	10.5691	2.43471	0.056209	0.409924	-4.08556
Plin3	0.245457	8.40583	2.43462	0.0562157	0.409924	-4.08568
Olfml2b	0.58197	5.93146	2.43427	0.0562404	0.409924	-4.08613
Hscb	0.219608	7.3848	2.43369	0.0562824	0.409924	-4.08688
Mtfr1	0.370802	8.56121	2.43363	0.0562865	0.409924	-4.08695
Rhag	1.68982	3.93969	2.4327	0.0563529	0.409924	-4.08814
Nkd1	0.283556	7.29917	2.43266	0.0563559	0.409924	-4.08819
Miip	0.246475	6.89285	2.43234	0.0563792	0.409924	-4.08861
Emc2	0.215689	9.69426	2.42794	0.056696	0.411413	-4.09425
Wee1	-0.241758	9.1623	-2.4265	0.0567997	0.411413	-4.09609
Anapc4	0.28607	10.1089	2.42647	0.0568017	0.411413	-4.09613
Pole2	-0.288633	8.76028	-2.42622	0.0568201	0.411413	-4.09645
Cybb	1.95997	3.05037	2.42612	0.0568272	0.411413	-4.09658
Cdv3	-0.255854	11.0814	-2.42574	0.0568551	0.411413	-4.09707
Laptm4b	0.253714	11.0857	2.42537	0.0568813	0.411413	-4.09754
Kcnk1	-0.679791	6.98009	-2.42527	0.0568889	0.411413	-4.09767
Hsd17b12	-0.254791	9.89476	-2.425	0.0569082	0.411413	-4.09801
Rps27	1.02161	6.2068	2.42477	0.0569248	0.411413	-4.09831
Sdc3	0.345465	8.09896	2.42364	0.0570073	0.411413	-4.09976
Snx6	0.292237	9.75321	2.42302	0.0570524	0.411413	-4.10056
Mpp1	0.3151	8.6598	2.4228	0.0570678	0.411413	-4.10083
Nfat5	-0.372246	8.19672	-2.42265	0.0570791	0.411413	-4.10103
Rgs10	0.356234	6.42504	2.42234	0.0571013	0.411413	-4.10142
Pde6d	0.236524	8.50092	2.42228	0.0571058	0.411413	-4.1015
Rarres2	0.559612	7.26874	2.42206	0.0571223	0.411413	-4.10179
Tmem135	-0.228562	7.28249	-2.42069	0.0572217	0.411544	-4.10354
Baiap2l1	-0.411027	6.65265	-2.42042	0.0572414	0.411544	-4.10389
Pnpla8	0.209641	8.99085	2.42006	0.0572681	0.411544	-4.10436
Fam20c	-0.335397	6.29529	-2.41969	0.0572948	0.411544	-4.10483
Ppic	0.276466	10.4446	2.41963	0.0572988	0.411544	-4.1049
0610040J01Rik	-1.3419	5.26722	-2.41896	0.0573478	0.411669	-4.10576
Cfh	0.68348	8.04232	2.41845	0.0573852	0.411709	-4.10641
Wnt7a	2.68314	2.50617	2.41733	0.0574673	0.411817	-4.10785
Cd209g	-1.72064	-0.0100915	-2.41714	0.0574811	0.411817	-4.1081
Taf1d	0.350226	8.15111	2.41695	0.0574953	0.411817	-4.10834
Kcnk5	-0.759271	5.53953	-2.4164	0.0575356	0.411879	-4.10905
Acpp	-1.55866	2.93571	-2.41468	0.0576615	0.412382	-4.11125
Phf2	-0.363599	8.70967	-2.41447	0.0576772	0.412382	-4.11152
Svs6	1.43142	0.209465	2.41415	0.0577012	0.412382	-4.11194
Dap	0.332266	10.0247	2.4135	0.0577486	0.412405	-4.11277
Sdhaf4	0.256782	8.88567	2.41324	0.0577677	0.412405	-4.1131
Lrr1	-0.331027	8.37511	-2.41184	0.057871	0.412587	-4.1149
Mrps35	-0.293599	8.72706	-2.41078	0.0579491	0.412587	-4.11626
Prdx5	0.354698	9.09015	2.41048	0.0579716	0.412587	-4.11665
Msi1	-0.406971	8.00249	-2.41047	0.057972	0.412587	-4.11665
Cnnm1	0.906907	2.26247	2.40945	0.0580474	0.412587	-4.11796
Micos13	0.277937	10.0138	2.40799	0.0581558	0.412587	-4.11984
Ccrl2	0.580639	3.83986	2.40756	0.0581878	0.412587	-4.12039
Rab28	0.27939	8.98102	2.40748	0.0581935	0.412587	-4.12049
Crebbp	-0.241113	7.86902	-2.40731	0.0582064	0.412587	-4.12071
Tsc22d3	0.217522	8.48222	2.40713	0.0582201	0.412587	-4.12095
Nbr1	0.229093	10.008	2.40627	0.0582835	0.412587	-4.12204
Tsnax	-0.317937	9.10684	-2.40602	0.0583027	0.412587	-4.12238
Gdap1	0.646052	4.50888	2.40556	0.0583369	0.412587	-4.12297
Vipas39	0.340442	8.68937	2.40548	0.0583423	0.412587	-4.12306
Tlnrd1	-0.718856	6.45206	-2.405	0.0583786	0.412587	-4.12368
Wnt10a	1.2584	3.95897	2.40468	0.0584022	0.412587	-4.12409
Atp1b3	-0.278065	9.97932	-2.40454	0.0584127	0.412587	-4.12427
Topbp1	-0.213852	10.0398	-2.40403	0.0584503	0.412587	-4.12492
Slc27a3	-0.529917	5.32113	-2.40401	0.0584522	0.412587	-4.12495
2700099C18Rik	-0.235609	5.83946	-2.40399	0.0584532	0.412587	-4.12497
Macroh2a2	-0.30193	8.94786	-2.4039	0.0584601	0.412587	-4.12509
Usp14	-0.208394	9.86567	-2.4032	0.0585124	0.4126	-4.12599
Micu1	0.265093	8.34574	2.40267	0.0585523	0.4126	-4.12667
Col15a1	0.416358	6.61174	2.40213	0.0585929	0.4126	-4.12737
A930012N16Rik	-1.3164	2.5227	-2.4021	0.0585947	0.4126	-4.1274
Gm568	-1.03194	2.6171	-2.40133	0.0586525	0.4126	-4.12839
Sesn3	0.225906	9.72796	2.40133	0.0586525	0.4126	-4.12839
Clybl	0.461785	6.29267	2.40009	0.0587451	0.413012	-4.12998
Stk32c	-1.28301	3.13574	-2.39937	0.0587993	0.413012	-4.13091
Nmbr	1.71762	1.06739	2.3982	0.0588874	0.413012	-4.13241
Zfp593	-0.481564	5.08762	-2.39795	0.0589061	0.413012	-4.13273
Scaf4	-0.26259	7.76464	-2.39781	0.0589167	0.413012	-4.13291
Myzap	0.392294	6.34465	2.39772	0.0589237	0.413012	-4.13303
Frmd8	-0.328686	7.4229	-2.39759	0.0589335	0.413012	-4.1332
Zfp125	0.64642	5.36158	2.39695	0.0589811	0.413034	-4.13401
Dstn	0.23299	11.0152	2.3967	0.0590003	0.413034	-4.13434
Hipk2	-0.376269	8.53033	-2.39599	0.0590537	0.413185	-4.13525
Mrpl9	0.435445	8.80469	2.39376	0.0592222	0.414141	-4.13811
Rbm43	0.40165	6.27729	2.39307	0.0592745	0.41425	-4.139
Dctn4	0.303874	8.67284	2.39271	0.0593016	0.41425	-4.13946
Nr2f2	-0.660566	10.3931	-2.39212	0.0593467	0.414343	-4.14022
AA516738	-2.36571	1.30119	-2.39113	0.0594216	0.414485	-4.14149
Clstn2	0.457363	6.82685	2.3908	0.0594463	0.414485	-4.14191
Trim69	1.69711	1.55664	2.38985	0.0595191	0.414485	-4.14314
Abhd17c	-0.386624	8.6916	-2.38962	0.059536	0.414485	-4.14342
Sox9	0.258043	7.24091	2.38923	0.0595657	0.414485	-4.14393
Ccdc88c	-0.523196	6.34499	-2.38895	0.0595874	0.414485	-4.14429
Rbp2	0.826325	1.25981	2.38877	0.0596008	0.414485	-4.14452
Chaf1b	-0.304342	8.70171	-2.38849	0.0596224	0.414485	-4.14488
Slitrk1	0.682151	4.92553	2.38767	0.0596848	0.414485	-4.14593
Ogfrl1	0.341635	6.83741	2.38702	0.0597343	0.414485	-4.14677
Cbln1	0.414396	5.16931	2.3867	0.0597589	0.414485	-4.14718
Slc25a33	-0.252994	7.39978	-2.38605	0.0598086	0.414485	-4.14802
Sstr2	-1.8607	3.05025	-2.38599	0.0598131	0.414485	-4.14809
Vav3	-0.509796	6.45134	-2.38598	0.0598137	0.414485	-4.1481
BC022960	0.72905	3.90406	2.3835	0.0600041	0.41529	-4.1513
Sun2	0.296569	8.51389	2.38337	0.0600142	0.41529	-4.15146
Spred2	-0.269889	9.52704	-2.38322	0.0600257	0.41529	-4.15166
Dnajc12	0.548464	6.76145	2.38187	0.0601295	0.415494	-4.15339
Nfx1	-0.267851	8.94754	-2.38172	0.0601408	0.415494	-4.15358
Recql	0.40629	7.28108	2.38109	0.0601892	0.415494	-4.15439
Grwd1	-0.36685	8.7711	-2.37991	0.0602799	0.415494	-4.1559
Slc13a2	-1.78064	1.71702	-2.37954	0.0603086	0.415494	-4.15638
Tbcc	0.240212	7.87515	2.37953	0.0603094	0.415494	-4.1564
Ctf1	0.253382	6.94758	2.37868	0.060375	0.415494	-4.15749
Atf3	0.636612	5.22702	2.37862	0.0603799	0.415494	-4.15757
Celf2	0.56243	8.59861	2.37826	0.0604073	0.415494	-4.15802
Nop10	-0.320763	11.305	-2.37815	0.0604159	0.415494	-4.15817
Bms1	-0.308002	8.53501	-2.37795	0.0604315	0.415494	-4.15843
Cldn4	-0.584042	7.01746	-2.37785	0.0604389	0.415494	-4.15855
Krt86	-1.54304	-0.117464	-2.37495	0.0606639	0.416744	-4.16228
Riok3	0.300016	9.69255	2.37468	0.060685	0.416744	-4.16263
Pigo	-0.305185	7.45996	-2.37234	0.0608665	0.41777	-4.16563
Nudt3	-0.315938	8.67172	-2.37123	0.0609536	0.418022	-4.16707
Zfp532	-0.19647	8.62733	-2.37105	0.0609676	0.418022	-4.1673
Pkd2l2	0.607363	4.11384	2.37051	0.0610092	0.418087	-4.16798
Hoxd10	-0.259025	9.49304	-2.36954	0.0610856	0.418389	-4.16924
Pycrl	-0.339068	8.24341	-2.36859	0.0611599	0.418517	-4.17046
Sele	-0.863034	2.66566	-2.36768	0.0612309	0.418517	-4.17163
Itga4	0.511869	4.91264	2.36609	0.0613554	0.418517	-4.17367
Txlnb	0.574788	5.02921	2.36607	0.0613571	0.418517	-4.17369
Sp6	2.508	2.95125	2.36538	0.0614113	0.418517	-4.17458
Extl2	0.265236	7.62812	2.36524	0.061423	0.418517	-4.17477
Ccdc28a	0.483934	5.58536	2.36492	0.0614478	0.418517	-4.17518
Spata13	-0.421754	6.80748	-2.36447	0.0614831	0.418517	-4.17575
Galc	-0.261414	6.86641	-2.36446	0.0614837	0.418517	-4.17576
Cldn3	-0.632045	6.94865	-2.36439	0.0614895	0.418517	-4.17586
Prrx1	0.605383	8.87963	2.3641	0.0615127	0.418517	-4.17623
Rdh13	0.316544	7.23963	2.36353	0.0615576	0.418517	-4.17697
Vegfc	0.362681	7.9022	2.36346	0.0615627	0.418517	-4.17705
Ccm2	0.244361	9.78594	2.36316	0.0615868	0.418517	-4.17744
Ugp2	0.311032	9.87153	2.36315	0.0615874	0.418517	-4.17745
Dut	-0.260296	10.1736	-2.36198	0.0616794	0.41875	-4.17895
Lmbr1l	0.294274	5.41341	2.3619	0.0616861	0.41875	-4.17906
Aff2	0.562003	4.32931	2.36099	0.0617582	0.418819	-4.18023
Eno1	-0.231348	12.4506	-2.36059	0.0617896	0.418819	-4.18074
Tspan15	-0.240191	6.58297	-2.36055	0.0617929	0.418819	-4.1808
Mid1ip1	-0.493824	7.8227	-2.35926	0.0618948	0.419283	-4.18245
Igsf5	-0.646533	5.60512	-2.35817	0.0619812	0.419283	-4.18385
Foxo1	0.262557	7.82618	2.35811	0.061986	0.419283	-4.18393
Klk8	0.263503	7.55578	2.35806	0.0619906	0.419283	-4.184
Psmd3	-0.338455	9.35619	-2.35717	0.0620614	0.419507	-4.18515
Hspb8	0.682067	5.36742	2.35667	0.0621008	0.419507	-4.18579
Itih2	-1.49041	3.57552	-2.35544	0.0621984	0.419507	-4.18736
Slc15a2	4.00148	4.25382	2.35522	0.0622166	0.419507	-4.18766
Cma1	2.23758	3.12173	2.35507	0.062228	0.419507	-4.18784
Camk1d	1.64274	3.43402	2.35496	0.0622368	0.419507	-4.18798
Tceanc2	0.286343	6.21666	2.3548	0.0622496	0.419507	-4.18819
Ncapg	-0.280115	8.66822	-2.35387	0.0623237	0.419602	-4.18938
Asb11	-1.64564	2.50132	-2.35331	0.062369	0.419602	-4.19011
Sdf2	0.221413	9.69776	2.35267	0.0624203	0.419602	-4.19094
Csmd1	-1.86301	1.05153	-2.35256	0.0624287	0.419602	-4.19107
Cdkn2c	0.472229	5.64391	2.35227	0.0624522	0.419602	-4.19145
Ddhd1	-0.336464	5.6602	-2.35124	0.0625344	0.419602	-4.19277
Cyp26a1	-2.47478	2.5811	-2.35077	0.0625723	0.419602	-4.19338
Msr1	1.47385	3.13411	2.35047	0.0625964	0.419602	-4.19376
Ndn	0.203883	11.3809	2.34977	0.0626528	0.419602	-4.19467
Cers2	0.242117	8.7206	2.34947	0.0626768	0.419602	-4.19505
Synpr	0.794725	4.60731	2.34896	0.0627178	0.419602	-4.1957
Cxcr3	0.671373	4.33353	2.34852	0.0627528	0.419602	-4.19627
Zfp280d	-0.198435	8.89318	-2.34815	0.062783	0.419602	-4.19675
Afm	-0.595354	4.04035	-2.34791	0.0628021	0.419602	-4.19705
Crygb	0.532172	3.42215	2.34748	0.0628366	0.419602	-4.1976
Timeless	-0.321639	9.05724	-2.34705	0.0628712	0.419602	-4.19816
Atxn7l1	-0.566231	6.2947	-2.34694	0.0628809	0.419602	-4.19831
Siglece	-0.717305	0.589677	-2.34642	0.0629224	0.419602	-4.19897
D930016D06Rik	-0.267379	7.50918	-2.34629	0.0629326	0.419602	-4.19913
Gpat4	-0.250838	8.21049	-2.3462	0.0629403	0.419602	-4.19926
Rrm2b	0.24583	6.96248	2.34618	0.0629419	0.419602	-4.19928
Txndc16	0.340281	6.8089	2.34487	0.0630475	0.42009	-4.20096
Kcnb1	0.423069	5.99778	2.34386	0.0631296	0.420296	-4.20227
Trem2	1.25213	3.19071	2.34347	0.0631612	0.420296	-4.20277
Nipsnap2	0.531896	8.8363	2.34329	0.0631754	0.420296	-4.203
Etfrf1	0.316311	7.98268	2.3416	0.0633127	0.42088	-4.20517
Barhl1	1.99058	2.12466	2.34125	0.0633411	0.42088	-4.20562
Scn3a	2.22257	1.91015	2.34013	0.0634325	0.42088	-4.20707
Pdia3	-0.312349	11.5756	-2.33974	0.0634642	0.42088	-4.20757
Ccdc71l	0.375709	7.91663	2.33967	0.06347	0.42088	-4.20766
Ube2m	-0.511959	8.77579	-2.3395	0.063484	0.42088	-4.20788
St3gal6	-0.368365	6.89272	-2.33918	0.0635094	0.42088	-4.20829
Mmp17	-0.981993	4.66868	-2.33864	0.0635536	0.42088	-4.20898
Rxrg	0.833803	4.9096	2.33816	0.0635927	0.42088	-4.2096
Usp15	-0.290275	8.39976	-2.33805	0.0636015	0.42088	-4.20974
Defb9	2.11485	0.118519	2.33783	0.0636195	0.42088	-4.21002
Agbl3	0.634377	4.67374	2.33693	0.0636937	0.420973	-4.21119
Neu3	0.659055	4.09858	2.3366	0.0637206	0.420973	-4.21161
Slc5a6	-0.530954	5.29502	-2.33561	0.0638016	0.420973	-4.21289
Crybb3	0.373298	5.29954	2.33537	0.063821	0.420973	-4.21319
Acad10	1.2573	4.82463	2.33535	0.0638228	0.420973	-4.21322
Lmbr1	0.219952	7.24108	2.33477	0.0638703	0.420973	-4.21397
Renbp	0.438639	6.85741	2.33436	0.0639038	0.420973	-4.21449
Fli1	0.418142	8.19769	2.33366	0.0639619	0.420973	-4.2154
Foxp1	0.316742	9.28666	2.33361	0.0639656	0.420973	-4.21546
Derl3	-0.505703	5.51757	-2.33348	0.0639762	0.420973	-4.21563
Sav1	0.220955	9.23194	2.33331	0.06399	0.420973	-4.21584
Agtr2	0.997944	9.26006	2.33188	0.0641082	0.421538	-4.21769
Azgp1	1.81922	2.30112	2.33077	0.0641997	0.421646	-4.21912
Hmbs	-0.234673	9.21989	-2.33071	0.0642042	0.421646	-4.21919
Kpna3	-0.227157	9.4922	-2.33037	0.0642326	0.421646	-4.21963
Txndc9	0.252623	10.257	2.32991	0.06427	0.421646	-4.22022
Myl2	2.66256	2.4255	2.32971	0.0642869	0.421646	-4.22048
Dlx2	0.460802	4.0579	2.32795	0.0644322	0.422385	-4.22274
Commd6	0.309482	7.93773	2.32592	0.0646004	0.422485	-4.22536
S100a10	0.717333	10.2179	2.32438	0.0647284	0.422485	-4.22734
Fancf	-0.221985	7.85229	-2.3242	0.0647436	0.422485	-4.22757
Akr1c14	0.566054	5.70474	2.32406	0.064755	0.422485	-4.22775
Slu7	0.284123	8.14587	2.32406	0.0647555	0.422485	-4.22776
Hspa4l	-0.322711	5.61731	-2.32395	0.0647647	0.422485	-4.2279
Lyzl4	-0.880635	0.481175	-2.32363	0.064791	0.422485	-4.22831
Avpr1a	-0.596081	4.73399	-2.32356	0.0647971	0.422485	-4.2284
Uqcc3	0.221049	8.26621	2.3235	0.0648018	0.422485	-4.22847
Ank1	0.411728	5.65316	2.32274	0.064865	0.422485	-4.22945
Agrn	-0.23062	9.6627	-2.32258	0.0648783	0.422485	-4.22966
Camk1g	0.262299	7.29753	2.32198	0.0649285	0.422485	-4.23043
2010204K13Rik	-0.275394	7.66498	-2.3216	0.0649599	0.422485	-4.23092
Parp2	-0.255308	9.00837	-2.32156	0.0649633	0.422485	-4.23097
Ffar2	1.01965	3.50875	2.32151	0.0649676	0.422485	-4.23103
Stx7	0.287073	8.71733	2.31847	0.0652227	0.423225	-4.23496
[truncated: 10,994 more rows]

## Sheet:  S Table3 GSE9629
Gene.symbol	logFC	AveExpr	t	P.Value	adj.P.Val	B
Tmem14c	2.65838	7.92092	33.1133	2.86836e-07	0.00372685	4.028
Rpgrip1	3.03559	9.66507	22.429	2.16361e-06	0.0140559	3.59386
Myo7a	1.62056	5.98131	16.3034	1.12007e-05	0.0485104	2.99654
Olfr70	2.43828	2.53836	13.9537	2.48388e-05	0.0701299	2.60787
Oxtr	-2.69183	3.04286	-13.7285	2.69876e-05	0.0701299	2.56336
AI506816	-1.31374	8.72193	-12.7053	4.00241e-05	0.0786169	2.34145
Trat1	-3.27847	-1.68269	-12.5644	4.2355e-05	0.0786169	2.30815
Olfr67	-2.36309	1.78396	-12.0439	5.24857e-05	0.0852433	2.17872
Orm2	-4.51035	0.945424	-11.1953	7.59131e-05	0.101077	1.94399
Cuedc1	-1.4235	6.22607	-11.0515	8.10215e-05	0.101077	1.901
Nnmt	2.19613	3.56775	10.9147	8.62622e-05	0.101077	1.85919
Slc13a1	-2.6105	1.63683	-10.7095	9.48943e-05	0.101077	1.79475
Timmdc1	-0.978804	6.99262	-10.506	0.00010449	0.101077	1.72866
Stk25	1.46795	7.20595	10.4195	0.000108911	0.101077	1.69992
Zfp386	1.20471	8.57752	10.1111	0.00012659	0.109652	1.59406
Ctse	-1.42631	7.3275	-9.7309	0.000153282	0.124475	1.45594
Rhcg	-1.97177	3.18281	-9.59503	0.000164401	0.125651	1.40443
Sox11	1.53363	10.0681	9.28329	0.000193727	0.137064	1.28173
F2rl3	2.51924	2.09735	9.13054	0.000210335	0.137064	1.21922
Bcl2l14	3.02823	3.20708	9.12489	0.000210981	0.137064	1.21687
Iigp1	1.26409	7.75721	8.77806	0.000255526	0.156928	1.06862
Irak1bp1	0.663086	7.67506	8.70873	0.000265713	0.156928	1.03792
Cep295nl	-3.64281	2.17086	-8.62458	0.000278731	0.157459	1.00016
Neurog3	2.41509	2.45323	8.26758	0.000343053	0.167618	0.833716
Cdhr1	1.84028	5.52946	8.24696	0.000347274	0.167618	0.823786
Rgs5	1.77373	9.3546	8.24613	0.000347445	0.167618	0.823386
Rbbp9	1.84624	8.07414	8.21117	0.000354749	0.167618	0.806464
Slc35a5	0.865814	7.13935	8.16226	0.000365273	0.167618	0.782615
Tm4sf4	2.31329	2.5552	8.12241	0.000374119	0.167618	0.763035
ccdc198	1.46435	6.30685	7.97042	0.000410268	0.177687	0.687081
Tpbg	-0.951316	8.72338	-7.90981	0.00042582	0.178474	0.656225
Defa-rs10	2.04397	4.03927	7.77847	0.00046197	0.179698	0.588222
Klk1b3	-2.10867	0.465562	-7.76803	0.000464997	0.179698	0.582746
Crat	-0.666976	7.01638	-7.7385	0.000473682	0.179698	0.567211
Pdzk1	-1.76309	2.85536	-7.70403	0.000484063	0.179698	0.548973
Alad	-0.761094	9.22873	-7.60538	0.000515287	0.18469	0.496157
Hnf4aos	-0.859548	4.10283	-7.54222	0.00053652	0.18469	0.46186
Slc25a20	0.619765	8.26628	7.52852	0.000541263	0.18469	0.454366
Cckar	3.03416	0.343777	7.45628	0.000567095	0.18469	0.414562
C76132	-1.3464	2.10119	-7.45223	0.000568584	0.18469	0.412317
Exosc9	1.07153	8.8437	7.32119	0.000619402	0.191514	0.338737
Odr4	0.774611	7.90547	7.27832	0.000637172	0.191514	0.314292
Fggy	0.768524	5.04971	7.27014	0.000640633	0.191514	0.309602
Fibin	0.791732	6.77197	7.2516	0.000648552	0.191514	0.29896
Ift27	0.73798	8.5957	7.16456	0.000687316	0.192315	0.248501
Prcc	0.855249	5.62152	7.1324	0.000702323	0.192315	0.229658
Rin2	0.66453	6.60271	7.0628	0.000736137	0.192315	0.188507
Isoc2b	2.13825	3.04761	7.03008	0.000752694	0.192315	0.168981
Mocs2	0.562119	9.2167	7.01454	0.000760714	0.192315	0.159663
F3	0.638183	5.41917	7.00073	0.000767923	0.192315	0.151364
Myzap	0.756586	6.5015	6.95839	0.000790526	0.192315	0.125793
Echdc3	0.54183	5.10311	6.9518	0.000794112	0.192315	0.121798
Snhg11	4.43427	2.01759	6.94115	0.000799955	0.192315	0.115324
Ppp1r32	2.43865	2.5712	6.93144	0.000805322	0.192315	0.109413
Sfxn3	0.717114	6.35392	6.91576	0.000814079	0.192315	0.0998482
Rnasel	0.7229	6.44764	6.84007	0.000857963	0.193107	0.0532855
Zfp330	0.895305	9.24013	6.79157	0.000887542	0.193107	0.023114
Sox13	-0.93295	7.08393	-6.78782	0.000889874	0.193107	0.0207743
Atp8a1	1.09447	6.54154	6.75943	0.000907798	0.193107	0.00297861
Car12	-0.985974	5.46739	-6.75079	0.000913342	0.193107	-0.00246066
Ubc	0.559204	12.2599	6.75018	0.000913731	0.193107	-0.00284085
Sspn	1.50245	6.39014	6.73822	0.000921467	0.193107	-0.0103781
Clec16a	-1.02321	6.20205	-6.6407	0.000987509	0.200783	-0.0724536
Mtif2	0.602313	8.54879	6.61781	0.0010038	0.200783	-0.0871803
Cpa3	2.46806	2.77934	6.6169	0.00100446	0.200783	-0.0877668
D17H6S56E-5	-0.721835	9.0677	-6.58748	0.00102588	0.201959	-0.106792
AW209491	0.544585	7.62484	6.47452	0.00111328	0.212876	-0.18079
H2-T24	2.43105	3.57609	6.46922	0.00111759	0.212876	-0.1843
Frg1	-0.763318	9.07394	-6.4535	0.00113049	0.212876	-0.194726
Krtap3-1	-1.89079	3.27467	-6.39769	0.00117773	0.214984	-0.231998
Tm4sf20	-1.31382	2.45964	-6.38074	0.00119253	0.214984	-0.243392
Hsd17b3	-2.51247	2.10634	-6.36107	0.00120997	0.214984	-0.256656
Ear1	4.26119	1.24712	6.35722	0.00121342	0.214984	-0.259258
Wdfy1	-1.89091	7.11134	-6.34504	0.00122441	0.214984	-0.267502
Elovl7	0.644486	4.81341	6.32021	0.00124718	0.216057	-0.284368
Guca2b	2.50483	1.43889	6.28954	0.00127599	0.216057	-0.305301
Sdc4	-1.41946	7.35876	-6.28491	0.00128041	0.216057	-0.308472
Ccrl2	0.977542	3.98645	6.23056	0.00133363	0.22156	-0.345899
Celsr1	-1.35189	6.77887	-6.21717	0.00134713	0.22156	-0.355172
Trbv13-2	2.84395	1.36407	6.15365	0.00141341	0.229555	-0.399491
Igkv1-135	1.91537	1.54168	6.1334	0.00143534	0.230239	-0.413731
Prpf39	-0.476487	7.91934	-6.06487	0.00151256	0.236847	-0.462308
Mela	-2.22328	1.03232	-6.03146	0.00155196	0.236847	-0.486212
Morc1	-3.05431	1.12654	-6.03136	0.00155208	0.236847	-0.486283
Zfp40	0.789008	5.14385	6.00461	0.00158449	0.236847	-0.505529
Lrp6	-0.998427	6.99816	-5.99145	0.00160072	0.236847	-0.515026
Pcdhb18	-2.89535	1.60183	-5.98961	0.00160301	0.236847	-0.516358
Mfap3	0.548037	9.47762	5.98326	0.00161093	0.236847	-0.520957
Pde1c	-2.60943	2.23244	-5.96128	0.00163869	0.236847	-0.536902
Dscam	-1.43821	1.04216	-5.95979	0.00164059	0.236847	-0.537984
Cirbp	0.842546	7.87077	5.89283	0.0017288	0.244405	-0.586978
H3c7	0.937109	5.60427	5.88831	0.00173495	0.244405	-0.590305
Ngdn	1.20054	9.10847	5.86952	0.00176079	0.244405	-0.604171
Btg2	0.938041	6.7262	5.85574	0.00178003	0.244405	-0.614373
Gstp1	-0.689386	11.6571	-5.84027	0.00180192	0.244405	-0.625855
B230354O11Rik	-0.719947	6.17265	-5.83677	0.00180693	0.244405	-0.628462
Pus7	-0.623814	8.57194	-5.82447	0.00182462	0.244405	-0.63762
Klk1b16	3.32729	0.913378	5.7935	0.00187006	0.245653	-0.660774
Cenpb	0.667032	7.26504	5.79236	0.00187175	0.245653	-0.661626
Pcdhb4	1.27137	1.65087	5.77551	0.00189706	0.246485	-0.674284
Sgk2	0.845383	4.11325	5.73335	0.00196213	0.250754	-0.706114
Ncapg2	0.621839	8.96637	5.72931	0.00196852	0.250754	-0.709184
Fhit	0.537557	5.77956	5.70575	0.00200615	0.253067	-0.727091
Ipo9	-0.511099	9.56993	-5.68768	0.0020356	0.254313	-0.740884
Magea6	-3.706	-0.607272	-5.66193	0.00207843	0.256745	-0.760617
Zfp598	-0.747467	7.80646	-5.64382	0.00210917	0.256745	-0.774544
Limd1	-0.73176	8.31842	-5.64081	0.00211434	0.256745	-0.776868
Ly96	0.465623	5.51443	5.56208	0.00225476	0.266558	-0.838016
Kif3a	0.466829	7.80741	5.56037	0.00225793	0.266558	-0.839353
E4f1	-0.459505	6.5222	-5.54956	0.00227808	0.266558	-0.847822
Pdk2	0.763684	5.65258	5.54356	0.00228936	0.266558	-0.852532
Arhgdig	-0.834514	5.82465	-5.53906	0.00229786	0.266558	-0.856067
A930012N16Rik	-3.32669	1.46473	-5.52532	0.00232402	0.266558	-0.866869
Cyp4f13	0.699548	3.92305	5.50486	0.00236365	0.266558	-0.883014
Mri1	0.669549	7.40128	5.49598	0.00238109	0.266558	-0.89004
Bckdhb	-0.57948	9.09197	-5.48974	0.00239345	0.266558	-0.894991
Olfr544	2.85263	0.905949	5.47982	0.00241321	0.266558	-0.902855
Spsb3	0.476898	7.36418	5.46419	0.00244478	0.266558	-0.915293
Slc25a47	0.847678	5.8598	5.45157	0.00247061	0.266558	-0.925354
Fbxo36	1.53915	6.41117	5.43075	0.00251392	0.266558	-0.942007
Actr10	0.410037	9.56498	5.42834	0.00251899	0.266558	-0.943942
Adat2	-0.611322	7.50177	-5.41974	0.00253718	0.266558	-0.950841
Igf1os	-2.07856	2.05129	-5.40785	0.00256259	0.266558	-0.960403
Nuf2	1.09874	8.68205	5.40721	0.00256396	0.266558	-0.960917
Tti2	0.698535	6.58315	5.38574	0.0026106	0.266558	-0.978228
Chrna2	1.28906	0.307206	5.36464	0.00265742	0.266558	-0.995315
Ctrb1	1.01872	0.939033	5.36313	0.0026608	0.266558	-0.996537
Ccdc91	0.928646	7.11242	5.35786	0.00267267	0.266558	-1.00082
Adarb2	1.50552	2.59682	5.35389	0.00268164	0.266558	-1.00405
Timd2	-2.38733	2.07976	-5.34253	0.00270753	0.266558	-1.01329
Atp6v0e2	0.87972	6.81773	5.33047	0.00273532	0.266558	-1.02312
Muc15	3.21436	0.791764	5.32961	0.00273732	0.266558	-1.02383
Mpeg1	1.08361	5.73674	5.325	0.00274804	0.266558	-1.02759
Plbd1	-0.552434	4.46778	-5.30821	0.00278748	0.266558	-1.04133
Tmc1	-0.733271	3.36655	-5.30354	0.00279857	0.266558	-1.04516
Rrp9	-0.725237	7.40215	-5.28677	0.00283884	0.266558	-1.05894
Sox9	0.513839	7.35571	5.27562	0.00286598	0.266558	-1.06813
Clec3b	-2.34538	2.33611	-5.26796	0.0028848	0.266558	-1.07445
Aqr	0.994614	8.48253	5.25228	0.00292376	0.266558	-1.08741
Nxph1	-2.88848	2.50027	-5.236	0.00296488	0.266558	-1.10092
Nek3	-0.65966	7.34002	-5.23597	0.00296497	0.266558	-1.10095
Asah1	0.410731	9.23893	5.23219	0.0029746	0.266558	-1.10408
Gm1976	1.81736	4.59753	5.2287	0.00298354	0.266558	-1.10699
Vamp3	0.442674	10.3453	5.22533	0.0029922	0.266558	-1.10979
Sc5d	1.0528	7.23056	5.21983	0.00300637	0.266558	-1.11437
Chrna7	2.2152	2.9189	5.21718	0.00301326	0.266558	-1.11658
Rfxank	0.440525	6.20242	5.20449	0.00304637	0.266558	-1.12716
Adam8	-0.676868	4.85261	-5.1921	0.00307913	0.266558	-1.13753
Mapre1	0.712337	10.879	5.18653	0.00309398	0.266558	-1.14219
Vmn1r47	2.21579	1.14434	5.18227	0.00310541	0.266558	-1.14577
Xrn1	0.578885	6.13909	5.17516	0.00312458	0.266558	-1.15174
Snapin	0.79862	8.73947	5.16823	0.00314339	0.266558	-1.15756
Fopnl	0.433414	9.5234	5.16301	0.00315765	0.266558	-1.16195
Calcrl	0.597257	8.84166	5.1617	0.00316126	0.266558	-1.16306
Scgb3a2	1.41912	0.880239	5.15492	0.0031799	0.266558	-1.16877
Usp38	0.540547	7.08515	5.14187	0.00321619	0.267871	-1.17979
C2	-2.14716	1.50378	-5.11038	0.00330572	0.273575	-1.20648
Cldn16	-2.69205	1.68868	-5.09081	0.00336282	0.274415	-1.22314
Klra19	-2.46761	0.310707	-5.08598	0.00337708	0.274415	-1.22726
Trmt1	0.863286	8.50936	5.08526	0.00337923	0.274415	-1.22788
Trim34a	1.4107	4.1244	5.06793	0.00343104	0.276682	-1.2427
Lancl1	0.45483	9.11491	5.06175	0.00344974	0.276682	-1.248
Tmc4	-0.455342	6.56273	-5.04824	0.00349102	0.278275	-1.2596
1110038F14Rik	0.425277	8.42992	5.03731	0.00352484	0.279257	-1.269
Inhbb	1.55594	3.60072	5.02662	0.0035583	0.2802	-1.27822
Zcchc9	0.877434	7.63501	5.01911	0.00358202	0.280368	-1.28471
Rangap1	-0.480926	8.60378	-5.00907	0.00361401	0.281131	-1.29339
2810002D19Rik	0.729479	6.4693	5.00253	0.00363504	0.281131	-1.29906
Heatr5b	0.831551	2.97114	4.99138	0.00367121	0.282248	-1.30874
Padi2	-0.598951	6.24183	-4.95572	0.00378972	0.289646	-1.33982
Enpp5	0.39313	5.8995	4.92482	0.00389601	0.294892	-1.36692
2022-09-08	0.698393	7.54511	4.91826	0.003919	0.294892	-1.37269
Spp2	0.65351	2.84775	4.91615	0.00392645	0.294892	-1.37455
1700120B22Rik	0.969501	0.845695	4.9029	0.00397348	0.29671	-1.38623
Slc17a9	-1.0521	4.62115	-4.89468	0.004003	0.297206	-1.39349
Rgl3	-0.434017	6.23353	-4.87474	0.00407568	0.300363	-1.41116
Grik1	3.14856	1.14524	4.86957	0.00409478	0.300363	-1.41575
Mrvi1	-0.831564	5.2991	-4.85617	0.00414473	0.300363	-1.42767
Zfp60	0.448616	6.51336	4.8544	0.00415139	0.300363	-1.42925
Ogfrl1	0.469602	6.88418	4.85182	0.00416111	0.300363	-1.43154
Col4a3bp	0.472215	6.09632	4.82989	0.00424477	0.301267	-1.45112
Derl3	-1.0819	5.19397	-4.82475	0.00426467	0.301267	-1.45572
Ttc23	0.684764	6.50899	4.81832	0.00428971	0.301267	-1.46149
Rtkn2	1.5457	4.38503	4.81419	0.00430589	0.301267	-1.46519
2510039O18Rik	0.550246	8.88476	4.81294	0.00431077	0.301267	-1.46631
Npn2	-1.18547	2.11383	-4.81177	0.00431538	0.301267	-1.46736
Fgf15	-2.08356	1.62316	-4.79549	0.00438	0.301267	-1.482
Itpk1	-0.399703	7.31691	-4.78929	0.0044049	0.301267	-1.48759
Atp6v1b1	1.40277	3.04642	4.78921	0.00440521	0.301267	-1.48766
Gcsam	2.46794	1.27355	4.78774	0.00441113	0.301267	-1.48898
Sash1	0.42607	8.73863	4.7834	0.00442869	0.301267	-1.4929
Ccl9	0.972269	4.52159	4.75672	0.00453838	0.30712	-1.51703
Csnk1e	-0.556105	9.62735	-4.75017	0.00456582	0.307375	-1.52297
Cela1	0.504414	6.13677	4.74122	0.00460355	0.307375	-1.5311
Gadd45gip1	0.717503	8.30009	4.73897	0.00461311	0.307375	-1.53315
Vmn1r41	-1.54686	-0.232553	-4.70689	0.0047518	0.315	-1.56241
Ccdc80	0.575236	9.19575	4.69534	0.00480289	0.316771	-1.57299
Fam83h	-0.613951	4.65395	-4.68506	0.00484894	0.318193	-1.58243
Nap1l2	0.959527	5.66943	4.66148	0.00495646	0.321714	-1.60414
Zeb2	1.34038	7.80536	4.65438	0.00498937	0.321714	-1.61069
Pgap2	0.61031	8.14376	4.65324	0.00499466	0.321714	-1.61174
Ube2s	0.562286	10.7878	4.64852	0.0050167	0.321714	-1.6161
Acpp	-2.63105	2.34677	-4.64645	0.00502639	0.321714	-1.61801
Rpap2	0.506983	7.536	4.62803	0.00511369	0.323258	-1.63508
Dstn	0.39404	11.1048	4.62244	0.00514053	0.323258	-1.64027
Mtm1	-0.868507	11.4925	-4.62046	0.0051501	0.323258	-1.64212
Bcl11a	1.04362	5.98632	4.61618	0.00517079	0.323258	-1.64609
Ifna4	-1.19279	0.198346	-4.61533	0.00517491	0.323258	-1.64688
Kcnd2	0.479397	7.52788	4.59663	0.00526661	0.327412	-1.66431
Impg1	-1.87403	0.661155	-4.58091	0.0053451	0.330709	-1.679
Purg	-0.405736	9.49703	-4.56376	0.0054323	0.33363	-1.69507
Brwd1	-0.397808	7.49139	-4.56155	0.00544367	0.33363	-1.69715
Clec7a	1.40557	4.33598	4.52564	0.00563209	0.342751	-1.73099
Gab3	1.88264	2.41936	4.52318	0.00564525	0.342751	-1.73331
Kcne3	-0.97648	5.48217	-4.50694	0.00573316	0.344746	-1.74869
Ttyh1	1.39829	2.51718	4.50132	0.00576396	0.344746	-1.75403
Rhoj	1.09865	8.27365	4.50022	0.00577003	0.344746	-1.75508
Snx6	0.397434	9.8144	4.49399	0.00580441	0.344746	-1.76099
Mtmr7	0.547152	5.69028	4.49216	0.00581458	0.344746	-1.76274
Dhx58	-1.05149	3.26584	-4.47134	0.00593148	0.344746	-1.78257
1110032A03Rik	0.454945	7.10271	4.46682	0.00595718	0.344746	-1.78688
Col11a2	-2.25732	3.54207	-4.46557	0.00596435	0.344746	-1.78808
Clcn6	-0.578227	5.01968	-4.46506	0.00596726	0.344746	-1.78857
Acot2	0.803537	4.70878	4.46492	0.00596806	0.344746	-1.7887
Pfn2	0.350908	11.0431	4.46458	0.00596997	0.344746	-1.78902
Strbp	-0.355993	8.79422	-4.4501	0.00605351	0.347076	-1.80288
Tec	1.06525	5.99945	4.44834	0.00606375	0.347076	-1.80457
Tnrc6a	-0.538825	10.0904	-4.4177	0.00624531	0.354495	-1.83402
BC005685	-2.92282	1.87974	-4.41727	0.00624794	0.354495	-1.83443
Prtn3	0.672147	5.64604	4.41084	0.00628686	0.355153	-1.84064
Ndufs5	-0.48765	10.0463	-4.40613	0.00631549	0.355226	-1.84518
Ifih1	0.927855	4.98564	4.39796	0.0063656	0.356501	-1.85307
Pga5	0.570451	4.61535	4.39251	0.00639933	0.356852	-1.85835
Chrng	1.88204	2.43946	4.38459	0.0064486	0.358063	-1.86602
Mospd1	0.377874	8.00471	4.37562	0.00650496	0.359655	-1.87472
Arg1	0.992236	7.04018	4.3679	0.00655398	0.36083	-1.88223
Tmeff2	0.941444	5.62926	4.35639	0.00662778	0.362349	-1.89343
Clec4b1	-1.66569	0.911844	-4.35491	0.00663735	0.362349	-1.89488
Rasl11b	0.459923	8.04311	4.33813	0.00674682	0.366093	-1.91125
Rab33b	0.379266	8.1798	4.33266	0.00678297	0.366093	-1.9166
Dusp12	-0.35262	7.69763	-4.33153	0.00679045	0.366093	-1.9177
Klhl24	0.659249	6.27612	4.32488	0.00683473	0.366679	-1.92421
Tspo2	2.06494	3.06137	4.31968	0.00686961	0.366679	-1.92931
Klf16	-0.470552	6.79338	-4.31725	0.00688598	0.366679	-1.9317
Calr	-0.464854	11.6513	-4.30841	0.00694587	0.367653	-1.94037
Ctdspl	-0.654317	8.27752	-4.30377	0.00697759	0.367653	-1.94494
Aicda	0.841599	0.810411	4.29287	0.00705269	0.367653	-1.95567
Akr1c13	0.861627	4.26101	4.28917	0.00707836	0.367653	-1.95931
Lama5	-0.661403	6.58653	-4.28315	0.00712043	0.367653	-1.96525
Serhl	0.613898	6.0173	4.27943	0.00714651	0.367653	-1.96892
Phlda3	0.544504	7.75503	4.27312	0.00719114	0.367653	-1.97516
Rsph1	-2.48642	3.12372	-4.27132	0.00720391	0.367653	-1.97694
Trip11	0.483452	7.70814	4.2709	0.00720685	0.367653	-1.97735
Adra2c	0.582043	2.30428	4.2709	0.00720689	0.367653	-1.97736
Rhoh	-2.27352	2.0533	-4.26918	0.00721907	0.367653	-1.97905
D13Ertd37e	-0.578136	3.70553	-4.26386	0.00725711	0.367653	-1.98433
Eloa	-0.451541	7.42745	-4.26176	0.00727213	0.367653	-1.9864
Nectin2	-0.553789	8.69085	-4.25163	0.00734532	0.369914	-1.99645
Ly86	0.638389	5.11718	4.24275	0.00741013	0.369948	-2.00527
BC002059	0.365368	6.44052	4.24139	0.00742011	0.369948	-2.00662
Gkn1	-2.42087	2.28802	-4.23493	0.00746775	0.369948	-2.01305
Glod4	0.544511	9.58253	4.23363	0.00747738	0.369948	-2.01434
Acp6	-0.672819	6.66508	-4.23215	0.00748837	0.369948	-2.01582
Noa1	-0.3958	7.66465	-4.21316	0.00763091	0.373317	-2.03476
Ubr2	0.673468	6.04395	4.21027	0.00765281	0.373317	-2.03764
Catsperz	-2.24114	1.55059	-4.2079	0.00767092	0.373317	-2.04002
Zbtb16	1.79455	3.7368	4.19957	0.00773483	0.373317	-2.04836
Abca4	-3.00393	1.84536	-4.19834	0.0077443	0.373317	-2.04959
Shoc2	-0.626876	8.75634	-4.19663	0.00775747	0.373317	-2.05129
Arid5b	0.905161	5.38329	4.19661	0.00775767	0.373317	-2.05132
Supt16	-0.367917	10.4596	-4.18424	0.007854	0.376293	-2.06373
Casq1	0.909179	4.65628	4.18125	0.00787745	0.376293	-2.06673
Mtag2	-2.42271	2.01358	-4.17273	0.00794484	0.37666	-2.0753
Cpe	0.482303	9.83267	4.1698	0.00796815	0.37666	-2.07824
Srprb	-0.52926	8.36175	-4.16931	0.0079721	0.37666	-2.07874
Rps6	0.744223	9.24883	4.15529	0.00808484	0.38044	-2.09288
Apoa5	1.48154	3.41374	4.15211	0.00811067	0.38044	-2.09609
Obsl1	-0.450232	9.13775	-4.13851	0.0082222	0.382628	-2.10984
Clec2i	1.11764	1.70259	4.13688	0.00823564	0.382628	-2.11148
Mdn1	-0.379054	7.86533	-4.13297	0.00826815	0.382628	-2.11545
Irf5	-0.523005	4.92984	-4.13213	0.00827511	0.382628	-2.1163
Parp2	-0.356626	8.9642	-4.1235	0.00834731	0.38366	-2.12505
D11Ertd326e	-0.636259	3.40256	-4.12241	0.00835648	0.38366	-2.12615
Card14	1.11946	3.8473	4.11401	0.00842761	0.384061	-2.13469
Kmt5a	-0.361003	8.56711	-4.11253	0.00844015	0.384061	-2.13619
Ppp1r3a	0.870631	2.22593	4.1049	0.00850548	0.384061	-2.14396
Capza3	2.88429	0.944827	4.10411	0.00851224	0.384061	-2.14476
Sncg	1.00114	5.44073	4.10271	0.00852425	0.384061	-2.14618
Plekha4	0.370244	5.8288	4.09898	0.00855647	0.384061	-2.14999
Vip	2.24823	1.74058	4.09179	0.00861891	0.384061	-2.15732
Npl	0.926124	6.80199	4.08918	0.00864172	0.384061	-2.15998
Trpc5	-0.651348	3.25345	-4.0884	0.0086486	0.384061	-2.16078
Hey1	-0.773412	8.12318	-4.08701	0.0086608	0.384061	-2.1622
Dnah1	-1.77358	2.30388	-4.08088	0.00871477	0.385139	-2.16847
2310039H08Rik	0.371125	8.46467	4.07727	0.00874672	0.385241	-2.17216
Magi2	0.635329	5.52873	4.06652	0.0088427	0.388153	-2.18317
Ints6l	-0.326191	7.86712	-4.05921	0.00890864	0.38942	-2.19067
Jag1	-0.834462	5.9118	-4.05668	0.00893152	0.38942	-2.19325
Cacna2d2	2.04372	3.63871	4.04979	0.00899442	0.390214	-2.20034
Il21	1.66919	-0.341267	4.04812	0.00900978	0.390214	-2.20206
Usp36	0.57465	6.72111	4.02993	0.00917847	0.390666	-2.22079
Krt36	-1.01578	4.0669	-4.02161	0.00925684	0.390666	-2.22937
Vill	0.524498	6.40828	4.02072	0.00926529	0.390666	-2.2303
Slc5a4a	-1.16543	2.69635	-4.01831	0.00928813	0.390666	-2.23278
9430015G10Rik	-0.449455	6.76501	-4.01772	0.00929377	0.390666	-2.2334
Sdc2	0.47421	8.35104	4.01575	0.00931254	0.390666	-2.23543
Pkd1	-0.68904	6.73343	-4.01487	0.00932092	0.390666	-2.23634
Metap1d	0.496598	5.86429	4.01445	0.00932491	0.390666	-2.23677
Tmem87a	-1.75347	7.31239	-4.00913	0.00937583	0.390666	-2.24228
Bicd1	0.594193	5.90374	4.0032	0.00943304	0.390666	-2.24842
Socs4	0.481015	5.01873	4.0025	0.00943979	0.390666	-2.24915
Aym1	-2.74431	2.03619	-4.00124	0.00945194	0.390666	-2.25045
Cxcr4	-0.541054	7.50092	-3.99879	0.00947577	0.390666	-2.25299
Tmem100	-0.735095	6.49421	-3.99446	0.00951796	0.390666	-2.25748
Dhcr24	-0.494204	8.26172	-3.99401	0.00952235	0.390666	-2.25795
Zfp68	0.58417	8.50862	3.99337	0.00952859	0.390666	-2.25861
Arnt2	-0.480147	4.96752	-3.99166	0.00954534	0.390666	-2.26038
Agrn	-0.371907	9.60185	-3.98908	0.00957072	0.390666	-2.26307
Ndst1	0.408618	10.3321	3.97812	0.00967915	0.390666	-2.27446
Adamdec1	2.0152	1.14277	3.97486	0.00971173	0.390666	-2.27786
Idua	0.384193	6.34779	3.97436	0.00971669	0.390666	-2.27837
Hmx2	-2.92182	0.789258	-3.96413	0.00981965	0.390666	-2.28903
Grm1	0.852616	4.30118	3.963	0.00983116	0.390666	-2.29022
Gabra1	1.06952	5.9753	3.96268	0.00983444	0.390666	-2.29055
Nrsn1	0.826991	4.58681	3.96061	0.00985547	0.390666	-2.29271
Plin5	-1.8654	3.11294	-3.9606	0.00985554	0.390666	-2.29272
Ggh	0.362318	7.52276	3.96001	0.00986151	0.390666	-2.29333
Tacr3	1.52475	5.84174	3.95995	0.00986213	0.390666	-2.2934
Camsap1	-0.354812	7.54791	-3.95326	0.00993049	0.391889	-2.30039
Eps8l1	1.28945	3.15167	3.95104	0.00995331	0.391889	-2.30271
Syne4	-0.386669	7.48536	-3.94402	0.0100258	0.392505	-2.31005
Pttg1	-0.432202	10.9716	-3.94127	0.0100544	0.392505	-2.31293
B230354K17Rik	0.336679	8.90383	3.94077	0.0100596	0.392505	-2.31345
Cd109	0.41931	4.99605	3.93556	0.0101139	0.393444	-2.31891
Tbc1d24	0.59408	7.83267	3.93238	0.0101473	0.393565	-2.32224
Wfdc1	-0.859118	4.05862	-3.92739	0.0101999	0.394428	-2.32748
Mafg	-0.555521	6.59588	-3.91471	0.010335	0.396339	-2.3408
Coro2b	0.333613	6.86137	3.91466	0.0103356	0.396339	-2.34085
Tshz2	-0.727336	6.50237	-3.91417	0.0103409	0.396339	-2.34137
Fam114a2	0.321528	8.0854	3.90802	0.0104071	0.39692	-2.34784
Lrfn1	-0.390165	5.54028	-3.9071	0.0104171	0.39692	-2.34881
Uba7	0.442343	5.88306	3.90155	0.0104774	0.39784	-2.35466
AU020206	-0.355838	9.23227	-3.89925	0.0105025	0.39784	-2.35708
Mogs	-0.441336	9.09144	-3.89351	0.0105655	0.398222	-2.36314
Tbc1d8b	-1.51404	2.59432	-3.88891	0.0106163	0.398222	-2.368
Brwd3	1.20155	1.18953	3.88337	0.0106779	0.398222	-2.37386
Dcaf5	0.341017	5.83915	3.87977	0.010718	0.398222	-2.37766
Gdf5	0.591399	4.68241	3.87923	0.0107241	0.398222	-2.37824
A130006I12Rik	1.11149	3.35893	3.8792	0.0107244	0.398222	-2.37826
Klhl9	0.300875	10.5738	3.87827	0.0107348	0.398222	-2.37925
Cldn1	0.498962	5.11271	3.87418	0.0107808	0.398222	-2.38358
Rex2	-2.97681	1.05217	-3.8735	0.0107884	0.398222	-2.38429
Il25	2.42708	1.41119	3.86951	0.0108336	0.398755	-2.38853
Cd276	-0.594738	8.00285	-3.86422	0.0108937	0.399835	-2.39414
Crtac1	0.622099	4.85345	3.8506	0.0110502	0.400701	-2.4086
Scnm1	0.554067	7.85791	3.85037	0.0110528	0.400701	-2.40884
Dusp19	0.339885	7.21347	3.84477	0.0111179	0.400701	-2.41479
H2-Ea-ps	-1.05274	2.6089	-3.84451	0.011121	0.400701	-2.41508
Orc6	0.597907	9.12839	3.84399	0.011127	0.400701	-2.41562
Klk1b11	-1.13813	1.27787	-3.8438	0.0111292	0.400701	-2.41583
Recql	0.645175	7.38705	3.83766	0.0112013	0.400701	-2.42237
Riok2	0.673245	8.14062	3.83722	0.0112064	0.400701	-2.42283
Ltb4r2	-2.01621	1.58851	-3.83605	0.0112203	0.400701	-2.42409
Gm6211	0.487687	5.31667	3.83559	0.0112257	0.400701	-2.42458
Cramp1l	-0.329237	8.84434	-3.82879	0.0113062	0.402468	-2.43182
Ccl8	0.499264	3.81154	3.82544	0.0113461	0.402787	-2.4354
Syt11	0.326222	6.53002	3.81892	0.0114243	0.40396	-2.44237
Myof	0.448688	5.24409	3.8175	0.0114413	0.40396	-2.44388
Serpinb9g	2.98214	0.0854441	3.80805	0.0115559	0.404839	-2.45399
Fam210b	0.596508	6.43587	3.80232	0.0116261	0.404839	-2.46014
Spice1	-0.350231	7.545	-3.79812	0.0116778	0.404839	-2.46464
Klhdc4	0.626074	6.84972	3.79779	0.0116818	0.404839	-2.46499
Trmt44	-0.617502	5.37912	-3.79562	0.0117086	0.404839	-2.46731
Actn3	0.848372	8.01712	3.7954	0.0117114	0.404839	-2.46756
Zfp423	-0.944358	7.52875	-3.79407	0.0117279	0.404839	-2.46899
Tmed6	0.897748	5.16709	3.79373	0.0117321	0.404839	-2.46935
Cep19	0.345729	8.7058	3.79255	0.0117467	0.404839	-2.47061
Ighg3	0.393155	4.84759	3.78471	0.0118445	0.405742	-2.47904
Cd72	0.768748	3.96574	3.78343	0.0118606	0.405742	-2.48041
Cyp2a12	1.11226	1.10346	3.78296	0.0118665	0.405742	-2.48092
Slc15a4	-0.506988	7.11377	-3.78002	0.0119035	0.405937	-2.48407
Hebp1	-0.78731	7.58122	-3.77501	0.0119669	0.407033	-2.48947
Lmo1	-0.535425	5.52193	-3.77041	0.0120254	0.407056	-2.49442
Elf1	0.326204	6.91287	3.76506	0.0120939	0.407056	-2.50019
Prxl2a	0.401818	9.65345	3.76349	0.0121141	0.407056	-2.50188
Ntng1	0.61634	5.13137	3.763	0.0121204	0.407056	-2.50241
Myorg	-0.547259	6.48181	-3.76111	0.0121448	0.407056	-2.50445
Chd1l	0.417995	8.00879	3.75847	0.0121788	0.407056	-2.5073
Fam13c	0.374682	6.53041	3.7558	0.0122135	0.407056	-2.51019
Hdgfl3	0.393346	8.32352	3.75543	0.0122182	0.407056	-2.51058
Impad1	0.677002	9.88007	3.74691	0.0123296	0.409714	-2.5198
Uqcrq	-0.333521	10.0954	-3.73429	0.0124963	0.412929	-2.53345
2310075K07Rik	-0.354416	5.9773	-3.73243	0.0125213	0.412929	-2.53547
Stard5	0.292853	6.55935	3.72944	0.0125613	0.412929	-2.53872
Polr3h	-0.3961	7.69981	-3.72858	0.0125728	0.412929	-2.53965
Msi1	-0.482357	7.96503	-3.72669	0.0125982	0.412929	-2.5417
Xylb	-0.977944	4.81695	-3.72315	0.0126459	0.412929	-2.54554
Ugcg	-0.481224	7.49575	-3.72293	0.0126488	0.412929	-2.54577
Snap23	0.432418	8.87415	3.7137	0.0127742	0.414636	-2.5558
Crtc3	-0.759431	5.56636	-3.71249	0.0127908	0.414636	-2.55712
Creb3	0.379431	7.69683	3.71205	0.0127968	0.414636	-2.5576
Habp2	-1.74989	3.04884	-3.70651	0.0128729	0.416065	-2.56363
Gypa	1.74905	4.52745	3.70406	0.0129067	0.416121	-2.56629
Prkar2a	-0.444261	6.74645	-3.69925	0.0129734	0.416803	-2.57153
Tbx5	-2.63596	2.02759	-3.69637	0.0130135	0.416803	-2.57467
Dlst	-0.343602	9.47838	-3.69094	0.0130896	0.416803	-2.58061
Nmi	0.879339	5.85095	3.69053	0.0130954	0.416803	-2.58105
Cxcr2	-0.986833	1.05652	-3.68718	0.0131426	0.416803	-2.58471
1300017J02Rik	0.731834	3.96805	3.68266	0.0132066	0.416803	-2.58965
Nfe2l3	0.785074	4.01505	3.68178	0.0132191	0.416803	-2.59061
Hspe1	-0.308297	11.8217	-3.67944	0.0132523	0.416803	-2.59317
Ccdc86	-0.273667	8.02733	-3.67861	0.0132642	0.416803	-2.59408
Meltf	1.5683	3.48809	3.6781	0.0132714	0.416803	-2.59463
Krtcap2	-0.345336	9.93073	-3.67486	0.0133177	0.416803	-2.59818
Sstr3	1.42195	1.74399	3.67359	0.0133359	0.416803	-2.59956
Tecpr1	-0.515565	6.99642	-3.67297	0.0133449	0.416803	-2.60025
Scnn1a	0.663729	4.64859	3.66933	0.0133971	0.4172	-2.60422
Hsph1	-0.442085	10.0377	-3.66762	0.0134218	0.4172	-2.6061
Meox1	0.660918	8.35743	3.66105	0.0135173	0.418013	-2.61331
Tlr6	-0.602087	3.88841	-3.65803	0.0135613	0.418013	-2.61662
Cbwd1	0.441026	6.37913	3.65783	0.0135643	0.418013	-2.61684
Hoxb4	-0.510163	6.28565	-3.65698	0.0135767	0.418013	-2.61777
Adcy4	-0.753945	5.98296	-3.64848	0.0137018	0.420869	-2.62711
Acvrl1	-0.446784	4.66961	-3.64161	0.0138039	0.42122	-2.63466
Zfp955b	0.482863	7.88146	3.64112	0.0138112	0.42122	-2.6352
Fzd5	1.42381	2.73739	3.63887	0.0138449	0.42122	-2.63768
Hoxb3	-0.437879	7.68198	-3.63857	0.0138493	0.42122	-2.638
Plppr4	-0.573748	3.50755	-3.63219	0.0139452	0.42122	-2.64502
C76336	1.08588	4.67248	3.62845	0.0140018	0.42122	-2.64915
Trpc3	0.564462	5.20756	3.62841	0.0140023	0.42122	-2.64919
Chrne	1.50138	2.39509	3.62826	0.0140047	0.42122	-2.64936
Pask	-0.484856	7.04936	-3.62667	0.0140289	0.42122	-2.65112
2410018L13Rik	1.92277	3.15963	3.62512	0.0140523	0.42122	-2.65282
Cyp1a1	1.77678	1.75588	3.62388	0.0140713	0.42122	-2.65419
Mt2	0.777568	7.44485	3.61919	0.014143	0.42122	-2.65937
Tcim	0.41783	8.06884	3.61837	0.0141555	0.42122	-2.66027
Hnf1b	-0.790573	6.55021	-3.61762	0.0141671	0.42122	-2.6611
Grp	1.62439	2.20014	3.61337	0.0142325	0.422199	-2.66579
Prox1	-1.09678	3.14922	-3.61113	0.0142672	0.422264	-2.66827
Ngrn	-0.428409	8.31767	-3.59836	0.0144666	0.424314	-2.6824
4833441D16Rik	1.14488	5.16565	3.59627	0.0144995	0.424314	-2.68471
Paqr4	-0.482472	5.89477	-3.59537	0.0145137	0.424314	-2.68572
Dhcr7	-0.407096	7.19064	-3.59432	0.0145303	0.424314	-2.68687
Pcdhb17	-0.627898	6.36521	-3.59225	0.0145631	0.424314	-2.68917
Rgs6	1.36843	1.05055	3.59147	0.0145754	0.424314	-2.69003
Foxi1	1.70759	3.2513	3.5838	0.0146977	0.424314	-2.69855
Gpt	-0.525749	5.86099	-3.58311	0.0147088	0.424314	-2.69931
Olfr1507	1.73566	1.14156	3.58288	0.0147125	0.424314	-2.69957
Otub1	0.575646	7.694	3.58093	0.0147439	0.424314	-2.70174
Epdr1	0.484033	6.86808	3.58026	0.0147545	0.424314	-2.70247
Igbp1b	-1.21356	-0.355644	-3.57953	0.0147664	0.424314	-2.70329
Igk-V28	-1.78089	1.67799	-3.57873	0.0147792	0.424314	-2.70418
Cacna1f	-0.575284	3.82844	-3.57259	0.0148786	0.424314	-2.71101
Kcnip2	1.69899	2.1915	3.56956	0.0149279	0.424314	-2.71438
Pde3a	1.15403	5.30722	3.56912	0.0149351	0.424314	-2.71487
C1qb	0.744537	6.85341	3.5672	0.0149664	0.424314	-2.717
Rab30	0.719856	5.08077	3.56375	0.015023	0.424314	-2.72085
Tdrd3	-0.384888	9.00163	-3.5631	0.0150336	0.424314	-2.72157
Trpc2	-0.832818	5.67602	-3.56268	0.0150405	0.424314	-2.72204
Mtrr	-0.502071	7.46693	-3.56112	0.0150663	0.424314	-2.72378
Agl	0.536142	7.39251	3.55994	0.0150857	0.424314	-2.72509
Cit	-0.72961	4.97331	-3.55982	0.0150876	0.424314	-2.72522
Coro6	-1.28693	3.11422	-3.5482	0.0152808	0.427482	-2.73819
Fasn	-0.411545	10.0285	-3.54751	0.0152924	0.427482	-2.73896
Agt	-0.795087	0.777264	-3.54671	0.0153058	0.427482	-2.73985
Mocs1	-0.909044	3.74725	-3.54468	0.0153398	0.427482	-2.74211
L3hypdh	-0.626407	6.89302	-3.5432	0.0153647	0.427482	-2.74377
Nr2c2	1.1247	6.98869	3.54025	0.0154145	0.42757	-2.74707
Ap4m1	-0.339093	6.78491	-3.53912	0.0154337	0.42757	-2.74833
Nfix	0.88652	7.38795	3.53428	0.0155158	0.428246	-2.75374
Dpyd	0.881948	5.46258	3.53199	0.015555	0.428246	-2.75631
Fanca	-0.360525	7.19651	-3.53187	0.015557	0.428246	-2.75644
Lor	0.699603	5.81232	3.52512	0.0156728	0.430522	-2.764
Wnt4	-0.962676	8.46287	-3.52196	0.0157272	0.431101	-2.76754
Crygs	-1.61546	2.00853	-3.51992	0.0157626	0.431101	-2.76983
Gm9798	-0.554135	5.35947	-3.51483	0.0158512	0.431101	-2.77554
1110012L19Rik	0.260853	7.70586	3.51443	0.0158582	0.431101	-2.77599
Ccr3	-1.47024	0.209362	-3.51385	0.0158682	0.431101	-2.77663
Ddit4	0.325234	9.06964	3.51244	0.015893	0.431101	-2.77823
Srcin1	1.5759	3.01766	3.50991	0.0159372	0.431401	-2.78106
Cdk5rap1	0.576528	6.52564	3.50453	0.0160319	0.432773	-2.7871
Tm7sf3	-0.380966	8.0565	-3.50326	0.0160546	0.432773	-2.78854
Snca	1.50926	6.3252	3.4951	0.0161997	0.435305	-2.79772
Olfml3	0.48276	8.75959	3.49422	0.0162155	0.435305	-2.79871
Trim12a	3.15012	2.14176	3.49207	0.0162539	0.435438	-2.80112
Tubb2a-ps2	-0.707909	3.58419	-3.48986	0.0162936	0.435602	-2.80361
Klhl20	-0.462139	4.67797	-3.48658	0.0163528	0.435855	-2.80731
H3c4	0.627149	6.05276	3.48562	0.0163702	0.435855	-2.80839
Oxa1l	-0.377702	8.22023	-3.48232	0.01643	0.436555	-2.81212
Immp2l	0.427193	5.72558	3.48015	0.0164694	0.436708	-2.81456
Ddhd1	-0.478007	5.55452	-3.4723	0.0166132	0.438846	-2.82342
Ptpn20	1.60552	2.45046	3.47071	0.0166425	0.438846	-2.82522
Ghdc	-0.685724	5.13713	-3.46979	0.0166594	0.438846	-2.82626
Prp2	0.511624	0.349598	3.4684	0.0166851	0.438846	-2.82783
Arsg	0.497575	5.40264	3.46213	0.0168015	0.439452	-2.83492
Plxnc1	0.372811	6.88908	3.46192	0.0168054	0.439452	-2.83515
Rnf13	0.440223	7.83725	3.45878	0.0168641	0.439452	-2.83872
Tbc1d10a	-0.409388	7.35641	-3.45646	0.0169076	0.439452	-2.84134
Cpeb1	-0.479668	2.79858	-3.4546	0.0169424	0.439452	-2.84344
Sftpc	0.587487	3.42516	3.45336	0.0169659	0.439452	-2.84485
Ms4a6c	0.70447	4.83961	3.45213	0.0169891	0.439452	-2.84625
Pura	-0.326119	8.57486	-3.44969	0.0170352	0.439452	-2.84901
Gm5617	-0.313006	6.6862	-3.4449	0.0171261	0.439452	-2.85444
Kdr	-0.398516	7.85407	-3.44475	0.017129	0.439452	-2.85461
Itgb2	1.54801	3.32546	3.44437	0.0171361	0.439452	-2.85504
Itgax	-2.27869	1.68846	-3.44065	0.0172073	0.439452	-2.85927
Plk1	-0.378778	9.11056	-3.43949	0.0172295	0.439452	-2.86059
Tasp1	0.376339	6.24232	3.43852	0.017248	0.439452	-2.86168
Efl1	0.392789	7.20625	3.4348	0.0173196	0.439452	-2.86591
Mccc2	0.413452	5.92508	3.43474	0.0173209	0.439452	-2.86598
Tex21	2.13032	1.93545	3.43469	0.0173218	0.439452	-2.86603
Slc29a2	-0.773082	4.92761	-3.43391	0.0173368	0.439452	-2.86692
D4Ertd58e	1.61562	1.3	3.43319	0.0173508	0.439452	-2.86774
Naip1	-0.779346	2.93136	-3.43067	0.0173995	0.439664	-2.8706
Poc5	-0.353772	6.95693	-3.42842	0.0174432	0.439664	-2.87316
Gap43	0.595426	7.00747	3.42752	0.0174607	0.439664	-2.87418
Hexb	0.321333	8.20498	3.42492	0.0175113	0.440085	-2.87714
Tlcd2	-0.340689	6.9747	-3.41727	0.0176615	0.443003	-2.88585
Huwe1	-0.324744	9.83256	-3.41198	0.017766	0.444012	-2.89187
Lsm14b	0.370177	8.7432	3.41178	0.01777	0.444012	-2.89211
Pfdn6	0.341598	10.0254	3.40894	0.0178264	0.44452	-2.89534
Camk4	-0.458754	4.36292	-3.40446	0.017916	0.44452	-2.90045
Lyrm2	0.363963	8.71337	3.40251	0.0179552	0.44452	-2.90268
Cideb	1.14849	3.967	3.39834	0.0180391	0.44452	-2.90744
Sfn	2.36023	1.82713	3.39497	0.0181073	0.44452	-2.9113
Cnga1	-1.50516	0.791953	-3.39363	0.0181345	0.44452	-2.91283
Itga3	-0.44113	7.01483	-3.39359	0.0181352	0.44452	-2.91287
Papss2	-0.478756	6.44438	-3.393	0.0181473	0.44452	-2.91355
Hpgd	-0.698798	7.48728	-3.39274	0.0181526	0.44452	-2.91384
Cnmd	1.03753	3.11017	3.39221	0.0181633	0.44452	-2.91445
Pdx1	-1.11446	0.404258	-3.39146	0.0181786	0.44452	-2.91531
Ifnab	1.3656	2.34527	3.38801	0.0182489	0.44452	-2.91925
Scarb2	0.276877	8.71248	3.38621	0.0182858	0.44452	-2.92131
Cyp2c54	1.11235	3.24073	3.38603	0.0182896	0.44452	-2.92152
Art5	0.764346	4.89678	3.38019	0.0184098	0.44452	-2.92821
Cntln	0.362236	7.51197	3.37969	0.01842	0.44452	-2.92877
Thy1	-0.713651	6.94641	-3.37926	0.018429	0.44452	-2.92927
Tcf7l2	0.581037	7.09211	3.37847	0.0184453	0.44452	-2.93017
Man2b1	-0.314771	8.27296	-3.37816	0.0184518	0.44452	-2.93053
Greb1	-0.652323	5.28403	-3.37705	0.0184746	0.44452	-2.9318
P2rx1	-0.516896	3.50259	-3.37397	0.0185388	0.445239	-2.93534
Dmtf1	-0.285533	9.17701	-3.37194	0.0185811	0.445432	-2.93766
2700079J08Rik	1.47822	7.56071	3.36887	0.0186453	0.446147	-2.94118
Tnfsf10	-1.28763	1.47157	-3.36634	0.0186983	0.446263	-2.94408
Tnni1	1.48218	7.13797	3.36537	0.0187188	0.446263	-2.9452
2700097O09Rik	-0.316312	7.97647	-3.3623	0.0187836	0.446304	-2.94873
Zfp84	0.764721	6.04911	3.36203	0.0187892	0.446304	-2.94904
Mindy1	0.330373	8.02175	3.35476	0.0189436	0.449149	-2.95739
Srm	-0.371367	10.4921	-3.35081	0.019028	0.45033	-2.96193
Osr1	0.609017	7.70398	3.348	0.0190884	0.450771	-2.96516
C8b	1.74484	0.934501	3.34639	0.0191231	0.450771	-2.96702
Baz2a	-0.32077	7.72294	-3.34511	0.0191508	0.450771	-2.96849
Sigmar1	-0.550391	8.57522	-3.34225	0.0192124	0.451406	-2.97178
Sfxn2	0.289088	7.00788	3.33896	0.0192839	0.451423	-2.97557
Srrm2	-1.10415	9.09189	-3.33476	0.0193757	0.451423	-2.98042
A26c3	-1.62087	1.24263	-3.3337	0.0193988	0.451423	-2.98164
Ino80e	-0.766387	7.31082	-3.33316	0.0194107	0.451423	-2.98226
Rps4l	0.403975	9.84336	3.33235	0.0194283	0.451423	-2.98319
Elmo2	-0.276896	7.69757	-3.33043	0.0194705	0.451423	-2.9854
Rbm43	0.474662	6.28558	3.32908	0.0195004	0.451423	-2.98697
Map11	-0.655473	5.60676	-3.32849	0.0195132	0.451423	-2.98764
Wnt9a	-1.34323	1.80573	-3.32792	0.0195259	0.451423	-2.9883
Ptger2	-0.83783	3.28518	-3.32377	0.0196177	0.452741	-2.99309
Ppara	1.50243	2.67915	3.32034	0.019694	0.453137	-2.99706
Smim8	0.456525	8.0882	3.31986	0.0197046	0.453137	-2.99761
Prss16	0.361258	4.3122	3.31521	0.0198087	0.454677	-3.00299
Col4a2	-0.512281	9.66215	-3.31375	0.0198416	0.454677	-3.00468
Spr	0.428308	6.92801	3.31077	0.0199086	0.455181	-3.00812
Exoc7	0.367359	7.55493	3.30966	0.0199336	0.455181	-3.00941
Tpmt	-0.474775	7.57265	-3.30615	0.0200132	0.456195	-3.01348
Chrna4	-0.693942	4.68135	-3.30289	0.0200873	0.456376	-3.01725
Hcls1	2.71214	2.80501	3.30271	0.0200914	0.456376	-3.01746
4931406C07Rik	0.263705	8.53962	3.30055	0.0201407	0.456698	-3.01996
Sqle	-0.32503	9.62831	-3.2982	0.0201944	0.457118	-3.02268
AI646383	-0.657926	4.51517	-3.29567	0.0202524	0.457635	-3.02561
Six3	0.601498	4.35378	3.28772	0.0204362	0.460985	-3.03484
Ptpn13	-0.294512	8.75958	-3.2802	0.0206118	0.462623	-3.04358
Myo19	-0.536578	5.95431	-3.28019	0.020612	0.462623	-3.04359
Snhg5	-0.402157	8.77829	-3.28003	0.0206156	0.462623	-3.04377
Sync	0.815528	4.69819	3.27119	0.0208243	0.46555	-3.05406
Cd53	0.897088	5.59422	3.27037	0.0208438	0.46555	-3.05501
Dimt1	-0.301171	7.9579	-3.26572	0.0209544	0.46555	-3.06041
Pou3f3	-0.633419	3.70069	-3.26505	0.0209704	0.46555	-3.0612
Hsd17b7	-0.520768	6.38777	-3.26505	0.0209704	0.46555	-3.0612
Spry4	-1.299	3.83603	-3.26364	0.0210043	0.46555	-3.06284
Fancg	-0.597755	5.58825	-3.26328	0.0210128	0.46555	-3.06326
Chd8	0.271947	8.76726	3.26177	0.021049	0.46555	-3.06502
Crispld1	0.389945	6.51851	3.25618	0.0211838	0.46555	-3.07154
Mta2	0.257957	8.7002	3.25265	0.0212695	0.46555	-3.07566
Slc2a2	2.18456	1.60654	3.25184	0.021289	0.46555	-3.0766
Mettl23	0.513964	7.5105	3.25123	0.0213038	0.46555	-3.07731
Med1	0.546461	9.18343	3.25106	0.0213081	0.46555	-3.07751
Slc45a3	-0.546568	5.89119	-3.24994	0.0213352	0.46555	-3.07881
Fam133b	0.259337	8.78459	3.24882	0.0213627	0.46555	-3.08013
Tfap2b	-0.416895	5.44093	-3.24659	0.0214171	0.46555	-3.08273
Tsx	-1.45768	2.59078	-3.24529	0.0214489	0.46555	-3.08424
Dmbx1	1.07641	3.30822	3.24511	0.0214534	0.46555	-3.08445
Kcna3	-0.980884	3.75256	-3.24507	0.0214544	0.46555	-3.0845
Nav2	-0.477722	8.25515	-3.24448	0.021469	0.46555	-3.0852
Vipas39	0.417245	8.72906	3.24318	0.0215008	0.46555	-3.08671
Dlg2	-0.678679	3.73954	-3.24078	0.02156	0.46555	-3.08952
Ggps1	0.395595	8.3079	3.24036	0.0215702	0.46555	-3.09
Sult1c1	-1.46429	0.00331729	-3.23722	0.0216481	0.466456	-3.09368
Pla2g4a	0.326099	8.57752	3.23025	0.0218213	0.468307	-3.10182
Foxp1	0.388696	9.32862	3.22917	0.0218483	0.468307	-3.10309
Prpf8	-0.322836	11.0537	-3.22693	0.0219045	0.468307	-3.10571
E2f6	-0.377041	9.33458	-3.22691	0.021905	0.468307	-3.10574
Pcdhb16	-1.10758	3.33895	-3.22655	0.0219142	0.468307	-3.10616
Crtc2	-0.611383	5.53969	-3.22415	0.0219746	0.468828	-3.10898
Plagl2	-0.294405	8.29979	-3.21627	0.0221741	0.470458	-3.11821
Cacfd1	-0.275889	8.82881	-3.21452	0.0222188	0.470458	-3.12026
Zfp943	0.380226	7.64753	3.21116	0.0223046	0.470458	-3.1242
Ptger1	-0.454463	0.159444	-3.21026	0.0223276	0.470458	-3.12526
Tarbp2	-0.371749	8.17113	-3.20995	0.0223355	0.470458	-3.12562
Ccnd1	-0.31947	10.808	-3.20988	0.0223375	0.470458	-3.12571
Zfp617	0.542482	9.23276	3.20962	0.0223442	0.470458	-3.12602
Gm12185	0.390541	4.25245	3.20847	0.0223738	0.470458	-3.12737
Cap2	0.765504	5.73052	3.20806	0.0223841	0.470458	-3.12784
Selp	2.07907	1.46965	3.20694	0.0224131	0.470458	-3.12916
Pthlh	2.16389	2.35765	3.20505	0.0224616	0.470584	-3.13137
Arhgap39	-0.447287	6.70659	-3.20325	0.0225082	0.470584	-3.13349
Ptgir	-0.687583	4.24047	-3.20126	0.0225599	0.470584	-3.13583
Ndrg4	0.523101	7.53143	3.19977	0.0225985	0.470584	-3.13757
Tgfbr2	0.428378	9.11409	3.19971	0.0226002	0.470584	-3.13765
Pipox	-0.418257	3.90855	-3.19584	0.0227011	0.471928	-3.1422
Cfd	-2.02473	1.26007	-3.18989	0.0228571	0.473083	-3.1492
Aldh1a3	-0.675977	7.37416	-3.18778	0.0229128	0.473083	-3.15169
Notch1	-0.409356	7.81786	-3.18575	0.0229665	0.473083	-3.15408
Serpina6	1.14825	2.84937	3.18504	0.0229852	0.473083	-3.15491
Mbd6	-0.411348	7.09306	-3.18381	0.0230179	0.473083	-3.15636
Adhfe1	0.910253	4.61892	3.18316	0.023035	0.473083	-3.15712
Heyl	-0.63665	7.05552	-3.18192	0.0230679	0.473083	-3.15858
Fundc2	0.313312	10.0818	3.17894	0.0231475	0.473083	-3.1621
Cryzl1	0.310581	8.48762	3.17831	0.0231643	0.473083	-3.16284
Slain2	0.332417	9.04307	3.1772	0.0231939	0.473083	-3.16414
Necap2	0.49675	7.68038	3.1766	0.0232102	0.473083	-3.16486
Uncx	-0.700396	9.28791	-3.17352	0.0232928	0.473083	-3.16849
Osr2	-0.980933	5.73635	-3.1729	0.0233094	0.473083	-3.16922
Gnb5	0.298118	7.16044	3.17231	0.0233253	0.473083	-3.16991
Sval2	-3.66712	0.208383	-3.17039	0.023377	0.473083	-3.17218
Hsd3b1	-1.91676	1.99276	-3.16973	0.0233951	0.473083	-3.17296
Ccdc88a	0.498919	8.77377	3.1689	0.0234173	0.473083	-3.17394
Akap1	-0.283015	7.54936	-3.16545	0.023511	0.473083	-3.17801
Sfmbt2	-0.395195	5.78598	-3.16238	0.0235945	0.473083	-3.18163
2610524H06Rik	0.567339	8.30674	3.16183	0.0236094	0.473083	-3.18228
Lta	-1.49598	1.15375	-3.16078	0.0236382	0.473083	-3.18353
Cspg4	-0.394267	6.06015	-3.16032	0.0236509	0.473083	-3.18407
Mrs2	0.754047	6.76093	3.15944	0.023675	0.473083	-3.18512
Nobox	-1.48291	2.99151	-3.15933	0.0236779	0.473083	-3.18524
Shank3	-0.630834	7.1898	-3.15578	0.0237753	0.473083	-3.18943
Npc1	-0.39963	6.62357	-3.15577	0.0237756	0.473083	-3.18945
Sdr42e1	-0.801139	1.61047	-3.15513	0.0237934	0.473083	-3.19021
Mier2	-0.392494	6.9985	-3.15395	0.0238259	0.473083	-3.19161
Rpp25l	-0.274675	8.79367	-3.15296	0.0238533	0.473083	-3.19278
Cdc7	-0.246604	8.53737	-3.15251	0.0238656	0.473083	-3.19331
Il18r1	1.56078	0.787473	3.15179	0.0238853	0.473083	-3.19415
Cops7a	-0.381871	8.41041	-3.14775	0.0239975	0.474581	-3.19894
Msgn1	1.53455	2.43671	3.14063	0.0241963	0.477269	-3.20737
Gon4l	-0.39367	7.97265	-3.14026	0.0242069	0.477269	-3.20781
Aars	-0.29354	9.62636	-3.13781	0.0242758	0.477902	-3.21072
Serpinb2	0.958161	2.32215	3.13285	0.0244159	0.478729	-3.21659
Tmem45a	-0.338898	6.7339	-3.13263	0.0244221	0.478729	-3.21685
Nr2f6	-0.550421	8.88922	-3.1312	0.0244628	0.478729	-3.21855
Nsun2	-0.284139	9.80237	-3.12928	0.0245173	0.478729	-3.22083
Tuba4a	0.690106	7.81179	3.12598	0.0246116	0.478729	-3.22475
B9d1	-0.396937	7.82204	-3.12372	0.0246763	0.478729	-3.22743
Fcgr4	0.9148	3.92189	3.12292	0.0246992	0.478729	-3.22838
Myt1l	-0.925556	2.26034	-3.1211	0.0247516	0.478729	-3.23054
Sav1	0.258052	9.25752	3.12017	0.0247783	0.478729	-3.23165
Use1	0.269843	9.26811	3.11792	0.0248431	0.478729	-3.23431
Slc27a5	2.38475	2.2177	3.1171	0.024867	0.478729	-3.2353
Cwh43	2.0613	0.817424	3.11643	0.0248862	0.478729	-3.23608
Gramd4	0.400612	7.51207	3.11418	0.0249517	0.478729	-3.23877
Upk2	2.34126	4.07612	3.11143	0.0250317	0.478729	-3.24204
Edar	1.74979	1.74699	3.11028	0.025065	0.478729	-3.2434
Plod1	-0.503665	7.37606	-3.10938	0.0250913	0.478729	-3.24447
Iah1	0.386667	7.88941	3.10919	0.0250968	0.478729	-3.24469
Pfkp	0.757079	5.77526	3.10709	0.0251584	0.478729	-3.24719
Irx2	2.18047	2.64779	3.10541	0.0252076	0.478729	-3.24919
Psmg4	-0.268221	8.33852	-3.105	0.0252198	0.478729	-3.24969
Cln5	0.585322	7.45245	3.10264	0.0252892	0.478729	-3.25249
Rtl8c	0.445878	6.92426	3.10144	0.0253245	0.478729	-3.25392
Cdh17	2.41468	0.553574	3.10114	0.0253334	0.478729	-3.25428
Slc41a1	-0.36506	7.27088	-3.09968	0.0253765	0.478729	-3.25601
Pcdh18	0.534247	8.81935	3.09915	0.0253924	0.478729	-3.25665
Acsm1	-0.666902	3.51044	-3.09906	0.0253949	0.478729	-3.25675
Zfp503	0.308822	10.4651	3.09667	0.0254658	0.478729	-3.2596
Phldb1	0.266355	7.77084	3.09546	0.0255018	0.478729	-3.26105
Ppnr	-0.674682	5.63393	-3.09542	0.0255031	0.478729	-3.2611
Cyb561d2	-0.322491	6.50469	-3.09403	0.0255446	0.478729	-3.26276
Tex15	-0.769961	6.15454	-3.09367	0.0255553	0.478729	-3.26318
Atg2a	-0.39819	6.08242	-3.09271	0.025584	0.478729	-3.26433
Zbtb12	0.79293	7.97191	3.09159	0.0256174	0.478729	-3.26566
Casp1	2.60085	2.14662	3.08975	0.0256725	0.478729	-3.26786
4933421I07Rik	-0.783206	-0.132172	-3.08954	0.0256788	0.478729	-3.26811
Pes1	0.38704	8.72415	3.08919	0.0256893	0.478729	-3.26853
Foxp2	0.701353	6.32243	3.0884	0.0257128	0.478729	-3.26946
Gldc	-0.432685	7.08638	-3.08823	0.0257179	0.478729	-3.26966
Ntm	0.259484	6.72878	3.08334	0.0258655	0.480169	-3.27551
Trim3	-0.40133	6.84092	-3.08322	0.0258692	0.480169	-3.27565
Cog4	0.324705	8.33172	3.07786	0.0260317	0.482363	-3.28205
Cmas	0.248096	9.58545	3.07513	0.0261148	0.482363	-3.2853
Npas1	0.987618	1.02031	3.07326	0.0261721	0.482363	-3.28754
Ramac	0.295714	9.55834	3.07233	0.0262006	0.482363	-3.28866
Pbx4	-1.49987	3.27393	-3.0719	0.026214	0.482363	-3.28918
Psma8	-0.619716	3.49927	-3.07102	0.0262409	0.482363	-3.29023
1700001O22Rik	-2.49879	2.91074	-3.07081	0.0262473	0.482363	-3.29047
Ppargc1b	-0.346515	6.97434	-3.06794	0.0263357	0.483304	-3.29391
Cpeb2	0.616529	4.21722	3.06617	0.0263903	0.483309	-3.29602
Krt16	-1.92013	1.84936	-3.06552	0.0264103	0.483309	-3.2968
Esyt3	-2.09987	1.9736	-3.06364	0.0264686	0.483448	-3.29905
Adra1b	0.384806	4.30637	3.06288	0.0264924	0.483448	-3.29996
Lyz1	1.43944	6.29488	3.06028	0.0265732	0.483876	-3.30308
Glo1	-0.451017	10.0675	-3.05889	0.0266164	0.483876	-3.30473
Ncapd2	0.583727	9.7512	3.0557	0.0267161	0.483876	-3.30856
Ccr8	-1.65136	0.258313	-3.05394	0.0267715	0.483876	-3.31067
Kdm7a	-0.316537	6.59277	-3.05295	0.0268026	0.483876	-3.31186
Sez6l	0.412003	3.22787	3.05119	0.0268578	0.483876	-3.31396
Isl1	1.29337	5.45855	3.05009	0.0268927	0.483876	-3.31528
Zfy2	-0.564328	3.73519	-3.04956	0.0269095	0.483876	-3.31592
Dbnl	-0.280368	8.56442	-3.04783	0.0269642	0.483876	-3.31799
Rpgr	0.341991	8.17145	3.04666	0.0270012	0.483876	-3.3194
Masp2	-1.08833	3.72769	-3.04588	0.0270259	0.483876	-3.32033
Cx3cr1	0.93423	5.81542	3.04519	0.0270478	0.483876	-3.32116
Trip10	-0.269189	7.2955	-3.04451	0.0270694	0.483876	-3.32197
Myct1	0.310298	6.04026	3.04444	0.0270718	0.483876	-3.32206
Ccdc134	-2.28374	3.3053	-3.04419	0.0270797	0.483876	-3.32236
Zcchc7	-0.252754	8.05605	-3.04257	0.0271313	0.483876	-3.3243
Kcnk13	2.46717	3.03476	3.04198	0.0271502	0.483876	-3.32501
Ppef2	-1.59731	2.41836	-3.04085	0.0271861	0.483876	-3.32636
Nfe2	0.947078	5.04258	3.03836	0.0272659	0.484632	-3.32936
Ep400	-0.445076	8.81737	-3.03398	0.0274068	0.486203	-3.33462
Mfsd6	0.554354	6.54817	3.02976	0.0275432	0.486203	-3.33969
Fam126a	-0.324031	8.59273	-3.02966	0.0275464	0.486203	-3.33981
Eno1	-0.294842	12.3901	-3.02761	0.027613	0.486203	-3.34227
Clca3a2	2.52748	-0.176001	3.02737	0.0276205	0.486203	-3.34255
Gstm3	0.431235	5.18382	3.02695	0.0276344	0.486203	-3.34307
Hagh	-0.344625	7.66404	-3.02629	0.027656	0.486203	-3.34386
Chka	-0.541743	7.13399	-3.02617	0.0276599	0.486203	-3.34401
Ndp	0.465198	4.67192	3.02521	0.0276911	0.486203	-3.34516
Ric8a	0.464107	8.56916	3.02321	0.0277564	0.486693	-3.34756
Ccdc93	-0.298607	7.79081	-3.01937	0.0278822	0.488239	-3.35218
Polg	-0.309291	7.62127	-3.01753	0.0279429	0.488643	-3.3544
Ldlr	-0.383048	8.15	-3.01292	0.0280952	0.490445	-3.35995
Apoc1	-0.472237	5.69326	-3.01159	0.0281391	0.490445	-3.36154
Katnb1	-0.381145	7.48423	-3.01099	0.0281591	0.490445	-3.36227
Pcdhb22	-0.505321	5.85591	-3.00937	0.028213	0.490725	-3.36422
Nbeal2	-0.539823	4.63308	-3.00686	0.0282969	0.491055	-3.36725
Ccm2	0.235138	9.79147	3.00654	0.0283075	0.491055	-3.36764
Tmem267	0.841038	7.53977	3.00493	0.0283612	0.491266	-3.36957
Gucy2c	2.40854	1.93404	3.00391	0.0283954	0.491266	-3.3708
Crlf2	0.432286	6.70963	3.00164	0.0284717	0.491326	-3.37354
Tbr1	-2.64826	1.33959	-3.00156	0.0284744	0.491326	-3.37364
Gdap2	-0.331106	7.62482	-2.99824	0.0285863	0.492602	-3.37764
Zfp52	0.843476	6.21753	2.99543	0.0286815	0.493283	-3.38103
Foxd2	1.64733	4.30486	2.99483	0.0287017	0.493283	-3.38175
Sox17	0.366141	7.45642	2.98889	0.0289043	0.495609	-3.38893
Gnb1	-0.276157	10.6581	-2.98814	0.0289298	0.495609	-3.38983
Dnajc10	-0.3118	9.56959	-2.98648	0.0289868	0.495609	-3.39184
Hemgn	2.38221	3.08371	2.9864	0.0289897	0.495609	-3.39194
Gorasp1	0.309588	6.95439	2.98449	0.0290551	0.496075	-3.39425
Tm6sf2	-1.36794	2.90488	-2.98177	0.029149	0.496303	-3.39754
Sat1	0.487822	8.26006	2.97896	0.0292463	0.496303	-3.40094
Runx1	-0.635077	4.65543	-2.97782	0.0292856	0.496303	-3.40231
Zfp37	0.296058	8.27527	2.97776	0.0292877	0.496303	-3.40238
Kat2a	-0.329426	8.94942	-2.97393	0.0294209	0.496303	-3.40702
Creb3l2	-0.261074	8.71721	-2.97387	0.0294232	0.496303	-3.4071
Nos1	-0.877406	4.07804	-2.97382	0.0294248	0.496303	-3.40715
Cfl2	0.28117	10.4729	2.97205	0.0294868	0.496303	-3.4093
Cpne6	0.852106	4.22313	2.97187	0.0294931	0.496303	-3.40952
Ankrd61	-1.6659	2.91392	-2.97041	0.0295439	0.496303	-3.41127
Nsg2	0.788546	5.46794	2.96805	0.0296268	0.496303	-3.41413
Sdha	0.309243	10.6419	2.9678	0.0296357	0.496303	-3.41444
Nek4	0.268816	6.85284	2.96676	0.0296723	0.496303	-3.4157
Prm3	-2.10644	2.76494	-2.96533	0.0297226	0.496303	-3.41743
Vamp7	0.29044	8.76905	2.96385	0.0297751	0.496303	-3.41923
Krt4	-2.30734	1.75615	-2.9636	0.029784	0.496303	-3.41953
Olfr159	-0.805751	0.673522	-2.96167	0.0298523	0.496303	-3.42187
Clic1	0.279353	10.5844	2.95953	0.029928	0.496303	-3.42446
Ptpn4	-1.32417	3.84445	-2.95816	0.0299768	0.496303	-3.42612
Iqgap1	-0.44649	10.1022	-2.95759	0.0299971	0.496303	-3.42681
Scn11a	1.52803	3.36914	2.95581	0.0300608	0.496303	-3.42898
Nfe2l1	-0.303726	8.07542	-2.95498	0.0300904	0.496303	-3.42998
Hgsnat	0.395898	7.42645	2.9548	0.0300968	0.496303	-3.43019
Il10rb	0.289048	6.47914	2.95377	0.0301336	0.496303	-3.43144
Dnajb2	0.3888	6.77486	2.95274	0.0301706	0.496303	-3.4327
Dlg4	-0.436696	6.04218	-2.95105	0.0302313	0.496303	-3.43475
H2afz	0.329881	12.4463	2.95092	0.0302359	0.496303	-3.4349
Nudt14	0.399331	7.01202	2.95027	0.0302594	0.496303	-3.43569
Arl3	0.310162	10.3438	2.94909	0.0303019	0.496303	-3.43713
Nktr	-0.443821	8.18028	-2.9488	0.0303122	0.496303	-3.43747
Apoa2	0.847001	4.50582	2.94847	0.0303241	0.496303	-3.43787
Ercc5	0.425637	7.10079	2.94825	0.0303321	0.496303	-3.43814
Lat	1.08902	4.60122	2.94621	0.0304059	0.496303	-3.44062
Uxs1	0.398786	7.542	2.94101	0.0305945	0.496303	-3.44693
Gabarapl1	0.2821	8.41327	2.93935	0.0306552	0.496303	-3.44895
Hars2	-0.281878	7.35042	-2.93864	0.0306812	0.496303	-3.44982
Akr1b7	-0.569585	6.38763	-2.93752	0.030722	0.496303	-3.45117
Rdh7	-1.47195	0.219369	-2.93751	0.0307225	0.496303	-3.45119
2310030G06Rik	-0.53611	5.59325	-2.93528	0.0308041	0.496303	-3.4539
Pold3	0.410925	8.25107	2.93459	0.0308294	0.496303	-3.45474
Lama1	-0.568626	7.23897	-2.93405	0.0308492	0.496303	-3.45539
Gjc3	-0.936578	0.47457	-2.93303	0.0308868	0.496303	-3.45663
Trim29	0.771775	4.194	2.93262	0.0309021	0.496303	-3.45714
Rwdd3	-0.571373	5.75982	-2.93159	0.0309398	0.496303	-3.45838
Rab40b	0.750704	5.9156	2.93088	0.0309663	0.496303	-3.45926
Edrf1	-0.316949	7.73701	-2.92742	0.031094	0.496303	-3.46346
Plscr1	0.326711	8.06546	2.92709	0.0311063	0.496303	-3.46386
Sp3	0.317085	8.60046	2.92695	0.0311118	0.496303	-3.46404
Tprn	-0.375185	5.79331	-2.92376	0.0312303	0.496303	-3.46792
Parp6	-0.356248	6.03172	-2.92344	0.0312422	0.496303	-3.46831
Lgals3	1.07657	4.47609	2.92248	0.031278	0.496303	-3.46947
Abhd4	0.271746	9.8783	2.92237	0.0312821	0.496303	-3.46961
Agpat1	-0.536706	6.81748	-2.92063	0.0313473	0.496303	-3.47173
Tial1	-0.257169	8.63711	-2.91963	0.0313847	0.496303	-3.47295
Rap1gds1	-0.312463	8.68541	-2.91925	0.0313987	0.496303	-3.4734
Cd8a	-0.554395	3.42113	-2.91882	0.031415	0.496303	-3.47393
Epha6	-0.94098	2.9363	-2.91571	0.0315319	0.496303	-3.47772
C80719	3.30494	-0.651573	2.91486	0.0315641	0.496303	-3.47876
Noc2l	-0.314606	8.15386	-2.91239	0.0316573	0.496303	-3.48177
Pelo	-0.458093	7.16298	-2.91133	0.0316975	0.496303	-3.48306
Pnpla6	-0.340696	7.11277	-2.91067	0.0317223	0.496303	-3.48386
Apex2	-0.629267	6.53574	-2.91037	0.0317339	0.496303	-3.48423
Ints4	0.251971	8.53713	2.91032	0.0317357	0.496303	-3.48429
Cpped1	0.324154	7.08835	2.91005	0.0317458	0.496303	-3.48461
Ppp4r3a	0.391222	7.94743	2.9087	0.031797	0.496303	-3.48626
Peg10	-0.919052	3.82721	-2.90845	0.0318068	0.496303	-3.48658
Rell1	0.325151	8.18773	2.90763	0.0318379	0.496303	-3.48757
Mfsd5	-0.311573	7.93704	-2.90635	0.0318867	0.496303	-3.48913
Nfat5	-0.478722	8.14354	-2.90622	0.0318916	0.496303	-3.48929
Mlec	-0.333876	9.54305	-2.90609	0.0318967	0.496303	-3.48945
Mllt3	0.312184	6.88643	2.90363	0.0319907	0.496303	-3.49245
Tmed7	0.27935	10.2493	2.90344	0.0319977	0.496303	-3.49268
Kdm2b	-0.316173	10.3162	-2.9028	0.0320225	0.496303	-3.49347
Gpr137b	0.553606	5.41142	2.90255	0.0320319	0.496303	-3.49377
Ctla4	2.20048	1.53291	2.9021	0.0320492	0.496303	-3.49432
Vps33b	-0.515954	6.10825	-2.90198	0.0320539	0.496303	-3.49447
AI594671	-4.27075	2.84029	-2.90146	0.0320738	0.496303	-3.4951
Atpaf2	0.433336	6.97618	2.90053	0.0321093	0.496303	-3.49623
Styxl1	-0.498909	3.83919	-2.90017	0.0321232	0.496303	-3.49667
1700088E04Rik	-0.587304	5.44006	-2.90014	0.0321243	0.496303	-3.4967
Ppm1m	0.351582	8.00625	2.89788	0.0322115	0.496683	-3.49947
Ttll1	0.39407	8.48808	2.89752	0.0322255	0.496683	-3.49991
Tlr1	-1.00932	4.66114	-2.89575	0.0322938	0.496683	-3.50207
Anapc13	0.222088	9.9951	2.89527	0.0323125	0.496683	-3.50266
Mid2	0.289726	5.39095	2.89455	0.03234	0.496683	-3.50353
Afm	0.640359	4.60301	2.89243	0.0324223	0.496708	-3.50612
Lpar2	-0.743912	5.01239	-2.8896	0.0325325	0.496708	-3.50958
Zfp353-ps	3.52494	0.560576	2.88897	0.0325571	0.496708	-3.51035
Mef2d	-0.325976	7.75646	-2.88882	0.0325629	0.496708	-3.51053
Bmp6	-0.771518	4.63568	-2.88829	0.0325838	0.496708	-3.51119
Uroc1	0.864651	4.3247	2.88676	0.0326433	0.496708	-3.51305
Nfkbiz	-0.372311	6.5288	-2.8861	0.0326693	0.496708	-3.51386
Sh3gl2	0.611137	5.51144	2.88569	0.0326854	0.496708	-3.51436
Dag1	-0.397145	9.44528	-2.88491	0.032716	0.496708	-3.51532
Rxfp2	0.824011	4.7026	2.88297	0.0327924	0.496708	-3.51769
Ntn3	-1.2177	4.27788	-2.88288	0.0327959	0.496708	-3.5178
Ddr2	1.11466	7.07654	2.88077	0.0328788	0.496708	-3.52038
Adat1	-0.668577	4.51083	-2.87923	0.0329398	0.496708	-3.52227
Kap	0.357407	5.35071	2.8792	0.0329408	0.496708	-3.5223
Ndufs4	0.245272	9.8182	2.879	0.0329487	0.496708	-3.52254
Camk2b	0.336667	4.9488	2.87889	0.0329533	0.496708	-3.52269
Ifi204	4.89684	1.53099	2.87715	0.0330221	0.497168	-3.52481
Vdr	1.71154	2.84729	2.87482	0.0331144	0.497511	-3.52766
Ina	0.895834	4.19075	2.87465	0.0331214	0.497511	-3.52787
Hps3	-0.312493	6.60312	-2.87232	0.033214	0.497862	-3.53072
Il1f6	0.389066	4.15013	2.87204	0.0332252	0.497862	-3.53106
Trim47	0.737192	5.47319	2.87118	0.0332598	0.497862	-3.53212
Ahsp	1.5158	7.8643	2.86877	0.0333561	0.498729	-3.53507
Safb2	-0.335289	7.7245	-2.86694	0.0334296	0.499254	-3.53731
Setd1a	-0.395364	7.99383	-2.86407	0.033545	0.500403	-3.54083
Wwox	-0.789087	5.69174	-2.86105	0.0336671	0.500496	-3.54453
Best2	-0.855054	2.10198	-2.86076	0.0336788	0.500496	-3.54488
Vamp8	0.281152	8.35492	2.85941	0.0337335	0.500496	-3.54654
Cyp39a1	0.441392	5.86556	2.85891	0.033754	0.500496	-3.54716
Trp63	1.31243	3.00933	2.85876	0.0337598	0.500496	-3.54733
Krtap4-16	1.70152	2.26842	2.85814	0.0337852	0.500496	-3.5481
Emilin1	-0.307202	9.0814	-2.85625	0.0338621	0.500496	-3.55042
Gimap4	-0.403384	8.24538	-2.85518	0.0339056	0.500496	-3.55173
Tbce	0.305267	7.81163	2.85487	0.0339182	0.500496	-3.55211
Fam81a	0.4597	6.41666	2.85443	0.0339365	0.500496	-3.55265
Cul9	-0.383083	4.70521	-2.85057	0.0340943	0.501572	-3.55738
Ptprc	0.474928	5.45991	2.85043	0.0341003	0.501572	-3.55756
Sh3yl1	0.507737	7.64549	2.84952	0.0341376	0.501572	-3.55868
Xpo1	-0.215253	11.1257	-2.84888	0.0341639	0.501572	-3.55946
Creb3l3	-1.93147	3.54335	-2.84503	0.0343229	0.503338	-3.56419
Lce1l	-1.69522	1.4221	-2.84096	0.0344916	0.503724	-3.56919
Krit1	0.296847	7.73069	2.84002	0.0345308	0.503724	-3.57035
Gosr1	0.566695	7.24479	2.83949	0.0345527	0.503724	-3.57099
Ap5s1	0.430282	6.32671	2.83915	0.0345672	0.503724	-3.57142
Prcp	0.34659	6.96386	2.83913	0.0345677	0.503724	-3.57144
Cachd1	-0.323288	9.82772	-2.83811	0.0346102	0.503724	-3.57269
Mcl1	0.21928	10.5375	2.83778	0.034624	0.503724	-3.57309
Uevld	-0.330008	5.69154	-2.83694	0.0346594	0.503724	-3.57413
Fndc10	-0.359659	6.60439	-2.83498	0.0347411	0.504151	-3.57653
Pth1r	-0.250349	7.9711	-2.83336	0.0348094	0.504151	-3.57853
Atf7	-0.700859	5.15108	-2.83308	0.0348212	0.504151	-3.57888
Unc5c	-0.273739	9.27837	-2.83178	0.0348755	0.504151	-3.58047
Batf	0.921021	4.84004	2.8312	0.0349003	0.504151	-3.58119
Abcd2	-0.731211	4.67341	-2.83069	0.0349216	0.504151	-3.58181
Htt	-0.531688	6.24553	-2.82708	0.035074	0.504646	-3.58625
Adipor2	-0.359741	8.43712	-2.82661	0.0350942	0.504646	-3.58684
Kcna5	0.50561	6.06519	2.82538	0.0351465	0.504646	-3.58835
Kcnj8	0.759581	5.51908	2.82498	0.0351632	0.504646	-3.58884
Erp29	-0.433111	8.95419	-2.82482	0.0351703	0.504646	-3.58904
Tex46	0.665562	3.33886	2.82438	0.0351889	0.504646	-3.58958
Mylk2	0.720849	3.83986	2.82213	0.0352845	0.505052	-3.59235
Mns1	0.562536	7.35103	2.81956	0.0353946	0.505052	-3.59552
Rfx2	-2.39888	2.22298	-2.81831	0.0354481	0.505052	-3.59706
Hmgcr	0.310759	7.76312	2.81822	0.0354517	0.505052	-3.59716
Rab4a	-0.41028	7.11137	-2.81748	0.0354834	0.505052	-3.59807
Sgcb	0.381285	7.51953	2.81718	0.0354964	0.505052	-3.59844
Osgep	0.506439	8.5819	2.81649	0.0355263	0.505052	-3.5993
Pvr	0.656608	5.75708	2.81644	0.0355282	0.505052	-3.59936
Tst	-0.632803	5.84025	-2.81345	0.035657	0.50633	-3.60304
Ppp1r11	-0.352517	9.04221	-2.81197	0.035721	0.506671	-3.60487
Recql4	-0.502653	6.14377	-2.80779	0.0359022	0.506671	-3.61002
Ms4a6d	0.594524	4.82273	2.80762	0.0359093	0.506671	-3.61022
Fam43a	0.340168	6.81652	2.80586	0.0359861	0.506671	-3.6124
Dysf	-0.416446	5.50314	-2.80529	0.0360109	0.506671	-3.6131
Ank1	0.579201	5.69805	2.80486	0.0360296	0.506671	-3.61363
Txndc11	-0.602502	6.22671	-2.80469	0.0360371	0.506671	-3.61384
Pik3r4	0.557269	7.37137	2.80454	0.0360435	0.506671	-3.61402
Cd52	0.932723	4.81863	2.8044	0.03605	0.506671	-3.6142
Ak4	-0.536829	7.27152	-2.80359	0.0360851	0.506671	-3.6152
Nfu1	0.259663	9.04974	2.80295	0.0361133	0.506671	-3.61599
Ndst4	1.61737	3.3819	2.80144	0.0361793	0.506671	-3.61785
Fabp5	0.237352	12.0916	2.80038	0.0362258	0.506671	-3.61916
Larp6	0.617178	4.27611	2.80035	0.036227	0.506671	-3.61919
Hmgb4	2.05017	0.274676	2.79808	0.0363269	0.507175	-3.622
En2	-0.760806	3.74608	-2.79759	0.0363486	0.507175	-3.62261
Rassf2	0.572532	4.35985	2.79687	0.0363802	0.507175	-3.62349
Bmp2k	0.316422	6.25139	2.79433	0.0364922	0.50739	-3.62662
Fbxo32	0.889409	4.5923	2.79415	0.0365005	0.50739	-3.62685
C1qtnf1	-1.30395	3.8845	-2.79387	0.0365127	0.50739	-3.62719
Dnajb8	1.02593	4.22927	2.7923	0.0365823	0.507814	-3.62913
Dnmt1	-0.312666	10.1814	-2.78885	0.036736	0.508942	-3.6334
Stil	-0.255058	7.83085	-2.78832	0.0367596	0.508942	-3.63406
Scml2	-0.651747	5.09176	-2.78784	0.0367811	0.508942	-3.63465
Cfi	0.652215	4.71457	2.78633	0.0368483	0.508953	-3.63651
Prxl2c	-0.490412	6.3303	-2.78571	0.036876	0.508953	-3.63727
Zfp106	-0.234387	9.69305	-2.78498	0.036909	0.508953	-3.63818
Ctnnd2	0.425002	5.72125	2.78399	0.0369531	0.508953	-3.6394
Helz	-0.285137	8.59654	-2.78344	0.0369777	0.508953	-3.64008
Bcl11b	-0.3814	6.46354	-2.78126	0.0370757	0.509762	-3.64277
Stxbp6	0.551608	7.25563	2.7793	0.0371643	0.51031	-3.6452
Psg-ps1	-2.43659	1.93853	-2.77787	0.0372288	0.51031	-3.64696
Clns1a	0.241268	11.8918	2.77777	0.0372334	0.51031	-3.64709
Tnnt2	2.04382	4.40835	2.77193	0.0374987	0.512968	-3.65432
Tmem243	-0.656211	5.64529	-2.77176	0.0375063	0.512968	-3.65452
Tox	0.570526	6.09245	2.7701	0.0375823	0.513186	-3.65658
Pklr	-0.745876	4.37018	-2.76886	0.0376391	0.513186	-3.65812
Nudt7	0.335087	6.88895	2.76711	0.0377192	0.513186	-3.66028
Sephs2	0.242366	9.34104	2.76674	0.037736	0.513186	-3.66074
Tmem80	0.36803	6.54605	2.76636	0.0377534	0.513186	-3.66121
Zfp703	0.367491	9.5363	2.76553	0.0377917	0.513186	-3.66224
Khdrbs1	0.241468	11.2263	2.76517	0.0378083	0.513186	-3.66268
Ssr4	0.25379	9.80251	2.76452	0.0378382	0.513186	-3.66349
Glmn	0.410519	7.68619	2.76295	0.0379105	0.51354	-3.66543
Itpr2	-0.497758	4.94506	-2.76224	0.0379434	0.51354	-3.66631
Rnf207	-0.561618	3.93469	-2.7594	0.0380749	0.514062	-3.66983
Gstt1	0.506826	5.53544	2.75857	0.0381132	0.514062	-3.67086
Aamdc	0.255714	7.67656	2.75752	0.038162	0.514062	-3.67216
Cisd1	-0.226801	9.75164	-2.75727	0.0381737	0.514062	-3.67247
Khdrbs3	-0.318849	7.64779	-2.75714	0.0381798	0.514062	-3.67263
Saraf	0.23048	9.95285	2.75489	0.0382845	0.514248	-3.67542
Mag	-1.39847	2.1234	-2.75452	0.0383017	0.514248	-3.67588
Tdp2	0.457406	8.93306	2.7543	0.0383123	0.514248	-3.67616
Tcf7	-0.521511	7.34472	-2.74979	0.0385232	0.515621	-3.68174
Gnpda2	0.230279	7.8906	2.74954	0.0385352	0.515621	-3.68206
Slx1b	0.481797	5.36962	2.74814	0.0386008	0.515621	-3.68379
Aadac	1.50911	0.122907	2.74706	0.0386519	0.515621	-3.68514
Bop1	-0.232675	8.56734	-2.74651	0.0386776	0.515621	-3.68581
Ncf2	0.407671	5.66644	2.74634	0.0386856	0.515621	-3.68602
Slc9a3r1	0.433241	8.82138	2.74422	0.0387861	0.515621	-3.68866
Magea7-ps	1.98009	3.43879	2.74403	0.0387949	0.515621	-3.68889
Tro	-0.317655	8.46954	-2.74339	0.0388252	0.515621	-3.68969
Tmem189	-0.298412	7.12928	-2.74325	0.0388317	0.515621	-3.68986
Flt3	0.877215	3.50616	2.74284	0.0388512	0.515621	-3.69037
Pitpna	-0.218139	9.64543	-2.74026	0.0389738	0.516077	-3.69357
Ypel5	0.267859	8.00254	2.73916	0.0390263	0.516077	-3.69494
Dctn6	0.420555	9.7986	2.73884	0.0390415	0.516077	-3.69534
Pdxdc1	0.231766	8.71919	2.73878	0.0390444	0.516077	-3.69541
AA517631	-1.37665	2.30492	-2.73634	0.0391606	0.516619	-3.69844
Ly6a	-0.73429	6.36309	-2.73625	0.0391649	0.516619	-3.69855
Serpina3m	-2.78249	1.34258	-2.73395	0.0392752	0.516731	-3.70141
Hc	1.52668	2.12912	2.7327	0.0393353	0.516731	-3.70296
Myl6	-0.427227	6.48799	-2.73115	0.0394098	0.516731	-3.70489
Aard	0.247736	6.40267	2.731	0.0394172	0.516731	-3.70508
Pim1	0.317502	7.02461	2.73059	0.0394371	0.516731	-3.70559
Ufc1	0.289936	9.86379	2.73016	0.0394573	0.516731	-3.70611
Pcdhb5	1.28763	3.56371	2.72981	0.0394746	0.516731	-3.70656
Plk2	0.245211	8.98928	2.72946	0.0394915	0.516731	-3.70699
Nsdhl	-0.378732	8.63058	-2.72661	0.0396291	0.517733	-3.71053
Pfn1	-0.345277	11.2572	-2.72622	0.0396479	0.517733	-3.71101
Doc2b	0.351194	6.81671	2.72378	0.0397663	0.518214	-3.71405
Arhgdib	0.431902	7.5602	2.72315	0.0397973	0.518214	-3.71484
Raly	-0.337409	8.59458	-2.723	0.0398043	0.518214	-3.71502
Matn4	-0.539869	4.37774	-2.7199	0.0399556	0.518971	-3.71887
Nsmaf	0.27757	7.69353	2.71953	0.039974	0.518971	-3.71934
Rnf44	-0.351874	9.13552	-2.71935	0.0399824	0.518971	-3.71956
Slc39a4	1.45279	2.78941	2.71826	0.0400361	0.518971	-3.72092
Spin4	0.386679	7.50569	2.71735	0.0400807	0.518971	-3.72205
Dlat	0.217654	8.69087	2.71633	0.0401307	0.518971	-3.72332
Phf3	-0.40784	6.33061	-2.7161	0.0401421	0.518971	-3.72361
Mmaa	-0.324476	6.28264	-2.71385	0.0402525	0.519881	-3.7264
Ubr4	-0.449888	8.70417	-2.7118	0.0403541	0.520126	-3.72896
Pfkfb1	0.43819	5.56916	2.71106	0.0403903	0.520126	-3.72987
Rab6b	0.930668	4.98008	2.71104	0.0403915	0.520126	-3.7299
Zfp605	0.577666	4.49679	2.71014	0.0404362	0.520185	-3.73103
Serpina5	1.97704	-0.200971	2.70744	0.04057	0.521267	-3.73438
D530037H12Rik	-0.83266	5.81042	-2.70611	0.040636	0.521267	-3.73604
Camkk2	0.548045	7.19207	2.70565	0.0406589	0.521267	-3.73661
Gm16793	-0.48174	3.37509	-2.7051	0.0406867	0.521267	-3.7373
Kcnh1	1.61323	2.70769	2.70441	0.0407208	0.521267	-3.73816
Egfl6	0.801684	7.64673	2.7011	0.0408863	0.522509	-3.74228
Sptssb	-2.33491	1.85984	-2.69941	0.0409715	0.522509	-3.74439
Eif4g3	-0.397026	9.4483	-2.69862	0.0410113	0.522509	-3.74538
Vhl	0.283901	6.61392	2.69793	0.0410458	0.522509	-3.74623
Smim19	-0.607053	7.33599	-2.69718	0.0410837	0.522509	-3.74717
Taf7	1.11912	5.97316	2.69599	0.0411436	0.522509	-3.74865
Adam5	0.514018	3.56864	2.69456	0.0412156	0.522509	-3.75043
Ints1	-0.508417	7.60855	-2.69425	0.0412313	0.522509	-3.75081
Alox5ap	0.385625	5.50392	2.69258	0.0413159	0.522509	-3.7529
Asgr2	-0.568219	3.21631	-2.69205	0.0413428	0.522509	-3.75356
Ptpn23	-0.378332	6.89746	-2.69085	0.041404	0.522509	-3.75506
Ace	0.457887	4.64086	2.68906	0.0414952	0.522509	-3.7573
Gucy1b1	-0.321071	7.5995	-2.68897	0.0414997	0.522509	-3.75741
Mgst3	0.426824	7.55172	2.68895	0.0415006	0.522509	-3.75743
F9	1.46975	1.71143	2.68805	0.0415467	0.522509	-3.75856
Ces2g	-2.86449	1.03004	-2.68777	0.0415608	0.522509	-3.7589
Wdr20	0.368578	8.02863	2.68773	0.0415627	0.522509	-3.75895
Tmem266	1.59075	3.13225	2.68682	0.0416094	0.522509	-3.76009
Spg7	-0.272725	7.01146	-2.68657	0.0416221	0.522509	-3.7604
Bin3	0.308719	7.97874	2.68521	0.0416915	0.522509	-3.76209
Rrp12	-0.335731	6.97343	-2.68508	0.0416984	0.522509	-3.76226
Abcc9	0.494169	4.49503	2.685	0.0417026	0.522509	-3.76236
BC038268	1.95444	2.95154	2.68228	0.0418422	0.523004	-3.76576
Mtfr1	0.41948	8.58746	2.682	0.0418565	0.523004	-3.7661
Cyct	-1.71	3.77822	-2.68102	0.0419069	0.523004	-3.76733
Adgre5	0.360127	6.96488	2.68004	0.0419575	0.523004	-3.76855
Snrpb2	0.379918	10.6978	2.67897	0.0420127	0.523004	-3.76989
Klf4	0.711073	8.56751	2.67854	0.0420349	0.523004	-3.77042
Rad23a	0.293375	6.9702	2.67765	0.0420809	0.523004	-3.77154
Zscan21	0.324694	9.00712	2.67699	0.042115	0.523004	-3.77236
Car4	-0.604069	6.0947	-2.67692	0.0421188	0.523004	-3.77245
Nr4a3	-0.592819	2.46191	-2.67642	0.0421446	0.523004	-3.77307
Gdf15	-2.14545	3.37481	-2.67412	0.042264	0.523965	-3.77594
Gtpbp4	0.254152	9.596	2.67286	0.0423293	0.523965	-3.77751
Pnpla8	0.21373	8.99823	2.67253	0.0423467	0.523965	-3.77793
Ankrd33	0.415795	3.66239	2.67182	0.0423835	0.523965	-3.77881
Klk1b27	1.21495	-0.568104	2.67105	0.0424237	0.523965	-3.77977
Msi2	0.804969	5.92187	2.66866	0.0425487	0.52501	-3.78276
Cybb	1.96914	2.99083	2.66671	0.0426513	0.525776	-3.78521
Sec22b	-0.226969	9.38611	-2.665	0.0427409	0.525883	-3.78734
Mrps35	-0.224465	8.76594	-2.6626	0.0428674	0.525883	-3.79034
Pth2r	-1.96547	0.78437	-2.6619	0.0429043	0.525883	-3.79121
Pprc1	-0.297914	9.03262	-2.6611	0.042947	0.525883	-3.79222
Ofd1	0.398478	6.94119	2.66085	0.04296	0.525883	-3.79253
Mast1	0.551125	5.29118	2.66083	0.042961	0.525883	-3.79255
Irak4	0.620999	4.66566	2.66028	0.0429903	0.525883	-3.79325
Bag5	0.236596	8.19423	2.65964	0.043024	0.525883	-3.79404
Ank	-0.31061	7.31186	-2.65964	0.0430242	0.525883	-3.79405
Lrpprc	-0.20184	9.29179	-2.65829	0.0430959	0.526264	-3.79574
Fgb	-1.28547	0.460434	-2.65572	0.0432323	0.526917	-3.79894
Ptgis	-0.378857	8.35539	-2.6554	0.0432495	0.526917	-3.79935
Lcor	0.37889	5.68706	2.655	0.043271	0.526917	-3.79985
Pitpnm2	-0.386219	6.87195	-2.65243	0.0434082	0.527362	-3.80306
Gramd3	0.240882	7.86578	2.65104	0.0434826	0.527362	-3.8048
Tesk2	0.249326	6.36677	2.64999	0.0435391	0.527362	-3.80612
Kcnmb1	2.1751	0.829234	2.64983	0.0435474	0.527362	-3.80631
Pdlim3	1.10645	5.03089	2.64983	0.0435478	0.527362	-3.80632
Clk4	-0.254571	7.31325	-2.64954	0.043563	0.527362	-3.80668
Cdkn1b	0.27579	7.27017	2.64878	0.0436039	0.527362	-3.80763
Golt1b	-0.398524	7.51039	-2.64767	0.0436636	0.527362	-3.80902
Zfp93	0.445842	6.32115	2.64667	0.0437175	0.527362	-3.81027
Bms1	-0.353911	8.51583	-2.64653	0.0437251	0.527362	-3.81045
Mllt10	-0.202291	8.98182	-2.646	0.043754	0.527362	-3.81112
Klhl25	-0.402534	5.80791	-2.64416	0.0438532	0.527732	-3.81342
Obox2	-1.91415	0.479052	-2.64321	0.0439046	0.527732	-3.8146
Nphs1	-0.646758	3.78152	-2.64195	0.0439732	0.527732	-3.81619
Dock2	1.88002	3.1018	2.64137	0.0440045	0.527732	-3.81691
Prkaca	-0.74108	7.92856	-2.64074	0.044039	0.527732	-3.81771
Plgrkt	0.331842	8.29568	2.63798	0.0441894	0.527732	-3.82116
Cyp2c55	-2.63144	1.95579	-2.63634	0.044279	0.527732	-3.82322
Praf2	-0.264438	8.41855	-2.63545	0.0443272	0.527732	-3.82432
Bod1l	-0.359733	7.07578	-2.63388	0.0444135	0.527732	-3.8263
Phf12	-0.738989	6.59234	-2.63358	0.0444303	0.527732	-3.82668
Tor1b	-0.214488	8.25272	-2.63293	0.0444658	0.527732	-3.82749
Mak	-1.15718	3.94273	-2.63275	0.0444756	0.527732	-3.82771
Wif1	1.42772	4.43185	2.63266	0.0444808	0.527732	-3.82783
Fmc1	-0.292338	8.26369	-2.63256	0.044486	0.527732	-3.82795
Asb13	0.333897	6.9628	2.63202	0.0445156	0.527732	-3.82862
Dpp7	-0.415448	6.60705	-2.63189	0.0445228	0.527732	-3.82879
Atg10	0.390666	5.52557	2.6303	0.0446103	0.527732	-3.83078
Plp2	-0.20684	10.269	-2.62944	0.0446581	0.527732	-3.83187
Nrarp	-0.293375	7.96084	-2.62926	0.0446677	0.527732	-3.83209
Hira	0.428711	6.51714	2.62921	0.0446706	0.527732	-3.83215
Clybl	0.481692	6.27261	2.62854	0.0447075	0.527732	-3.83299
Mpdu1	0.246484	8.21108	2.62852	0.0447086	0.527732	-3.83301
Cad	-0.5713	9.12303	-2.62834	0.0447189	0.527732	-3.83325
Cbll1	0.323196	7.89344	2.62578	0.0448602	0.528289	-3.83645
Bean1	-0.313525	3.86674	-2.62555	0.0448732	0.528289	-3.83674
Uck2	-0.452964	8.18121	-2.62528	0.0448881	0.528289	-3.83708
Pitrm1	0.210027	9.65856	2.62415	0.0449508	0.528548	-3.83849
Pfkl	-0.456073	9.80259	-2.62299	0.0450155	0.528831	-3.83995
Dtx2	0.357545	7.89024	2.6219	0.0450763	0.528981	-3.84132
Fam83g	-1.04477	3.96038	-2.6213	0.0451097	0.528981	-3.84207
Pcolce2	-0.608315	4.78256	-2.61997	0.045184	0.529196	-3.84374
Eng	-0.429854	7.32714	-2.61925	0.0452246	0.529196	-3.84465
Ret	-0.721624	5.79037	-2.61879	0.0452502	0.529196	-3.84523
Abhd16a	0.360862	7.80535	2.61674	0.0453651	0.529361	-3.8478
D930016D06Rik	-0.264065	7.5056	-2.6165	0.0453786	0.529361	-3.8481
Hbegf	0.59599	6.13655	2.61636	0.0453866	0.529361	-3.84828
Ngly1	0.258166	8.16549	2.61491	0.0454682	0.529745	-3.8501
Orai1	-0.319674	7.0714	-2.61424	0.0455057	0.529745	-3.85093
Abcb1b	1.81917	2.00379	2.61222	0.0456195	0.529745	-3.85347
Lpl	0.302491	8.53482	2.61221	0.0456202	0.529745	-3.85348
Cox17	-0.242156	9.51378	-2.61216	0.0456234	0.529745	-3.85355
Dipk2a	0.240484	8.95966	2.61078	0.0457013	0.529792	-3.85528
Mrpl17	-0.287649	9.81908	-2.61011	0.0457394	0.529792	-3.85613
Nicn1	0.340603	7.62914	2.60992	0.0457498	0.529792	-3.85636
Pmm1	-0.48377	6.62172	-2.60874	0.045817	0.530098	-3.85785
Cd59a	-0.346314	7.13774	-2.60703	0.045914	0.530748	-3.85999
Arhgap35	-0.387782	8.06528	-2.60462	0.0460512	0.531098	-3.86301
Ttc5	-0.263156	8.5565	-2.60417	0.046077	0.531098	-3.86358
Proser1	-0.406685	5.57646	-2.60272	0.0461599	0.531098	-3.8654
Crip2	-0.300965	8.93276	-2.60196	0.0462036	0.531098	-3.86636
Zfp871	-0.207095	9.87351	-2.60108	0.046254	0.531098	-3.86747
Sdf2l1	-0.294428	6.90855	-2.59975	0.0463303	0.531098	-3.86914
Mapk3	-0.376119	8.80593	-2.59881	0.0463842	0.531098	-3.87032
Etos1	2.07069	1.58151	2.5987	0.0463909	0.531098	-3.87046
Tm9sf4	-0.33887	8.13832	-2.59854	0.0463998	0.531098	-3.87066
Slfn3	-1.55852	1.56581	-2.59804	0.0464284	0.531098	-3.87128
Cuedc2	0.209699	8.80056	2.59802	0.0464299	0.531098	-3.87132
Hikeshi	-0.249175	9.41796	-2.59793	0.0464348	0.531098	-3.87142
Pold4	0.262493	6.04	2.59654	0.0465151	0.531261	-3.87317
Dnaja2	0.230911	9.73568	2.59538	0.0465823	0.531261	-3.87463
Mgarp	-1.05341	4.03332	-2.59511	0.0465976	0.531261	-3.87497
Pcolce	0.301384	10.0615	2.59485	0.0466126	0.531261	-3.87529
Srebf1	-0.271858	8.23084	-2.59316	0.0467105	0.531911	-3.87742
Fxr2	-0.389749	7.18798	-2.59138	0.0468143	0.53206	-3.87967
Gpr34	0.938968	3.37706	2.59108	0.0468315	0.53206	-3.88004
Ccne1	-0.337798	8.17335	-2.58985	0.0469029	0.53206	-3.88158
Lrrfip2	-0.285882	7.62124	-2.58969	0.0469121	0.53206	-3.88178
Ltbp4	-0.866406	6.49918	-2.58857	0.0469778	0.53206	-3.8832
B3gnt4	0.792115	1.22035	2.58802	0.0470099	0.53206	-3.88389
Shd	0.31237	6.19286	2.58766	0.0470307	0.53206	-3.88434
Hdgf	-0.487323	9.64361	-2.58731	0.0470513	0.53206	-3.88479
B3galt6	-0.385853	6.79741	-2.58528	0.04717	0.532742	-3.88734
1110008P14Rik	-0.335471	7.42894	-2.58488	0.0471936	0.532742	-3.88784
Dynlt3	0.256294	8.36038	2.58308	0.0472993	0.533217	-3.89011
Entpd6	-0.300437	6.89756	-2.58263	0.0473254	0.533217	-3.89067
Gm4788	1.65948	1.44242	2.58207	0.0473588	0.533217	-3.89138
Nop2	-0.300167	8.36328	-2.57963	0.0475022	0.534337	-3.89445
Glra1	-1.149	3.07265	-2.57898	0.0475405	0.534337	-3.89526
Dennd6a	0.358467	8.60416	2.57739	0.0476348	0.534934	-3.89727
Zfp212	0.25687	7.98991	2.57601	0.0477164	0.535087	-3.899
Comtd1	-0.311604	6.22398	-2.57508	0.0477718	0.535087	-3.90018
Zfp287	0.565485	4.30833	2.57508	0.047772	0.535087	-3.90018
Sfrp4	-0.940659	5.84814	-2.5737	0.0478537	0.535541	-3.90191
Phf20	-0.268387	8.46985	-2.5723	0.0479374	0.536016	-3.90368
Arap2	0.658734	4.48258	2.57041	0.0480501	0.536018	-3.90606
Nt5e	1.5175	2.20683	2.57027	0.0480584	0.536018	-3.90624
Aff2	0.454501	4.22057	2.56945	0.0481074	0.536018	-3.90727
Sdf4	0.267032	9.3878	2.56895	0.0481377	0.536018	-3.9079
Akr1a1	0.222729	12.7087	2.56857	0.0481603	0.536018	-3.90838
Nemf	-1.08314	1.58039	-2.56816	0.0481851	0.536018	-3.9089
Extl2	0.240237	7.60509	2.56671	0.0482722	0.536527	-3.91073
Mcm10	-0.379925	8.15094	-2.5656	0.0483385	0.536797	-3.91212
Timm17a	-0.279052	9.95148	-2.56428	0.0484184	0.536797	-3.91379
Cables1	-0.370481	6.11211	-2.56319	0.0484841	0.536797	-3.91516
Fcgr3	0.912733	5.55053	2.56295	0.0484983	0.536797	-3.91546
Slc4a4	0.369205	5.37578	2.56235	0.0485347	0.536797	-3.91622
Arhgap45	0.487638	4.73059	2.56219	0.0485444	0.536797	-3.91642
Zfp57	-0.886387	5.3111	-2.56005	0.0486738	0.537771	-3.91912
Cabp7	-1.99759	-0.0198416	-2.55921	0.0487251	0.537881	-3.92018
Igk-V21	2.54161	0.151294	2.55813	0.0487903	0.538102	-3.92153
Laptm5	0.511728	6.56038	2.55751	0.048828	0.538102	-3.92232
Scin	0.504725	4.83161	2.55252	0.0491327	0.539811	-3.92861
Frmd8	-0.314195	7.4239	-2.55161	0.0491883	0.539811	-3.92976
BC004004	0.261341	8.62847	2.55133	0.0492057	0.539811	-3.93011
Kcnn3	-0.938211	1.20024	-2.55041	0.0492621	0.539811	-3.93127
Slc5a6	-0.279917	5.38014	-2.54914	0.0493401	0.539811	-3.93288
Urod	0.228336	8.20398	2.54901	0.0493486	0.539811	-3.93305
Decr1	0.26613	8.9285	2.54894	0.0493524	0.539811	-3.93313
Fam162a	-0.244076	10.5088	-2.54891	0.0493547	0.539811	-3.93317
Nrros	-0.330714	6.3565	-2.54847	0.0493813	0.539811	-3.93372
Smim14	0.344268	8.9061	2.54819	0.0493985	0.539811	-3.93407
Smc1b	-1.19826	0.431297	-2.54678	0.0494858	0.539865	-3.93586
Thop1	-0.449747	8.20026	-2.54677	0.0494866	0.539865	-3.93587
Dbndd1	0.655947	4.89962	2.54468	0.0496155	0.540817	-3.93851
Phf2	-0.32877	8.73216	-2.54335	0.0496981	0.54124	-3.94019
Bcl2l11	0.353653	10.3976	2.54185	0.0497914	0.54124	-3.94209
P4ha1	-0.284474	7.74195	-2.54056	0.0498711	0.54124	-3.9437
Pla2g2c	-0.537381	4.18273	-2.5405	0.0498752	0.54124	-3.94379
Slc29a3	-0.242753	6.42896	-2.54022	0.0498922	0.54124	-3.94413
AU040320	-0.288949	7.46793	-2.54003	0.0499045	0.54124	-3.94438
C80171	-1.553	1.92595	-2.53936	0.0499459	0.54124	-3.94522
Lratd1	0.551774	5.64517	2.53736	0.050071	0.542144	-3.94775
Adcy6	-0.231399	8.16304	-2.53625	0.0501403	0.542442	-3.94915
Hes5	-0.516509	4.3426	-2.53473	0.0502355	0.542535	-3.95107
Enpep	-0.274019	7.68288	-2.53456	0.0502464	0.542535	-3.95129
Cldnd1	0.330748	9.03696	2.53346	0.0503153	0.542535	-3.95267
Mboat7	-0.389508	8.55031	-2.53345	0.0503159	0.542535	-3.95268
Abcc1	-0.307783	7.2655	-2.53152	0.0504375	0.5431	-3.95513
Cd163	2.32369	0.0714197	2.53129	0.0504519	0.5431	-3.95541
Slit1	-1.51663	4.52041	-2.52963	0.0505567	0.543778	-3.95751
Ubap2	-0.330162	9.06638	-2.5281	0.0506539	0.544372	-3.95945
Acvr2b	-0.711514	8.43685	-2.52627	0.0507696	0.544615	-3.96176
Kcnq1	-1.39401	3.99935	-2.52609	0.050781	0.544615	-3.96199
Ada	0.394979	5.74468	2.52576	0.0508022	0.544615	-3.96241
Pdlim2	0.327872	6.97462	2.5249	0.0508565	0.544748	-3.96349
Osmr	0.531623	3.75937	2.52204	0.0510388	0.545686	-3.96711
Fam110a	-0.476621	5.71593	-2.52194	0.0510454	0.545686	-3.96724
Bmp2	-0.296267	7.24863	-2.52155	0.0510701	0.545686	-3.96773
Armcx5	0.31225	5.66299	2.51785	0.051307	0.547282	-3.9724
Tmem214	-0.193122	7.86911	-2.51756	0.0513255	0.547282	-3.97277
B3gnt3	1.67602	2.8375	2.51687	0.05137	0.547282	-3.97365
Stx3	-0.219382	7.52887	-2.51486	0.0514994	0.547282	-3.97619
Snrpa	-0.257889	10.2981	-2.51475	0.0515066	0.547282	-3.97633
Cyhr1	-0.294192	7.5074	-2.51401	0.0515539	0.547282	-3.97726
Ovgp1	-0.561835	4.44202	-2.51318	0.0516076	0.547282	-3.97831
Dtd1	0.399127	7.98456	2.51111	0.0517416	0.547282	-3.98093
Dppa2	-1.47204	2.86054	-2.50988	0.0518212	0.547282	-3.98248
Egln3	-0.44685	6.38474	-2.50854	0.0519086	0.547282	-3.98419
Zp3	2.28671	2.37476	2.50791	0.0519491	0.547282	-3.98497
Phkg1	2.19234	0.789695	2.5075	0.0519761	0.547282	-3.9855
Nodal	1.24117	3.65239	2.50626	0.0520569	0.547282	-3.98707
Metrnl	0.422822	5.19547	2.50604	0.0520712	0.547282	-3.98734
Tmem50b	-0.220809	7.42875	-2.50594	0.0520775	0.547282	-3.98747
Ptpn18	0.410193	5.77289	2.5056	0.0520999	0.547282	-3.9879
Lztr1	0.280366	9.61929	2.50511	0.0521322	0.547282	-3.98853
St3gal6	0.415924	7.27154	2.50422	0.0521903	0.547282	-3.98965
AA409749	-0.430329	5.93728	-2.50322	0.0522557	0.547282	-3.99092
Rdh16f2	-1.87505	1.3564	-2.50316	0.0522598	0.547282	-3.991
Ywhag	-0.248046	11.2343	-2.50292	0.0522755	0.547282	-3.9913
Trim16	0.293091	6.47398	2.50193	0.0523402	0.547282	-3.99255
Ror2	0.245677	7.38802	2.50184	0.0523459	0.547282	-3.99266
Wdr77	-0.231456	10.5824	-2.50107	0.0523968	0.547282	-3.99364
Cnbd2	-0.837143	3.50994	-2.50031	0.0524463	0.547282	-3.9946
Srgn	0.59924	5.53134	2.49996	0.0524696	0.547282	-3.99505
Npy	-0.486547	6.26027	-2.49947	0.0525019	0.547282	-3.99567
S100a16	0.284381	8.90311	2.49924	0.0525166	0.547282	-3.99595
Ndufa12	0.213451	11.2205	2.499	0.0525324	0.547282	-3.99625
E2f1	-0.361742	7.42397	-2.49799	0.0525992	0.547282	-3.99754
Atf6b	-0.245761	7.74075	-2.49725	0.0526478	0.547282	-3.99847
Acp1	0.202828	10.6727	2.49651	0.0526972	0.547282	-3.99942
Polr1a	-0.302551	7.75472	-2.4964	0.052704	0.547282	-3.99955
Mrpl55	0.540819	8.09681	2.49555	0.0527601	0.547282	-4.00062
Akap9	0.441467	5.15739	2.49418	0.0528508	0.547282	-4.00236
Sin3b	0.231914	9.58534	2.49401	0.0528626	0.547282	-4.00258
Pigh	0.306092	7.42343	2.49372	0.0528813	0.547282	-4.00294
Trim11	-0.323542	6.70571	-2.49314	0.0529202	0.547282	-4.00368
Zfp53	0.479325	6.7079	2.49171	0.0530152	0.547282	-4.00549
Zfp280d	-0.201186	8.89811	-2.49122	0.0530478	0.547282	-4.00611
Dynlrb1	0.205526	10.3648	2.48816	0.0532521	0.547282	-4.00999
Robo4	-0.606054	6.31722	-2.48799	0.0532631	0.547282	-4.0102
Prps1	-0.20782	9.25281	-2.48767	0.0532846	0.547282	-4.01061
Lrp5	-0.859486	4.5101	-2.48754	0.053293	0.547282	-4.01077
Ppp5c	-0.279994	8.71829	-2.48733	0.0533073	0.547282	-4.01104
Cenpm	-0.429278	7.54557	-2.48718	0.0533171	0.547282	-4.01122
Cd33	-0.776204	3.48377	-2.48665	0.0533531	0.547282	-4.01191
Slc26a4	-1.38431	1.59969	-2.48644	0.0533671	0.547282	-4.01217
Asb6	-0.219343	6.68608	-2.48505	0.0534603	0.547282	-4.01393
H2-Oa	0.957093	3.2896	2.48458	0.0534919	0.547282	-4.01453
Rnf208	-0.874562	5.14954	-2.48369	0.0535518	0.547282	-4.01566
Rbm18	0.335129	8.80055	2.48245	0.0536352	0.547282	-4.01723
Crebzf	-0.275634	7.57381	-2.48107	0.0537278	0.547282	-4.01897
Snx5	-0.196218	10.749	-2.4809	0.0537397	0.547282	-4.01919
Slc10a6	0.869115	3.57123	2.48077	0.0537483	0.547282	-4.01936
Tep1	-0.485146	5.74609	-2.48053	0.0537644	0.547282	-4.01966
Aif1	0.737958	4.76473	2.48008	0.0537945	0.547282	-4.02022
Zfp112	0.424719	4.87243	2.47977	0.0538156	0.547282	-4.02062
Plscr2	0.70734	2.82445	2.47947	0.0538357	0.547282	-4.021
Swap70	0.220633	6.76922	2.47919	0.053855	0.547282	-4.02136
Naxe	0.224818	9.63775	2.47913	0.053859	0.547282	-4.02143
Ldha	-0.27887	11.9346	-2.47912	0.0538596	0.547282	-4.02144
Lrr1	-0.399508	8.34228	-2.47856	0.0538973	0.547282	-4.02215
Ahdc1	-0.759076	6.27883	-2.47761	0.0539619	0.547282	-4.02336
Romo1	0.243539	10.5899	2.47751	0.0539688	0.547282	-4.02349
Hebp2	0.410346	6.54473	2.47688	0.0540112	0.547282	-4.02428
E330034G19Rik	0.720972	3.57683	2.47633	0.054049	0.547282	-4.02499
Pcdhb9	0.656986	5.18802	2.47582	0.0540837	0.547282	-4.02563
C80256	-1.27274	2.20339	-2.47184	0.0543546	0.549555	-4.03067
Zfp709	0.499928	5.91436	2.47117	0.0544008	0.549555	-4.03153
Abl1	0.267288	9.27669	2.47066	0.0544353	0.549555	-4.03217
Flcn	0.255084	7.55705	2.46963	0.0545057	0.549643	-4.03348
Gpr19	0.570443	5.88592	2.4693	0.0545286	0.549643	-4.0339
Bcl2l2	-0.26459	7.00803	-2.46794	0.054622	0.550075	-4.03563
Slc15a2	4.23086	4.30398	2.46506	0.0548202	0.550075	-4.03928
Utp20	-0.311176	8.63535	-2.46496	0.0548272	0.550075	-4.03941
Lgals8	0.254154	6.59452	2.46458	0.0548533	0.550075	-4.03989
Sult1b1	-2.00208	1.06984	-2.46403	0.0548912	0.550075	-4.04059
Iqcc	0.724777	6.05909	2.46387	0.0549025	0.550075	-4.04079
Prkacb	0.24071	9.1506	2.46304	0.0549594	0.550075	-4.04184
Rhod	-0.425368	6.2692	-2.46298	0.0549634	0.550075	-4.04191
Art1	0.586646	4.99363	2.46284	0.0549731	0.550075	-4.04209
Cd79a	-1.47224	2.4475	-2.46253	0.0549948	0.550075	-4.04249
9130401M01Rik	0.251544	8.41952	2.45697	0.0553807	0.552265	-4.04954
Sbno1	0.598195	9.17165	2.45637	0.0554226	0.552265	-4.0503
Vmn1r29	0.963255	-0.796619	2.45599	0.0554497	0.552265	-4.05079
1700129C05Rik	1.58079	2.90051	2.45566	0.0554727	0.552265	-4.05121
Creld1	-0.357202	6.99584	-2.45489	0.0555261	0.552265	-4.05218
Dusp8	-1.65014	2.41516	-2.45472	0.0555384	0.552265	-4.05241
Supt6	-0.438483	7.58199	-2.45365	0.0556131	0.552265	-4.05376
Kif20a	-0.213318	9.18981	-2.45341	0.05563	0.552265	-4.05407
Ajuba	-0.271561	9.34203	-2.4531	0.0556513	0.552265	-4.05445
Mucl1	2.62781	0.0772234	2.45309	0.0556524	0.552265	-4.05447
Tagln3	0.277489	5.388	2.45233	0.0557055	0.552265	-4.05543
Alg1	0.440173	6.24707	2.45207	0.0557238	0.552265	-4.05577
Cd68	0.508166	5.30693	2.45136	0.0557735	0.552336	-4.05666
Klf3	0.384578	7.65155	2.44978	0.0558849	0.552354	-4.05868
Cited2	-0.399356	10.1607	-2.44951	0.0559036	0.552354	-4.05901
Med4	-0.187085	9.13703	-2.44934	0.0559157	0.552354	-4.05923
Psg23	-0.270027	5.71082	-2.44892	0.0559454	0.552354	-4.05977
Scamp5	0.408822	5.76589	2.44718	0.0560682	0.552751	-4.06198
Myt1	1.79172	1.82116	2.44615	0.056141	0.552751	-4.06329
Etfrf1	0.305659	7.97536	2.44496	0.0562254	0.552751	-4.0648
Aqp3	1.46635	3.9214	2.44352	0.0563276	0.552751	-4.06663
Cd14	1.47226	3.12138	2.44315	0.0563536	0.552751	-4.06709
Ambp	2.01322	1.73366	2.4425	0.0564	0.552751	-4.06792
Ffar2	1.1305	3.50913	2.44245	0.0564034	0.552751	-4.06798
Pigyl	0.211901	7.39358	2.4419	0.0564425	0.552751	-4.06868
Tubb2a	0.522978	8.60461	2.44116	0.0564951	0.552751	-4.06962
Brca1	-0.396951	8.55689	-2.44101	0.0565058	0.552751	-4.06981
Upk1a	1.25366	4.5856	2.43966	0.0566019	0.552751	-4.07152
Lysmd1	0.426417	5.61033	2.43923	0.056633	0.552751	-4.07208
Epb42	1.35905	3.61565	2.43909	0.0566426	0.552751	-4.07225
Pxn	0.259509	9.57322	2.43841	0.0566915	0.552751	-4.07312
Glrp1	1.11771	3.33639	2.43758	0.0567511	0.552751	-4.07418
Tmem140	0.89316	3.4767	2.43631	0.0568417	0.552751	-4.07578
Mpo	0.800171	4.1671	2.4359	0.0568716	0.552751	-4.07631
Vkorc1	-0.195874	9.60678	-2.43589	0.0568718	0.552751	-4.07632
Mab21l2	1.58975	3.54278	2.43555	0.0568962	0.552751	-4.07675
Klhl10	1.10334	3.16618	2.43537	0.0569091	0.552751	-4.07698
Bmp10	-0.862344	1.71443	-2.43482	0.056949	0.552751	-4.07768
Kazald1	1.60867	4.01125	2.43479	0.0569508	0.552751	-4.07772
Oit1	1.5628	1.01425	2.43461	0.056964	0.552751	-4.07795
Ncln	-0.585486	7.63487	-2.43366	0.0570319	0.552996	-4.07915
Fam53c	-0.295241	8.51389	-2.4324	0.0571227	0.553464	-4.08075
Taf4	-0.216931	7.84473	-2.43011	0.0572882	0.553856	-4.08367
Krt15	1.16116	0.58236	2.42962	0.057324	0.553856	-4.0843
Lamp5	-0.605228	4.52717	-2.42918	0.0573559	0.553856	-4.08485
Prkg1	1.07594	4.47544	2.42878	0.0573845	0.553856	-4.08536
Nbea	0.307148	8.14829	2.4276	0.0574702	0.553856	-4.08686
Zfp467	-0.343127	7.11861	-2.42654	0.0575469	0.553856	-4.0882
C1qtnf12	-0.444034	10.052	-2.42452	0.0576939	0.553856	-4.09077
Sf3a1	-0.327745	9.14604	-2.42279	0.0578205	0.553856	-4.09298
Klf1	0.834868	4.33214	2.42242	0.0578475	0.553856	-4.09345
Pkia	0.41586	8.05489	2.42209	0.057871	0.553856	-4.09386
Igk-V1	1.66254	2.68723	2.42149	0.0579149	0.553856	-4.09462
Pramel6	-1.22217	2.79257	-2.42116	0.0579391	0.553856	-4.09504
Cryzl2	-0.30511	6.1503	-2.42009	0.058018	0.553856	-4.09641
Obp1a	-1.28369	-0.646839	-2.41993	0.0580295	0.553856	-4.09661
Dync1h1	-0.356965	9.74169	-2.41988	0.0580329	0.553856	-4.09667
Hspb3	2.05918	3.16179	2.41977	0.058041	0.553856	-4.09681
Ociad1	0.198806	10.2738	2.41875	0.0581158	0.553856	-4.09811
Noct	-0.26457	7.52546	-2.41854	0.0581316	0.553856	-4.09838
Hoxd11	-0.432458	8.0127	-2.41851	0.0581333	0.553856	-4.09841
Acr	1.18427	3.27258	2.41846	0.0581371	0.553856	-4.09848
Cyb5a	-0.191889	10.5775	-2.4184	0.0581414	0.553856	-4.09855
Btnl10	1.35783	1.93714	2.41794	0.0581753	0.553856	-4.09914
Mtfmt	0.224368	6.84025	2.41738	0.0582167	0.553856	-4.09986
Iqgap3	-0.305099	7.43916	-2.41633	0.058294	0.553856	-4.10119
Slitrk1	0.714014	4.89092	2.41584	0.0583298	0.553856	-4.10181
Ces1g	-1.93948	0.860855	-2.41582	0.058332	0.553856	-4.10185
Tmem40	0.942327	4.50639	2.41549	0.0583561	0.553856	-4.10226
Tmem183a	-0.188132	8.87145	-2.41478	0.0584086	0.553856	-4.10317
Rarg	-0.409383	7.40917	-2.41446	0.0584322	0.553856	-4.10358
Lpar1	0.385824	9.39048	2.41388	0.0584746	0.553856	-4.1043
Abhd8	-0.320461	7.1632	-2.41375	0.0584846	0.553856	-4.10448
Efcab7	-0.577072	6.62443	-2.41107	0.0586831	0.554982	-4.10789
Plau	-2.10618	1.98467	-2.41076	0.0587058	0.554982	-4.10828
Fbxo2	1.0376	3.36791	2.40947	0.0588021	0.554982	-4.10992
Pcsk1n	0.727027	4.63652	2.40943	0.0588051	0.554982	-4.10998
Slc6a15	0.596431	4.77572	2.40901	0.0588361	0.554982	-4.11051
Pdxp	-0.434445	7.68117	-2.40831	0.0588879	0.554982	-4.11139
Kcnh3	0.695298	5.64102	2.40812	0.0589025	0.554982	-4.11164
Hadh	0.245021	11.2131	2.40713	0.0589765	0.555042	-4.11291
Reck	0.231865	9.08688	2.40689	0.0589943	0.555042	-4.11321
Mettl7a2	0.335533	6.0604	2.40603	0.0590582	0.555067	-4.1143
Cd2bp2	-0.212727	8.74984	-2.40559	0.0590908	0.555067	-4.11485
Pkdcc	0.347032	10.9308	2.40316	0.059273	0.555067	-4.11795
Pcdh10	-0.546859	3.55621	-2.4028	0.0593001	0.555067	-4.11841
Ccl4	0.666506	4.38708	2.40248	0.0593242	0.555067	-4.11882
Epgn	0.628549	3.46062	2.40215	0.0593491	0.555067	-4.11924
Wdr82	0.256152	9.80995	2.40196	0.0593635	0.555067	-4.11949
Eno2	-0.759633	4.52518	-2.40185	0.0593713	0.555067	-4.11962
Epx	-1.93526	1.15764	-2.40161	0.0593894	0.555067	-4.11993
Ripply3	0.522915	5.83115	2.40081	0.0594496	0.555067	-4.12094
Cask	0.366424	9.36556	2.39987	0.0595207	0.555067	-4.12215
AA407331	-0.539912	6.5121	-2.39926	0.0595666	0.555067	-4.12292
Fcrls	0.559999	5.64453	2.39848	0.0596256	0.555067	-4.12392
Gstm4	0.368263	5.72947	2.39819	0.0596469	0.555067	-4.12428
Macrod2	0.435055	6.66774	2.3974	0.059707	0.555067	-4.12529
Chmp4c	1.42327	0.730392	2.39723	0.05972	0.555067	-4.12551
Prss22	-1.03773	5.01175	-2.39718	0.0597232	0.555067	-4.12556
Sel1l2	0.526569	0.718945	2.39523	0.0598709	0.556042	-4.12805
Klhl2	-0.252074	7.49349	-2.3936	0.0599948	0.556528	-4.13013
Stip1	-0.196711	9.91559	-2.39287	0.0600505	0.556528	-4.13106
Slc16a3	-1.0623	6.03343	-2.39262	0.0600691	0.556528	-4.13137
Rnf186	1.04528	3.48511	2.39149	0.0601554	0.556528	-4.13281
Dpp3	0.238758	8.78346	2.39129	0.0601705	0.556528	-4.13307
BC031181	0.209964	9.39168	2.39117	0.0601802	0.556528	-4.13323
Nupr1	2.31114	1.61586	2.38896	0.0603487	0.556891	-4.13604
S100a13	0.52047	6.79392	2.38859	0.0603771	0.556891	-4.13651
Wdr90	-0.51383	7.02918	-2.38846	0.0603865	0.556891	-4.13667
Grik3	-0.82431	0.227142	-2.38829	0.0603999	0.556891	-4.13689
Prph	-0.665715	3.17534	-2.38779	0.0604382	0.556891	-4.13753
Matn1	1.22769	2.28169	2.38673	0.0605195	0.556891	-4.13888
Fbxo3	0.19443	8.68076	2.38639	0.0605458	0.556891	-4.13932
Son	-0.246212	10.8163	-2.38458	0.0606845	0.556891	-4.14162
Polr3f	0.438538	8.08599	2.38436	0.0607016	0.556891	-4.1419
Zfp982	-0.912669	5.74058	-2.38424	0.0607108	0.556891	-4.14205
Trip13	0.278962	9.67519	2.3841	0.0607216	0.556891	-4.14223
Iffo2	0.444996	5.73912	2.38394	0.0607338	0.556891	-4.14243
Helb	0.272367	5.48264	2.38215	0.060872	0.557358	-4.14472
4632415L05Rik	-0.271479	6.39219	-2.38173	0.0609041	0.557358	-4.14525
Hells	-0.220928	9.81192	-2.38148	0.0609237	0.557358	-4.14557
Fgf17	-0.674695	3.89415	-2.38006	0.0610336	0.557358	-4.14738
Nsun6	0.371989	5.31364	2.37965	0.0610653	0.557358	-4.1479
Siae	0.557642	5.91424	2.37878	0.0611326	0.557358	-4.14901
Gng11	0.191117	9.15992	2.37652	0.0613077	0.557358	-4.15188
Dll4	-0.575502	5.21581	-2.37638	0.061319	0.557358	-4.15207
Omg	1.72439	2.75083	2.37587	0.0613587	0.557358	-4.15272
Gp1ba	1.11048	3.05069	2.37582	0.0613621	0.557358	-4.15278
Uba1y	1.62753	3.14615	2.37507	0.0614208	0.557358	-4.15374
Alg9	0.224845	7.88711	2.37463	0.0614553	0.557358	-4.1543
Ptgds	0.947355	3.57225	2.3746	0.0614578	0.557358	-4.15434
Snhg16	-0.883238	5.38969	-2.37431	0.0614798	0.557358	-4.1547
Rhox6	-2.53132	1.32992	-2.37394	0.0615086	0.557358	-4.15517
St3gal1	0.206988	5.49447	2.37309	0.0615757	0.557358	-4.15627
Pde7a	-0.276441	8.37095	-2.37293	0.0615877	0.557358	-4.15646
Gfod2	-0.281557	6.8749	-2.37247	0.0616235	0.557358	-4.15705
Hmgn3	0.263986	10.1777	2.37226	0.0616405	0.557358	-4.15732
Tcl1b1	0.479738	4.69392	2.37205	0.0616566	0.557358	-4.15759
Dnajb6	0.190963	10.4884	2.37148	0.061701	0.557358	-4.15831
Plac8	-0.336843	8.79858	-2.37099	0.0617395	0.557358	-4.15894
Scamp3	-0.320972	8.16081	-2.37059	0.0617714	0.557358	-4.15946
Wfdc5	1.46448	2.56273	2.36821	0.0619577	0.557922	-4.16248
Ccndbp1	0.272508	8.21869	2.36666	0.0620802	0.557922	-4.16446
Lcp1	0.368584	7.26641	2.36622	0.0621147	0.557922	-4.16502
Ccdc47	-0.314433	9.50333	-2.365	0.0622107	0.557922	-4.16657
Enox2	0.396059	6.04055	2.3645	0.0622503	0.557922	-4.16721
Smarcc1	0.25257	10.892	2.36441	0.0622578	0.557922	-4.16733
Zfp397	0.314678	6.19894	2.36317	0.0623557	0.557922	-4.16891
Rer1	0.237059	9.00018	2.36301	0.0623684	0.557922	-4.16912
St3gal4	-0.323177	5.84867	-2.36218	0.0624341	0.557922	-4.17017
Cdkl2	0.627117	3.53228	2.36199	0.0624489	0.557922	-4.17041
Mlycd	0.43149	5.30458	2.36198	0.0624501	0.557922	-4.17043
Nr2f1	0.392877	10.7993	2.36197	0.0624511	0.557922	-4.17045
Apof	0.868682	0.00112443	2.36126	0.0625071	0.557922	-4.17135
Fah	-0.772187	4.7338	-2.36085	0.0625399	0.557922	-4.17187
Tmod4	-3.08952	3.08015	-2.36073	0.0625496	0.557922	-4.17203
Ezr	-0.26202	8.95691	-2.36043	0.0625735	0.557922	-4.17241
Abcb8	0.294354	7.35945	2.35951	0.062646	0.557922	-4.17357
Tmem230	-0.244415	9.66632	-2.3593	0.0626627	0.557922	-4.17384
LOC102636700	2.06178	3.07668	2.35924	0.0626676	0.557922	-4.17392
Gria3	0.358262	4.70133	2.35886	0.0626978	0.557922	-4.1744
Pafah2	0.623546	6.5967	2.35798	0.0627682	0.557922	-4.17553
Rtbdn	-1.65548	2.72177	-2.35785	0.0627786	0.557922	-4.1757
Tmod2	0.314821	5.91422	2.35623	0.0629081	0.558691	-4.17777
Lman2	-0.255534	8.59856	-2.35449	0.0630471	0.558932	-4.17998
Slc23a3	2.70988	2.22313	2.35351	0.0631261	0.558932	-4.18124
Cenpx	0.548679	7.79831	2.35334	0.0631395	0.558932	-4.18145
Hhatl	0.47787	4.2508	2.35323	0.0631485	0.558932	-4.18159
Dap3	0.205209	9.69378	2.35321	0.0631503	0.558932	-4.18162
Fgf12	-0.721545	4.54424	-2.35211	0.0632383	0.559047	-4.18302
Cyp2c38	1.05819	3.55793	2.35197	0.0632494	0.559047	-4.1832
Slc7a1	-1.71782	2.94592	-2.35125	0.0633071	0.559047	-4.18411
Smg5	-0.228627	7.60939	-2.35037	0.063378	0.559047	-4.18523
Meis1	0.297614	9.95402	2.34959	0.0634412	0.559047	-4.18623
Pnpo	0.381812	7.33835	2.34956	0.0634433	0.559047	-4.18627
Topbp1	-0.177277	10.0699	-2.3493	0.0634645	0.559047	-4.1866
Mroh1	-0.542166	6.84366	-2.34831	0.0635442	0.55937	-4.18786
Etv6	-0.338775	5.64348	-2.34697	0.0636528	0.559815	-4.18958
St8sia5	0.54629	4.18443	2.34661	0.0636824	0.559815	-4.19004
Knstrn	0.319478	7.55471	2.34609	0.063724	0.559815	-4.1907
Dkk1	-0.293756	7.56078	-2.34449	0.0638538	0.560576	-4.19274
Slc10a1	-2.23542	1.88623	-2.34232	0.0640308	0.561263	-4.19552
Snai2	0.353942	9.44926	2.34211	0.0640482	0.561263	-4.19579
Prkra	0.253884	9.13305	2.34148	0.0640994	0.561263	-4.19659
St7	-0.363721	6.51193	-2.34067	0.0641654	0.561263	-4.19762
Ndufb5	-0.231224	11.0316	-2.34049	0.0641799	0.561263	-4.19785
Cyp7a1	0.414426	3.89017	2.34024	0.0642004	0.561263	-4.19817
Clcnkb	0.822839	3.39772	2.33935	0.0642732	0.561263	-4.19931
Ecpas	-0.186457	8.22449	-2.33909	0.0642947	0.561263	-4.19964
Ehd1	0.257905	8.43822	2.33842	0.0643493	0.561263	-4.20049
St8sia3	-1.69942	2.86263	-2.33824	0.064364	0.561263	-4.20072
Scmh1	-0.249705	7.31832	-2.33723	0.064447	0.561386	-4.20201
Aldh16a1	-0.517615	7.05361	-2.33665	0.0644946	0.561386	-4.20275
Lpcat3	0.254398	8.1569	2.33649	0.0645078	0.561386	-4.20296
Sprr2i	-1.00479	-0.237292	-2.33393	0.0647182	0.562499	-4.20623
Shkbp1	-0.242393	9.03489	-2.33388	0.0647222	0.562499	-4.20629
Cmtr1	-0.22491	7.65548	-2.33213	0.0648666	0.562608	-4.20852
Dpp4	-0.350378	5.61302	-2.33172	0.0649003	0.562608	-4.20904
Slc30a7	0.319803	6.93631	2.33142	0.0649252	0.562608	-4.20943
Cdk2ap2	-0.364287	7.87687	-2.33137	0.0649296	0.562608	-4.20949
Tssk2	0.940936	0.0138104	2.33111	0.0649513	0.562608	-4.20983
Il17rb	2.1623	2.48521	2.32894	0.0651312	0.563333	-4.2126
Sugp2	0.245006	7.53122	2.32858	0.0651603	0.563333	-4.21305
Spast	0.242934	9.5494	2.32791	0.0652164	0.563333	-4.21391
Slc22a19	1.32901	0.532538	2.32647	0.065336	0.563333	-4.21575
Nudcd3	-0.235277	8.42128	-2.32513	0.0654481	0.563333	-4.21747
Herc2	-0.242086	8.2161	-2.32466	0.0654868	0.563333	-4.21806
Trpc1	-0.798261	4.24831	-2.32449	0.0655015	0.563333	-4.21828
Pnkd	-0.23876	8.57084	-2.32437	0.065511	0.563333	-4.21843
Sstr1	-0.82592	0.11582	-2.3243	0.0655168	0.563333	-4.21852
Pik3cg	-0.607038	4.68144	-2.32426	0.0655206	0.563333	-4.21858
Ankrd27	-1.12792	2.80052	-2.32354	0.0655806	0.563333	-4.21949
Dhx36	0.620024	9.64069	2.32293	0.0656318	0.563333	-4.22028
Atf7ip2	-0.507313	4.85283	-2.32291	0.0656334	0.563333	-4.2203
Gtpbp1	-0.331769	7.46916	-2.32281	0.065642	0.563333	-4.22043
Serpina3n	-1.63447	0.873493	-2.32121	0.0657754	0.563812	-4.22247
Dmpk	-1.37559	5.70685	-2.3211	0.0657846	0.563812	-4.22261
Tubgcp4	-0.249229	7.87321	-2.31993	0.0658828	0.563947	-4.2241
Cdkn2c	0.467473	5.60221	2.31873	0.0659842	0.563947	-4.22564
D6Ertd47e	0.860978	2.60618	2.31848	0.0660051	0.563947	-4.22596
Ift46	-0.23531	8.9658	-2.31747	0.0660897	0.563947	-4.22724
Fbxl14	-0.191707	8.04665	-2.31725	0.0661087	0.563947	-4.22753
Atp1b3	-0.25995	9.99987	-2.31645	0.0661756	0.563947	-4.22854
Mmp3	0.856833	3.43531	2.31603	0.0662117	0.563947	-4.22909
Nfkbie	-0.458324	4.5212	-2.31562	0.0662464	0.563947	-4.22962
AA408650	0.230606	6.86008	2.31494	0.0663036	0.563947	-4.23048
Arhgef18	-0.277322	7.58677	-2.31406	0.0663779	0.563947	-4.2316
Nup188	-0.468228	7.97926	-2.31333	0.06644	0.563947	-4.23254
Rhbdl3	-0.818098	4.5287	-2.31298	0.0664699	0.563947	-4.23299
Msto1	0.197838	7.67851	2.31287	0.0664792	0.563947	-4.23313
Slc13a3	0.71231	3.19162	2.31271	0.0664921	0.563947	-4.23332
1500002F19Rik	-2.06335	2.21087	-2.31253	0.0665074	0.563947	-4.23355
Ndc1	-0.262179	7.65941	-2.31194	0.066558	0.563947	-4.23431
Vps4b	0.257053	10.6283	2.31177	0.0665721	0.563947	-4.23453
Acly	-0.268607	10.5424	-2.31038	0.0666907	0.563947	-4.23631
Tspan2	0.461492	5.62913	2.31027	0.0666996	0.563947	-4.23644
Hypk	-0.734317	4.46104	-2.31002	0.0667214	0.563947	-4.23677
Col20a1	-0.983054	4.00214	-2.30997	0.0667257	0.563947	-4.23684
Chpf2	0.273302	6.30129	2.30933	0.0667801	0.563947	-4.23765
Etv4	-0.649079	7.12803	-2.30862	0.0668405	0.563947	-4.23856
Vstm2b	-0.380457	5.93608	-2.3086	0.066842	0.563947	-4.23858
Ptx3	0.64136	6.46168	2.30696	0.0669824	0.564438	-4.24068
Unc119b	-0.210461	8.47487	-2.30601	0.0670632	0.564438	-4.24189
Gbf1	-0.609562	7.82121	-2.3058	0.0670812	0.564438	-4.24216
Dusp9	-0.357317	7.9326	-2.30542	0.0671143	0.564438	-4.24265
Cutc	0.545334	6.26736	2.30538	0.0671175	0.564438	-4.2427
Slc46a2	-1.6144	0.241657	-2.30374	0.0672578	0.565252	-4.24479
Selenos	0.180787	9.29245	2.30202	0.0674061	0.56597	-4.24699
Bcap29	0.22241	7.9855	2.30162	0.0674401	0.56597	-4.2475
Mt1	0.286353	6.93618	2.30096	0.0674973	0.56597	-4.24835
Slc25a51	-0.242701	9.83956	-2.30038	0.0675471	0.56597	-4.24909
Cyp17a1	-0.595059	0.567497	-2.30022	0.0675609	0.56597	-4.24929
Klrc2	1.5605	0.565099	2.29816	0.0677388	0.566579	-4.25192
Fzd4	0.458315	8.35508	2.29793	0.0677591	0.566579	-4.25222
Tmem184c	0.238607	9.35776	2.2974	0.0678047	0.566579	-4.25289
Ddx18	-0.201013	9.5556	-2.29676	0.0678603	0.566579	-4.25371
G6pc3	-0.349176	6.26364	-2.29673	0.0678629	0.566579	-4.25375
Pygb	-0.208909	9.08102	-2.29636	0.0678953	0.566579	-4.25423
3110009E18Rik	-0.314041	7.45974	-2.29517	0.0679985	0.567076	-4.25575
Brca2	-0.301692	7.85328	-2.29313	0.0681761	0.567599	-4.25836
Kcnd1	0.435584	3.40808	2.29299	0.0681881	0.567599	-4.25854
Rgl1	-0.273253	7.37056	-2.29249	0.0682319	0.567599	-4.25918
Acox2	-1.44218	1.93192	-2.29244	0.068236	0.567599	-4.25924
Poli	0.398718	6.20424	2.29113	0.0683502	0.568011	-4.26091
Ctss	0.794332	7.39301	2.29078	0.0683809	0.568011	-4.26136
Utp4	-0.229179	9.68969	-2.29037	0.0684166	0.568011	-4.26188
Lyz2	0.869725	5.95782	2.2892	0.0685193	0.568185	-4.26338
Chd7	-0.355319	6.97863	-2.28886	0.068549	0.568185	-4.26382
Rps27l	-0.278578	11.6595	-2.28863	0.0685688	0.568185	-4.26411
Nrf1	-0.243041	7.04057	-2.28638	0.0687665	0.56946	-4.26699
Il3	-0.745397	-0.180302	-2.28585	0.0688133	0.569485	-4.26767
Serac1	0.572579	6.13927	2.28425	0.068954	0.56973	-4.26971
Dnaaf5	-0.246511	7.66834	-2.28352	0.0690182	0.56973	-4.27064
Lhx1	-0.422239	7.65276	-2.28345	0.0690249	0.56973	-4.27074
Mid1ip1	-0.37924	7.87987	-2.28304	0.0690606	0.56973	-4.27125
Cemip2	0.316284	9.3007	2.28238	0.0691191	0.56973	-4.2721
Ptprg	-0.370383	7.67265	-2.28127	0.0692175	0.56973	-4.27352
Zfp160	0.276243	7.66365	2.28065	0.0692722	0.56973	-4.27431
Cbln3	-0.469786	3.01936	-2.27959	0.0693664	0.56973	-4.27567
Dnm3	-0.458128	4.68427	-2.27932	0.0693903	0.56973	-4.27602
Sec61a2	-0.17227	9.16136	-2.27848	0.0694649	0.56973	-4.27709
Hk2	-0.427239	9.11817	-2.27838	0.0694736	0.56973	-4.27721
Casp6	0.243813	8.92813	2.27823	0.0694873	0.56973	-4.27741
Dnajb11	-0.187884	8.52369	-2.2782	0.0694895	0.56973	-4.27744
Rab6a	-0.256236	10.3073	-2.27804	0.0695044	0.56973	-4.27766
Src	-0.717491	6.99428	-2.27776	0.0695287	0.56973	-4.27801
Acadl	-0.204206	9.20625	-2.27656	0.0696355	0.56973	-4.27954
Nlgn2	-0.515074	7.89822	-2.27606	0.0696804	0.56973	-4.28019
Oma1	-0.377466	7.34764	-2.27519	0.0697577	0.56973	-4.28129
Pus3	-0.196393	7.83362	-2.27452	0.0698182	0.56973	-4.28216
Spef1	-0.256038	5.48653	-2.27409	0.069856	0.56973	-4.2827
Higd1a	-0.244201	10.0326	-2.27361	0.0698996	0.56973	-4.28332
Ibsp	0.717447	3.37665	2.27356	0.0699037	0.56973	-4.28338
Lamc1	-0.347997	8.82688	-2.27282	0.0699698	0.56973	-4.28433
Tex13b	-1.73838	0.631924	-2.27276	0.0699757	0.56973	-4.28441
Scn8a	-0.340796	5.68654	-2.27171	0.0700697	0.56973	-4.28575
Cd40lg	-0.553773	3.10817	-2.2712	0.0701152	0.56973	-4.2864
Rhoq	0.316158	10.4251	2.27103	0.0701301	0.56973	-4.28661
Slu7	0.211982	8.1094	2.26992	0.0702302	0.56973	-4.28804
Alpk2	1.07452	3.14644	2.26941	0.0702756	0.56973	-4.28869
Ncam2	1.5837	3.13749	2.26934	0.0702824	0.56973	-4.28878
Chfr	0.252221	8.28238	2.26874	0.0703364	0.56973	-4.28955
Per3	-0.526151	5.38713	-2.26838	0.070369	0.56973	-4.29001
Mdfic	0.27556	8.39012	2.26826	0.0703792	0.56973	-4.29016
Slc7a7	0.449062	6.31899	2.26798	0.0704047	0.56973	-4.29052
Efemp1	0.503976	8.75246	2.26699	0.0704943	0.56973	-4.29179
Bola2	-0.30289	9.38391	-2.26697	0.0704959	0.56973	-4.29181
Adgre1	0.378138	6.20078	2.26685	0.0705064	0.56973	-4.29196
Twist2	0.253107	7.339	2.26644	0.0705435	0.56973	-4.29249
Csf1	0.364303	5.82409	2.26515	0.0706601	0.56973	-4.29414
Rnf135	0.173246	5.60961	2.26514	0.0706616	0.56973	-4.29416
Eif3b	-0.225582	9.88612	-2.26445	0.0707239	0.56973	-4.29504
Edn2	-1.41247	2.84273	-2.26412	0.0707539	0.56973	-4.29546
D15Ertd50e	-1.94473	1.49764	-2.26366	0.070795	0.56973	-4.29604
Nos3	-0.435993	6.37657	-2.26315	0.0708416	0.56973	-4.2967
Ankra2	0.359381	6.39601	2.26313	0.0708432	0.56973	-4.29672
Xkr6	-1.39862	3.00859	-2.2625	0.0709009	0.56973	-4.29754
Kmt2a	-0.44109	8.06707	-2.26241	0.0709088	0.56973	-4.29765
Lce1h	1.52903	3.54367	2.26198	0.0709476	0.56973	-4.29819
Srd5a2	1.50414	2.62193	2.26145	0.0709963	0.569769	-4.29888
Rnf141	0.383485	7.6175	2.26087	0.0710488	0.569838	-4.29962
Snorc	1.63571	3.4162	2.2595	0.0711734	0.57022	-4.30137
2010204K13Rik	-0.284432	7.65843	-2.25938	0.0711842	0.57022	-4.30152
1110059E24Rik	0.258891	9.10478	2.25819	0.0712936	0.570607	-4.30305
Gcm1	-1.82659	1.72207	-2.25789	0.0713204	0.570607	-4.30343
Fgfrl1	-0.297756	7.731	-2.2563	0.071466	0.57131	-4.30546
Rab3a	-0.587997	5.20806	-2.25384	0.0716916	0.57131	-4.30861
Ube2e2	0.235112	8.52074	2.25372	0.0717028	0.57131	-4.30877
Rrm2b	0.175972	6.91164	2.25351	0.0717219	0.57131	-4.30903
Cyp2j6	0.410216	5.42372	2.25337	0.0717349	0.57131	-4.30921
Pf4	0.301859	7.8106	2.2532	0.0717508	0.57131	-4.30943
Gba	0.258848	7.42009	2.2529	0.0717783	0.57131	-4.30982
Il10ra	1.57347	0.628898	2.25261	0.0718053	0.57131	-4.31019
Slc26a5	1.22302	2.64768	2.2518	0.0718799	0.57131	-4.31123
Prrg2	0.20995	6.59031	2.25169	0.0718895	0.57131	-4.31136
Isyna1	-0.515396	10.0742	-2.25167	0.0718919	0.57131	-4.31139
S100pbp	-0.489933	8.6917	-2.2506	0.0719907	0.571432	-4.31277
Mip	-1.07951	0.371892	-2.25027	0.0720205	0.571432	-4.31318
Spry2	0.250683	8.45736	2.25007	0.0720392	0.571432	-4.31344
Zfp286	0.343822	6.45717	2.24613	0.072404	0.571708	-4.31848
Ebag9	0.21838	8.47605	2.24547	0.0724659	0.571708	-4.31933
Tyr	1.75778	2.67932	2.245	0.0725094	0.571708	-4.31993
Vps54	-0.188578	8.7818	-2.244	0.0726023	0.571708	-4.32121
Ptger3	0.722358	5.10745	2.24368	0.0726323	0.571708	-4.32162
Uox	-0.436082	4.52263	-2.24367	0.0726327	0.571708	-4.32162
Nacc1	-0.395535	7.87058	-2.24364	0.0726357	0.571708	-4.32167
2022-09-03	0.388561	7.8945	2.24346	0.0726526	0.571708	-4.3219
BC065403	2.04283	2.27067	2.24327	0.07267	0.571708	-4.32214
Nrip3	-1.02894	3.32629	-2.24173	0.0728141	0.571708	-4.32411
Rbm28	0.381527	8.99443	2.24169	0.0728176	0.571708	-4.32416
Wrn	0.390798	6.37448	2.24161	0.0728256	0.571708	-4.32427
Nusap1	-0.177482	10.1409	-2.24158	0.0728278	0.571708	-4.3243
Setd4	0.367622	5.85226	2.24139	0.0728456	0.571708	-4.32454
Glul	0.412188	9.81823	2.24133	0.0728513	0.571708	-4.32462
Cldn18	-1.208	2.80831	-2.24099	0.0728828	0.571708	-4.32505
Snx22	0.368847	5.76582	2.24045	0.0729341	0.571708	-4.32576
C79490	-0.991082	3.13648	-2.23955	0.0730182	0.571708	-4.32691
Rabl6	-0.227623	8.18827	-2.23951	0.073022	0.571708	-4.32696
Mia2	-1.87827	1.00375	-2.23891	0.0730785	0.571708	-4.32773
Crip3	1.17436	3.69655	2.23839	0.0731271	0.571708	-4.32839
Usp11	-0.268584	8.62648	-2.2383	0.0731352	0.571708	-4.3285
Dach2	0.474248	6.5982	2.23811	0.0731529	0.571708	-4.32874
Rps6kb1	0.314763	8.15883	2.23745	0.0732151	0.571708	-4.32959
Ppp1r17	-0.659403	2.29238	-2.23718	0.0732408	0.571708	-4.32994
Ubxn11	0.35962	5.25145	2.23665	0.07329	0.571708	-4.33061
Kcnab1	-0.510205	5.08502	-2.23625	0.0733285	0.571708	-4.33113
Aagab	-0.358565	7.13983	-2.23613	0.0733391	0.571708	-4.33128
Ap5m1	0.423236	7.19464	2.23602	0.0733501	0.571708	-4.33143
Sox21	1.23219	0.549772	2.23496	0.0734493	0.572128	-4.33278
Bet1l	-0.362645	7.08732	-2.23405	0.0735354	0.572128	-4.33394
Cenpt	-0.244735	7.74754	-2.23396	0.0735435	0.572128	-4.33405
Cmtm8	-0.395181	6.00747	-2.2331	0.0736248	0.572128	-4.33516
Siglece	-0.671403	0.560265	-2.23253	0.0736787	0.572128	-4.33589
Rnf146	0.185557	9.5088	2.23249	0.0736829	0.572128	-4.33594
Lce3c	0.353001	2.8199	2.23123	0.073802	0.572128	-4.33755
Ifrd2	-0.465383	7.57024	-2.23087	0.0738362	0.572128	-4.33801
Ces1c	1.38978	1.16431	2.23084	0.0738387	0.572128	-4.33805
Col4a1	-0.445146	10.8174	-2.23034	0.0738865	0.572128	-4.33869
Osbpl1a	0.289206	8.22422	2.23005	0.0739141	0.572128	-4.33907
Nckap1	0.199128	10.5762	2.22906	0.0740078	0.572128	-4.34033
Gstm7	0.281787	6.767	2.22903	0.074011	0.572128	-4.34037
Alox15	-1.34186	1.42512	-2.22893	0.0740204	0.572128	-4.3405
Six6	-1.22746	2.0806	-2.22745	0.0741617	0.572166	-4.3424
Scrib	-0.293707	8.32885	-2.22722	0.0741834	0.572166	-4.34269
Cacna2d1	0.492087	5.977	2.22641	0.0742602	0.572166	-4.34372
Saa3	0.84313	4.41013	2.22602	0.0742982	0.572166	-4.34423
Fut9	1.66177	2.03564	2.22471	0.0744228	0.572166	-4.3459
Lhx5	0.530198	2.91999	2.2245	0.0744427	0.572166	-4.34617
Tctn2	-0.299166	6.11381	-2.22446	0.074447	0.572166	-4.34623
Guk1	-0.266041	8.43507	-2.22416	0.0744754	0.572166	-4.34661
Mylip	0.311347	8.35864	2.22409	0.0744821	0.572166	-4.3467
Dazap1	-0.360058	9.41724	-2.2239	0.0745007	0.572166	-4.34694
C3ar1	0.735442	5.24936	2.2233	0.0745581	0.572166	-4.34771
Pja2	0.465028	8.75004	2.22305	0.0745821	0.572166	-4.34803
Snapc3	-0.203369	8.39501	-2.22277	0.0746082	0.572166	-4.34838
Gtf2h4	0.254897	8.57795	2.22242	0.0746419	0.572166	-4.34883
Mrpl57	-0.325959	9.50475	-2.22061	0.0748161	0.573164	-4.35115
Wnt8a	1.20752	2.25717	2.21942	0.0749302	0.573475	-4.35267
Sbk1	0.205178	10.3977	2.21905	0.0749659	0.573475	-4.35315
Sipa1l2	-0.302041	7.91743	-2.21881	0.0749892	0.573475	-4.35346
Il27ra	-1.51013	2.22669	-2.21769	0.0750977	0.573866	-4.3549
Gadd45g	0.218468	6.57161	2.21737	0.0751286	0.573866	-4.35531
Rogdi	-0.266309	7.83121	-2.2167	0.0751929	0.57402	-4.35616
Sptb	0.414684	5.0083	2.21584	0.075276	0.574303	-4.35726
Zfp213	0.537111	6.71102	2.2154	0.0753184	0.574303	-4.35782
Zbtb8a	0.276507	6.6559	2.2148	0.0753769	0.574412	-4.35859
Cryba2	0.772991	3.90133	2.21389	0.0754649	0.574582	-4.35975
Myo7b	-1.59635	2.88817	-2.21284	0.0755672	0.574582	-4.3611
Pdgfrb	-0.344003	9.92186	-2.21244	0.0756056	0.574582	-4.36161
Iapp	-1.64243	1.6407	-2.21214	0.0756351	0.574582	-4.362
Nmb	0.325071	5.86201	2.21203	0.0756462	0.574582	-4.36214
Slc39a8	0.315486	6.47116	2.21184	0.0756646	0.574582	-4.36239
Alkbh4	-0.202972	7.21865	-2.21102	0.0757439	0.574585	-4.36343
Allc	-1.0004	3.3599	-2.21092	0.0757534	0.574585	-4.36355
Ilkap	-0.267814	8.8692	-2.21046	0.0757989	0.574594	-4.36415
Ccnt1	-0.575026	7.29549	-2.20952	0.0758908	0.574956	-4.36536
Wnt2b	1.89288	2.10695	2.20897	0.0759442	0.575025	-4.36606
Fcer1g	0.474146	5.80951	2.208	0.0760387	0.575187	-4.3673
Lmnb2	-0.221508	7.38113	-2.20748	0.0760903	0.575187	-4.36797
Kcnk10	-0.624719	1.43141	-2.20713	0.0761245	0.575187	-4.36842
Rere	-0.379929	9.32301	-2.20657	0.0761787	0.575187	-4.36913
Dmrt1	-2.2838	1.95739	-2.20611	0.076224	0.575187	-4.36972
Nr2c1	0.232752	6.90925	2.20604	0.0762312	0.575187	-4.36981
Zfp707	-0.380394	5.41649	-2.20445	0.0763876	0.575189	-4.37185
Hilpda	0.293583	6.76925	2.20439	0.0763927	0.575189	-4.37192
Tle3	-0.333217	9.34049	-2.20431	0.0764011	0.575189	-4.37203
Tafa5	-0.288413	7.03654	-2.20412	0.0764197	0.575189	-4.37227
Lrrc18	-1.59368	3.75366	-2.20378	0.0764528	0.575189	-4.3727
Hcfc1	-0.227169	9.79634	-2.20306	0.0765243	0.575305	-4.37363
Lcorl	-0.443405	6.55239	-2.20251	0.0765782	0.575305	-4.37433
Mrpl33	0.425176	8.41409	2.2015	0.0766772	0.575305	-4.37562
Fosb	0.449173	2.66298	2.20128	0.0766996	0.575305	-4.37591
1700029F12Rik	1.48604	0.454962	2.20104	0.0767232	0.575305	-4.37621
Cbr4	0.247264	7.88451	2.20093	0.0767338	0.575305	-4.37635
Fbxw9	-0.362503	6.73232	-2.19947	0.0768779	0.575389	-4.37822
Atp8b3	1.15322	2.29106	2.19881	0.0769436	0.575389	-4.37907
Gm20274	-0.429688	6.26014	-2.19836	0.0769886	0.575389	-4.37965
Dnaja4	0.645962	4.7249	2.19832	0.0769918	0.575389	-4.37969
Atf3	0.616036	5.17038	2.19808	0.0770164	0.575389	-4.38001
Rpl27a	0.581244	9.31973	2.19766	0.0770573	0.575389	-4.38054
Mycn	-0.291661	9.74933	-2.19765	0.0770591	0.575389	-4.38056
Cks2	-0.189957	11.3801	-2.19641	0.0771819	0.575389	-4.38214
Myh11	-2.71978	2.29655	-2.19575	0.0772474	0.575389	-4.38299
Acin1	-0.214686	8.75851	-2.19527	0.0772954	0.575389	-4.38361
Cnih2	-0.541257	6.41538	-2.19521	0.0773007	0.575389	-4.38368
Cat	0.326188	9.89305	2.19513	0.077309	0.575389	-4.38378
Nfkb2	-0.56042	5.62146	-2.19501	0.0773208	0.575389	-4.38393
Tmprss11d	1.72934	0.101244	2.19131	0.0776899	0.577332	-4.38867
S100a3	-1.65541	0.203162	-2.19091	0.07773	0.577332	-4.38918
Lair1	-1.7079	2.69166	-2.19084	0.0777372	0.577332	-4.38927
Reg1	-0.973506	2.73279	-2.19062	0.0777596	0.577332	-4.38956
Lrp8	-1.21126	3.69759	-2.19009	0.0778123	0.577393	-4.39024
Zfp111	0.407647	5.42307	2.18957	0.0778643	0.577449	-4.3909
Zscan2	1.22766	3.22573	2.18793	0.078029	0.577512	-4.393
Klf12	1.97422	3.18692	2.18749	0.0780732	0.577512	-4.39356
Pcsk2	0.73587	3.41637	2.18738	0.0780841	0.577512	-4.3937
Comt	-0.369504	8.30355	-2.1869	0.0781333	0.577512	-4.39433
Haus4	0.25225	8.34304	2.18603	0.0782208	0.577512	-4.39544
Atp10a	0.520829	4.78866	2.18538	0.0782862	0.577512	-4.39627
Apoc3	-0.645734	3.84126	-2.18537	0.0782869	0.577512	-4.39628
Limch1	0.322104	7.9822	2.18453	0.0783717	0.577512	-4.39736
Csf1r	0.71072	8.22076	2.18445	0.0783795	0.577512	-4.39746
Scg5	-0.442325	5.56153	-2.18445	0.0783796	0.577512	-4.39746
Txndc16	0.235118	6.73856	2.18393	0.0784323	0.577512	-4.39812
Aldh6a1	0.359949	8.065	2.18376	0.0784495	0.577512	-4.39834
Trpv2	1.71723	3.11977	2.18292	0.0785345	0.577512	-4.39942
Dync1i1	0.910056	5.08859	2.18222	0.0786058	0.577512	-4.40032
Gabrg2	2.58377	0.888572	2.18215	0.0786126	0.577512	-4.40041
Cntrl	0.224194	5.60687	2.18214	0.0786138	0.577512	-4.40042
Meis2	0.203465	10.9243	2.18156	0.0786728	0.577512	-4.40117
Lsm2	-0.345856	9.09048	-2.18156	0.0786728	0.577512	-4.40117
Tbc1d22a	-0.205208	6.98369	-2.18041	0.0787894	0.578024	-4.40264
Ccna2	0.200357	10.17	2.17999	0.0788316	0.578024	-4.40317
Angptl8	1.13904	0.628557	2.17906	0.0789264	0.578393	-4.40437
Zbtb33	0.318465	4.94792	2.17848	0.0789851	0.578497	-4.4051
Man1a	0.282239	8.38267	2.1772	0.0791162	0.578732	-4.40675
Shmt1	-0.219953	8.43325	-2.17617	0.0792209	0.578732	-4.40807
Kcnn2	-0.903392	3.0226	-2.17586	0.0792524	0.578732	-4.40846
Eps8	0.664464	5.7298	2.17555	0.0792841	0.578732	-4.40886
C80993	-1.26051	2.66289	-2.1755	0.0792899	0.578732	-4.40893
Has3	-2.11886	1.73737	-2.17459	0.0793822	0.578732	-4.41009
Clk2	-0.187584	8.88831	-2.1745	0.0793918	0.578732	-4.41021
Fgfr1	-0.401939	9.79537	-2.17433	0.0794095	0.578732	-4.41043
Klf13	-0.438933	7.44916	-2.17424	0.0794181	0.578732	-4.41054
Cldn34c1	0.599305	5.53959	2.17261	0.0795858	0.579375	-4.41263
Anapc11	-0.383713	9.76261	-2.17251	0.0795955	0.579375	-4.41275
Irf3	-0.191382	8.22845	-2.17163	0.0796863	0.579618	-4.41388
Tnpo2	-0.556044	6.6087	-2.16982	0.0798724	0.579618	-4.4162
Pyy	0.569944	3.98455	2.16949	0.0799069	0.579618	-4.41663
Tfap2c	-0.637745	3.7107	-2.16907	0.0799501	0.579618	-4.41717
Hras	-0.330327	8.48945	-2.16886	0.0799714	0.579618	-4.41743
Armc6	-0.332722	7.13925	-2.16857	0.0800009	0.579618	-4.4178
Htra3	-0.531499	4.92995	-2.16814	0.0800457	0.579618	-4.41835
Slc22a13	1.28756	2.19872	2.16779	0.0800819	0.579618	-4.4188
Cntnap4	0.857813	4.0585	2.1677	0.0800908	0.579618	-4.41891
Sostdc1	0.452443	5.67535	2.16749	0.0801133	0.579618	-4.41919
Rasgrp4	-0.730589	0.548175	-2.16737	0.0801254	0.579618	-4.41934
Nat3	-1.22128	-0.657171	-2.16699	0.0801642	0.579618	-4.41982
Mcm3	-0.201346	10.6065	-2.16618	0.0802484	0.579785	-4.42086
Fli1	0.410026	8.19266	2.16591	0.0802766	0.579785	-4.42121
1810055G02Rik	-0.205958	8.15375	-2.16522	0.0803475	0.579975	-4.42209
Vps37c	0.31624	8.1146	2.16409	0.0804652	0.580502	-4.42354
Bet1	0.179318	8.02595	2.16361	0.0805146	0.580536	-4.42415
Cnot3	-0.21265	8.76852	-2.16126	0.0807596	0.581822	-4.42717
Exoc8	-0.225405	7.17273	-2.16104	0.0807824	0.581822	-4.42745
Myl2	2.44146	2.26405	2.15827	0.0810715	0.58358	-4.43099
Ptafr	2.27994	1.9539	2.15758	0.0811437	0.583776	-4.43187
Nsun5	0.394489	5.79182	2.15708	0.0811969	0.583823	-4.43253
Mllt1	-0.286343	7.95205	-2.15666	0.0812401	0.583823	-4.43305
Sidt2	-0.218968	7.44525	-2.15531	0.0813819	0.58414	-4.43478
Dcaf8l	2.48205	1.64651	2.15502	0.0814129	0.58414	-4.43516
Kdm8	0.486037	5.94831	2.15496	0.081419	0.58414	-4.43523
Pelp1	-0.23965	8.56893	-2.15431	0.081488	0.584312	-4.43607
Akt1	-0.324558	9.77602	-2.15355	0.081567	0.584534	-4.43704
Fcna	0.726678	4.27237	2.15251	0.081677	0.584534	-4.43837
C1ra	-0.955776	3.68707	-2.15247	0.0816816	0.584534	-4.43843
Tapbpl	1.31654	3.30543	2.15225	0.0817045	0.584534	-4.43871
Tpi1	-0.193243	11.4626	-2.1518	0.0817521	0.584534	-4.43928
Dhrs4	0.280974	8.97802	2.15145	0.0817889	0.584534	-4.43973
Olig3	1.62696	0.492669	2.14974	0.0819697	0.584642	-4.44192
Pars2	-0.346908	6.77434	-2.14957	0.0819878	0.584642	-4.44214
Htr3a	0.685347	4.55462	2.14939	0.0820071	0.584642	-4.44237
Dnajc27	-0.465262	5.91695	-2.14935	0.0820116	0.584642	-4.44243
Rbm38	-0.35988	7.32243	-2.14918	0.082029	0.584642	-4.44264
Zfp474	1.97433	1.48907	2.14791	0.0821638	0.585282	-4.44427
AA516738	-2.01934	1.42022	-2.14656	0.0823072	0.585542	-4.44599
Ddx19a	-0.522369	8.90114	-2.14647	0.0823172	0.585542	-4.44611
Itgal	-1.36319	2.19664	-2.14596	0.0823707	0.585542	-4.44676
Dlx6	-1.85377	2.23984	-2.14587	0.0823805	0.585542	-4.44688
Psmb8	1.91581	2.33134	2.14527	0.0824449	0.585679	-4.44765
Utp18	-0.220621	8.67959	-2.14472	0.082503	0.585772	-4.44835
Ddx59	0.36061	6.78438	2.1439	0.082591	0.586059	-4.44941
Borcs5	0.382596	6.48575	2.14341	0.0826435	0.586059	-4.45004
Pabpc4	-0.168076	10.3654	-2.14244	0.0827469	0.586059	-4.45128
Smarca4	-0.219425	10.9455	-2.14242	0.082749	0.586059	-4.4513
Ppp4r2	-0.19042	10.684	-2.142	0.0827936	0.586059	-4.45183
Paip1	0.337128	8.54617	2.14181	0.0828142	0.586059	-4.45208
Pdzph1	2.85933	0.927112	2.14088	0.0829135	0.586267	-4.45327
Rtf2	0.210614	7.91423	2.14053	0.0829513	0.586267	-4.45372
Caskin2	-0.215929	6.85231	-2.14026	0.0829796	0.586267	-4.45406
Etohd2	0.526103	4.98658	2.1386	0.0831578	0.586267	-4.45618
AA517023	-0.992509	1.7899	-2.13843	0.0831769	0.586267	-4.45641
Ubxn2b	0.188474	6.91673	2.13823	0.083198	0.586267	-4.45666
Nvl	0.48397	7.25151	2.1379	0.0832337	0.586267	-4.45709
Pde6h	-0.73266	4.83554	-2.13775	0.0832494	0.586267	-4.45728
Bub1b	-0.209001	9.23795	-2.13721	0.0833084	0.586267	-4.45798
Fam122a	-0.223424	8.2773	-2.13639	0.0833967	0.586267	-4.45903
Gas2	0.186371	9.18086	2.13583	0.0834571	0.586267	-4.45974
Zfp125	0.473413	5.23038	2.13559	0.0834831	0.586267	-4.46005
Dok5	1.29545	2.03789	2.1355	0.0834925	0.586267	-4.46016
Trp53inp1	0.274554	9.263	2.13527	0.0835174	0.586267	-4.46046
Gid4	-0.304151	7.80064	-2.13524	0.0835204	0.586267	-4.46049
Mrpl16	-0.170792	9.38618	-2.13422	0.0836305	0.586677	-4.4618
Chpf	-0.445625	6.47443	-2.13274	0.0837904	0.586677	-4.46369
Anxa3	0.297433	8.26317	2.13273	0.083792	0.586677	-4.46371
Ublcp1	0.195962	9.07145	2.13265	0.0838007	0.586677	-4.46381
Vnn3	1.71169	1.94125	2.13261	0.0838045	0.586677	-4.46386
Zg16	-2.04387	3.34768	-2.13067	0.0840149	0.587833	-4.46634
Ing2	-0.251026	7.98961	-2.13024	0.0840616	0.587843	-4.46689
Tfb2m	0.279666	8.65249	2.12938	0.0841559	0.588186	-4.468
Tmco4	-0.677189	2.81827	-2.12835	0.0842681	0.588464	-4.46932
Erap1	0.499823	4.5191	2.12818	0.0842862	0.588464	-4.46953
Ctla2a	0.379417	6.79901	2.12642	0.0844787	0.588474	-4.47179
Spint1	-0.393358	6.52438	-2.1263	0.0844921	0.588474	-4.47195
Eml5	0.943698	6.45148	2.12569	0.0845585	0.588474	-4.47273
Sphk2	-0.465728	6.7452	-2.12439	0.0847005	0.588474	-4.47439
Ufsp1	-0.510725	5.60541	-2.12414	0.0847279	0.588474	-4.47471
Mst1r	-1.33492	3.64554	-2.12386	0.0847583	0.588474	-4.47506
D8Ertd28e	-1.28093	0.6312	-2.12385	0.0847603	0.588474	-4.47509
Gm15498	-1.6277	2.56362	-2.1238	0.0847655	0.588474	-4.47515
Adtrp	-2.19317	2.38574	-2.12362	0.0847854	0.588474	-4.47538
Foxa1	-0.891317	3.53954	-2.1234	0.0848098	0.588474	-4.47566
4931417E11Rik	1.46256	3.24558	2.12318	0.0848333	0.588474	-4.47594
Sost	0.545463	4.01023	2.12295	0.0848583	0.588474	-4.47623
Dnajb4	0.307192	8.39297	2.12279	0.0848764	0.588474	-4.47644
Mybpc3	-0.762512	4.6305	-2.12229	0.0849316	0.588542	-4.47708
Kdm5c	-1.2346	6.06034	-2.12136	0.085034	0.588938	-4.47828
Cavin4	1.15689	3.09393	2.12082	0.0850926	0.589029	-4.47896
Sh2b1	-0.304836	7.96748	-2.12011	0.085171	0.589258	-4.47987
Gja1	-0.18537	11.4364	-2.11766	0.0854417	0.590664	-4.48301
Lta4h	0.31881	9.96951	2.11745	0.0854651	0.590664	-4.48328
Igkv5-39	1.82836	1.72122	2.11673	0.0855451	0.590902	-4.48421
Pik3r1	0.654435	7.58318	2.11517	0.0857178	0.591438	-4.4862
Ttc4	0.165932	8.33059	2.11488	0.0857495	0.591438	-4.48657
Azi2	0.170134	8.83633	2.1142	0.0858255	0.591438	-4.48744
Sfrp2	0.276516	10.4002	2.11368	0.0858827	0.591438	-4.4881
Icam1	-0.266308	5.5103	-2.11367	0.0858844	0.591438	-4.48812
Baalc	0.62232	3.92476	2.11357	0.0858958	0.591438	-4.48825
Smpd2	0.3126	7.31306	2.113	0.0859588	0.591558	-4.48898
Prg2	1.04238	3.4149	2.11251	0.0860134	0.591594	-4.48961
Htr5a	2.23237	2.0157	2.11214	0.086055	0.591594	-4.49008
Krt84	1.28066	3.13719	2.11098	0.0861835	0.591814	-4.49156
Pdgfb	0.590639	6.05068	2.1107	0.086215	0.591814	-4.49192
Tmx2	-0.227452	9.26011	-2.11042	0.0862467	0.591814	-4.49228
Mef2b	-1.2635	3.47654	-2.11001	0.0862917	0.591814	-4.4928
Tepsin	-1.74884	3.33784	-2.1097	0.0863271	0.591814	-4.49321
Tbc1d15	0.245976	9.53981	2.1094	0.0863603	0.591814	-4.49359
Naga	0.570255	6.27179	2.10752	0.0865713	0.591882	-4.496
Gart	-0.195823	9.16899	-2.10722	0.0866042	0.591882	-4.49637
Hoxc6	-0.312995	6.88981	-2.10674	0.0866589	0.591882	-4.497
Pgam1	-0.175534	11.2383	-2.10665	0.0866687	0.591882	-4.49711
Cacybp	-0.168417	11.1771	-2.10638	0.086699	0.591882	-4.49746
Tm7sf2	-0.460613	7.1334	-2.10564	0.0867821	0.591882	-4.4984
Hfe	0.452747	4.85184	2.10563	0.0867828	0.591882	-4.49841
Exo1	-0.298371	8.7192	-2.10504	0.086849	0.591882	-4.49916
Dstyk	0.623708	6.74715	2.1045	0.0869104	0.591882	-4.49986
Hltf	-0.314836	7.56937	-2.10426	0.0869375	0.591882	-4.50017
Carmil1	-0.302538	7.29372	-2.10418	0.0869465	0.591882	-4.50027
Tmem250-ps	0.334848	6.43274	2.1036	0.0870115	0.591882	-4.50101
Spz1	0.736929	-0.320358	2.10349	0.0870235	0.591882	-4.50115
Lss	-0.452023	6.841	-2.10339	0.0870355	0.591882	-4.50128
Ifi44l	2.28613	0.443816	2.10297	0.0870831	0.591882	-4.50182
Hist1h2bp	0.428441	5.41465	2.1018	0.0872145	0.591882	-4.50331
Ift22	0.319931	8.12791	2.10116	0.0872871	0.591882	-4.50414
Pqlc1	0.315672	6.73984	2.101	0.0873054	0.591882	-4.50434
Gga1	-0.48973	6.82797	-2.1002	0.0873958	0.591882	-4.50537
Gaa	-0.285043	7.66295	-2.09996	0.087423	0.591882	-4.50567
Itpka	0.670908	3.47357	2.09993	0.0874267	0.591882	-4.50572
Tmem121b	-1.07505	3.66936	-2.09982	0.0874392	0.591882	-4.50586
Acad11	-0.224427	7.38869	-2.09872	0.0875631	0.591882	-4.50726
Rpl7l1	-0.201038	10.1249	-2.09868	0.0875676	0.591882	-4.50731
Svbp	0.207215	9.72765	2.09866	0.0875699	0.591882	-4.50733
Mtor	-0.183385	8.45226	-2.09845	0.0875944	0.591882	-4.50761
Igsf9	-0.349575	7.43381	-2.09763	0.087687	0.591882	-4.50865
Gba2	-0.269595	7.37722	-2.09737	0.0877172	0.591882	-4.50899
Trim30a	0.771889	4.42548	2.09683	0.0877787	0.591882	-4.50968
Tsr3	0.307053	7.50837	2.09667	0.0877965	0.591882	-4.50989
Map3k14	-0.527464	5.21341	-2.09617	0.0878532	0.591882	-4.51052
Kank2	0.487911	6.52415	2.09605	0.0878666	0.591882	-4.51067
Adcy7	0.368373	5.62395	2.09539	0.0879421	0.591882	-4.51152
Kdf1	0.741433	5.85831	2.09532	0.0879505	0.591882	-4.51162
Mnx1	2.06638	1.24945	2.09437	0.0880586	0.591882	-4.51283
Enpp1	0.570007	4.3338	2.09413	0.0880863	0.591882	-4.51314
Gal	1.23918	3.77813	2.09382	0.0881214	0.591882	-4.51353
Dcaf15	-0.440004	7.82171	-2.09358	0.0881485	0.591882	-4.51384
R3hcc1	0.259482	8.25457	2.09325	0.0881863	0.591882	-4.51426
Myh7	1.84074	4.72706	2.09312	0.0882011	0.591882	-4.51443
Aopep	-0.221233	8.05812	-2.09259	0.0882621	0.591882	-4.51511
Mpi	0.207928	7.61733	2.09149	0.0883879	0.591882	-4.51652
Dap	0.209878	9.9731	2.09126	0.0884149	0.591882	-4.51682
Slc6a12	1.49539	-0.0668513	2.09122	0.0884186	0.591882	-4.51686
Msln	-0.466639	2.70743	-2.09112	0.0884308	0.591882	-4.51699
Fkbp4	-0.300584	10.1077	-2.09081	0.0884657	0.591882	-4.51738
Cbx2	-0.367746	8.91177	-2.08941	0.0886269	0.59236	-4.51918
Dnajc21	-0.238402	7.60136	-2.08914	0.0886578	0.59236	-4.51953
H2aw	0.246086	8.07359	2.0886	0.0887195	0.59236	-4.52021
Khdc1b	-1.74555	1.70394	-2.08851	0.0887303	0.59236	-4.52033
Slc6a18	0.640519	2.95842	2.08809	0.0887781	0.59236	-4.52086
Dzip1	0.279879	8.2655	2.08781	0.0888107	0.59236	-4.52123
Dct	-1.94432	2.56766	-2.08725	0.0888753	0.592487	-4.52194
Uck1	0.233437	7.68156	2.08654	0.0889567	0.592726	-4.52285
Plpbp	0.216399	8.25514	2.08559	0.089067	0.593029	-4.52407
Stau1	-0.240023	8.55521	-2.08531	0.0890992	0.593029	-4.52443
Slc22a17	-0.519475	7.39483	-2.08496	0.0891392	0.593029	-4.52487
Trim43a	-1.57565	1.43337	-2.0833	0.0893314	0.593041	-4.527
Rab18	0.238255	10.0651	2.0829	0.0893778	0.593041	-4.52751
Angel2	-0.157734	8.91172	-2.08235	0.0894414	0.593041	-4.52821
Rcc1l	-0.247068	7.17638	-2.08182	0.0895034	0.593041	-4.52889
Eno3	-0.272136	8.69455	-2.08174	0.0895123	0.593041	-4.52899
Rmnd5b	0.367105	6.93005	2.08125	0.0895698	0.593041	-4.52963
Gabra3	1.02675	2.82808	2.08084	0.0896168	0.593041	-4.53014
Nt5el	-1.61272	1.62812	-2.08064	0.0896406	0.593041	-4.53041
Rcc2	-0.280881	10.1586	-2.08041	0.0896668	0.593041	-4.53069
Akr1c14	0.483408	5.62379	2.08014	0.0896986	0.593041	-4.53104
Tert	-1.00574	4.5775	-2.07892	0.0898413	0.593041	-4.53261
Gimap3	-1.64528	2.63516	-2.07882	0.0898526	0.593041	-4.53274
Gspt1	-0.17554	10.2772	-2.07872	0.0898641	0.593041	-4.53286
Hoxa10	0.196547	9.49409	2.07868	0.0898684	0.593041	-4.53291
2022-03-07	0.248281	10.264	2.07854	0.0898851	0.593041	-4.53309
Spata5	-0.186307	8.01095	-2.07845	0.0898951	0.593041	-4.5332
Selenoh	-0.223221	11.2724	-2.07827	0.089917	0.593041	-4.53344
Esx1	-2.00937	1.38588	-2.07771	0.0899817	0.593167	-4.53415
Hspb2	0.975729	4.66455	2.0767	0.0901	0.593361	-4.53545
Ddx51	-0.19321	7.36994	-2.07628	0.0901495	0.593361	-4.53599
Pias3	-0.338204	7.92011	-2.07582	0.0902034	0.593361	-4.53658
Cdpf1	0.346051	5.96068	2.0758	0.0902051	0.593361	-4.5366
Ptprf	0.534195	10.1153	2.07551	0.0902395	0.593361	-4.53697
Tpcn1	-0.481652	7.56305	-2.07208	0.0906423	0.595228	-4.54136
Ccdc71l	0.343767	7.89591	2.07203	0.0906476	0.595228	-4.54142
Lbp	-0.744497	6.9479	-2.07192	0.0906609	0.595228	-4.54157
Stub1	-0.243799	10.6417	-2.07068	0.090807	0.595766	-4.54315
Rnf2	0.216109	10.4401	2.06992	0.0908967	0.595766	-4.54413
Csnk1g1	0.33404	5.95821	2.06934	0.0909649	0.595766	-4.54487
Gatad2a	-0.335564	9.69654	-2.06911	0.0909913	0.595766	-4.54515
Capza2	0.161323	10.2156	2.06905	0.0909995	0.595766	-4.54524
Dusp7	-0.447343	7.37657	-2.06889	0.0910179	0.595766	-4.54544
Ugp2	0.265273	9.85784	2.06718	0.0912205	0.596791	-4.54763
Lrrn1	0.526432	7.42982	2.06632	0.0913222	0.597156	-4.54873
Myod1	1.26968	4.88425	2.0659	0.0913725	0.597158	-4.54927
1700001K19Rik	-1.24958	1.79421	-2.06554	0.0914144	0.597158	-4.54972
Stac	0.530364	4.08739	2.06165	0.0918779	0.598717	-4.55471
Ildr1	-1.37881	0.940719	-2.06163	0.0918797	0.598717	-4.55473
Msx3	-1.33073	2.46888	-2.06113	0.0919401	0.598717	-4.55537
Cdk2	1.00259	8.39199	2.06082	0.0919768	0.598717	-4.55577
Nucb2	-0.337719	6.65942	-2.06081	0.0919783	0.598717	-4.55578
Oip5os1	0.355949	6.84807	2.06073	0.091988	0.598717	-4.55589
Golga4	-0.208081	8.51192	-2.06025	0.0920446	0.598717	-4.55649
H6pd	0.208657	6.21024	2.05985	0.0920922	0.598717	-4.557
Klc1	-0.200462	7.77046	-2.05978	0.0921009	0.598717	-4.55709
Phf1	-0.434563	5.75395	-2.05967	0.0921139	0.598717	-4.55723
[truncated: 10,994 more rows]

## Sheet: S Table4 GSE39583 Group
Treatment	GroupID	Group
dispersed nephron progenitors treated with DMSO for 24hrs, biological rep1	Group1	control
dispersed nephron progenitors treated with DMSO for 24hrs, biological rep2
dispersed nephron progenitors treated with DMSO for 24hrs, biological rep3
dispersed nephron progenitors treated with 4uM BIO for 24hrs, biological rep1		case
dispersed nephron progenitors treated with 4uM BIO for 24hrs, biological rep2
dispersed nephron progenitors treated with 4uM BIO for 24hrs, biological rep3
aggregated nephron progenitors treated with DMSO for 24hrs, biological rep1	Group2	control
aggregated nephron progenitors treated with DMSO for 24hrs, biological rep2
aggregated nephron progenitors treated with DMSO for 24hrs, biological rep3
aggregated nephron progenitors treated with 4uM BIO for 24hrs, biological rep1		case
aggregated nephron progenitors treated with 4uM BIO for 24hrs, biological rep2
aggregated nephron progenitors treated with 4uM BIO for 24hrs, biological rep3
aggregated nephron progenitors treated with 4uM BIO for 24hrs and with DMSO for additional 24hrs, biological rep1	Group3	control
aggregated nephron progenitors treated with 4uM BIO for 24hrs and with DMSO for additional 24hrs, biological rep2
aggregated nephron progenitors treated with 4uM BIO for 24hrs and with DMSO for additional 24hrs, biological rep3
aggregated nephron progenitors treated with 4uM BIO for 24hrs and with 4uM BIO for additional 24hrs, biological rep1		case
aggregated nephron progenitors treated with 4uM BIO for 24hrs and with 4uM BIO for additional 24hrs, biological rep2
aggregated nephron progenitors treated with 4uM BIO for 24hrs and with 4uM BIO for additional 24hrs, biological rep3

## Sheet: S Table5 GSE39583
Group 1							Group 2							Group 3							Three Group Overlap Genes
Gene.symbol	logFC	AveExpr	t	P.Value	adj.P.Val	B	Gene.symbol	logFC	AveExpr	t	P.Value	adj.P.Val	B	Gene.symbol	logFC	AveExpr	t	P.Value	adj.P.Val	B	Gene.symbol
Slc1a3	-4.4143	7.99297	-72.292	3.89041e-09	2.78631e-05	11.3488	Cxcl12	-5.60296	10.2059	-53.0683	1.0787e-08	0.000105537	10.2417	Krt33a	7.50804	4.9671	52.0131	9.77897e-09	0.000127058	9.49693	Tnfrsf19
Tnfrsf19	6.15125	9.25118	69.0636	4.95424e-09	2.78631e-05	11.2106	Flnc	-5.7288	6.74919	-49.2694	1.62451e-08	0.000105537	10.0043	Enpep	-3.99679	10.2161	-40.9927	3.6992e-08	0.000240318	8.87741	Cd83
Cd83	4.27027	10.1071	64.6944	7.00056e-09	2.78631e-05	11.0015	Nr0b1	5.28847	4.99841	43.0553	3.41469e-08	0.000120215	9.52796	Wnt7a	6.92231	6.8962	36.4508	7.12542e-08	0.000244764	8.50535	Hpgd
Hpgd	-5.86706	9.6863	-62.2565	8.57788e-09	2.78631e-05	10.8723	Rgcc	-4.36377	9.37368	-40.9071	4.52663e-08	0.000120215	9.33206	Tent5c	3.81988	10.8652	36.0873	7.53526e-08	0.000244764	8.47152	Pycr1
Cryab	-4.50643	10.7628	-56.3925	1.44747e-08	3.08123e-05	10.5188	Tm4sf1	-4.15946	10.3537	-38.8329	6.02841e-08	0.000120215	9.12463	Notum	5.005	9.7452	33.2604	1.18772e-07	0.000261795	8.18413	Wnt6
Pycr1	3.36303	9.63411	54.3169	1.76495e-08	3.08123e-05	10.377	P2rx5	-4.69119	5.9295	-37.8008	6.99205e-08	0.000120215	9.01403	Wnt6	4.15953	9.4191	33.1549	1.20893e-07	0.000261795	8.17251	Plekha2
Fgf1	-5.02215	8.58123	-53.3128	1.94796e-08	3.08123e-05	10.3049	Cnn2	-3.1244	11.0463	-34.8189	1.09893e-07	0.000120215	8.66356	Wif1	7.28307	8.56943	30.4789	1.93252e-07	0.000358703	7.85297	Adgra2
Wnt6	3.2422	9.12598	53.058	1.99794e-08	3.08123e-05	10.2862	Grb14	3.68766	9.28933	34.8088	1.10069e-07	0.000120215	8.66229	Cpz	4.66307	5.33128	29.6141	2.26861e-07	0.000368451	7.73862	Lrp4
Cftr	-4.07199	9.66669	-52.3995	2.13431e-08	3.08123e-05	10.2372	Hbegf	-4.19292	10.0141	-34.0732	1.23791e-07	0.000120215	8.56804	Cd83	2.64964	10.1046	27.9344	3.14021e-07	0.000419728	7.49896	Fbln5
Egfl6	6.28256	8.34464	51.2941	2.389e-08	3.10402e-05	10.1524	Cdc42ep3	-3.3709	11.3149	-33.703	1.31455e-07	0.000120215	8.51935	Ccn2	-3.14503	11.4569	-27.1883	3.65079e-07	0.000419728	7.38442	Col5a2
Fhod3	3.19649	10.3311	46.735	3.90745e-08	3.82626e-05	9.76742	Myo1c	-2.7877	10.3765	-33.6468	1.32668e-07	0.000120215	8.51188	Pmp22	-5.34471	9.45123	-26.9448	3.83816e-07	0.000419728	7.34589	Ets1
Plekha2	-3.00798	10.3317	-45.0671	4.73472e-08	3.82626e-05	9.61064	Lsp1	-2.77539	10.6237	-33.4647	1.36688e-07	0.000120215	8.48754	Egfl6	3.93704	10.2354	26.8967	3.8765e-07	0.000419728	7.33821	Pik3r1
Adgra2	-5.25981	8.78888	-45.0317	4.75442e-08	3.82626e-05	9.60721	Tacstd2	-6.91376	5.6974	-33.4281	1.37511e-07	0.000120215	8.48264	Dync1i1	3.83026	8.31112	26.2026	4.48332e-07	0.00044809	7.22478	Loxl1
Lrp4	3.63288	9.01572	44.5181	5.0515e-08	3.82626e-05	9.55698	Phex	-5.17474	7.77913	-32.6933	1.55389e-07	0.000120215	8.38207	Msx1	4.49098	9.72418	25.7125	4.97966e-07	0.000459499	7.14166	Dab2
Fbln5	-4.22925	8.29736	-44.349	5.15411e-08	3.82626e-05	9.54023	Npr3	-4.46553	9.71443	-32.5582	1.58967e-07	0.000120215	8.36318	Krt23	4.22356	8.04484	25.3839	5.34877e-07	0.000459499	7.08448	Plat
Col5a2	-3.21928	11.0214	-44.1811	5.25848e-08	3.82626e-05	9.5235	Nid1	-2.66888	11.7251	-32.2908	1.66339e-07	0.000120215	8.32546	Rnase4	2.91232	10.8982	25.1281	5.65841e-07	0.000459499	7.03915	Rnf43
Ets1	-2.73456	10.53	-43.2681	5.87177e-08	3.82626e-05	9.43077	Plat	-2.7034	11.1902	-31.6391	1.86068e-07	0.000120215	8.23138	Pcolce2	4.06925	8.8072	23.5394	8.1332e-07	0.000621616	6.74016	Hspb1
Pik3r1	3.80829	9.9891	42.99	6.07522e-08	3.82626e-05	9.40191	S100a6	-4.07216	9.87821	-31.533	1.89535e-07	0.000120215	8.21579	Thbs1	-3.5415	9.51648	-23.1243	8.97743e-07	0.000626469	6.6568	Pdgfrb
Pdk4	-2.78919	9.41468	-42.4073	6.52941e-08	3.82626e-05	9.34047	Nup210	2.74049	9.27011	31.2382	1.99577e-07	0.000120215	8.17201	Phlda2	3.56907	7.66687	23.0401	9.16102e-07	0.000626469	6.63961	Cnn2
Loxl1	-4.1183	9.16412	-42.2127	6.68995e-08	3.82626e-05	9.31966	Syk	4.12081	8.44424	30.9143	2.11339e-07	0.000120215	8.12318	Aldh1a3	3.9046	9.42955	22.3388	1.0875e-06	0.000649096	6.49262	Lsp1
Dab2	-2.88374	10.1385	-41.9171	6.94297e-08	3.82626e-05	9.28777	Lmod1	-3.37742	6.38907	-30.7283	2.18465e-07	0.000120215	8.09478	Dpp6	2.78788	8.72823	22.3264	1.09086e-06	0.000649096	6.48995	Ptgs2
Wnt4	3.35834	10.5667	41.8294	7.02022e-08	3.82626e-05	9.27823	Meg3	-2.90279	9.74567	-30.6089	2.23189e-07	0.000120215	8.07641	Pycr1	2.70895	10.4449	22.2712	1.10593e-06	0.000649096	6.47808	Samd4
Kcnn4	-5.87192	6.598	-41.1749	7.63e-08	3.82626e-05	9.20614	Fgf1	-5.16595	8.40643	-30.5927	2.23841e-07	0.000120215	8.0739	Foxc1	-2.54078	9.86349	-22.1183	1.14902e-06	0.000649096	6.44494	Fhl1
Col18a1	2.81594	10.9295	40.9186	7.88584e-08	3.82626e-05	9.17742	Cftr	-3.51364	10.1987	-30.071	2.46026e-07	0.000120215	7.99226	Htra1	4.20381	11.1048	21.3163	1.41008e-06	0.000706563	6.26544	Bmp7
Plat	-2.57766	11.1918	-40.4262	8.40652e-08	3.82626e-05	9.12147	Hpgd	-5.44911	10.0288	-29.939	2.52041e-07	0.000120215	7.97127	Stac	4.54828	8.37649	21.1604	1.46862e-06	0.000706563	6.22939	Myl9
Rnf43	5.39981	3.35871	40.3399	8.5019e-08	3.82626e-05	9.11156	Ccn2	-3.26499	11.753	-29.9326	2.5234e-07	0.000120215	7.97024	Hnf1b	-6.08257	6.1145	-21.0396	1.51592e-06	0.000706563	6.2012	Sncaip
Clu	-3.06601	11.8096	-40.2053	8.6534e-08	3.82626e-05	9.09603	Anxa3	-5.44324	10.3181	-29.916	2.53107e-07	0.000120215	7.9676	Apcdd1	3.14795	11.9206	21.0048	1.52989e-06	0.000706563	6.19303	Mt1
Hspb1	-3.26466	10.3722	-40.1812	8.68078e-08	3.82626e-05	9.09325	Mme	-4.05258	8.9609	-29.7896	2.59065e-07	0.000120215	7.94733	Slc39a13	-2.36254	6.349	-20.9773	1.54104e-06	0.000706563	6.18656	Gas1
Pdgfrb	-4.68233	8.4216	-40.1756	8.6872e-08	3.82626e-05	9.0926	Dcx	-3.00154	8.53949	-28.9424	3.03545e-07	0.000135999	7.80812	Sp5	5.18805	8.24053	20.8901	1.57703e-06	0.000706563	6.16596	Nid1
Cnn2	-2.87881	11.1938	-40.0357	8.84876e-08	3.82626e-05	9.07636	Bpifb5	2.99164	7.32789	28.0853	3.58021e-07	0.000149442	7.66098	Prkce	2.36316	9.08791	20.5516	1.72633e-06	0.000728695	6.08483	Ssbp2
Ceacam1	-5.01135	7.6351	-39.5788	9.40168e-08	3.82626e-05	9.02273	Cd83	2.49417	10.6432	28.0227	3.62429e-07	0.000149442	7.64999	Col3a1	-3.10373	10.4328	-20.486	1.75717e-06	0.000728695	6.06888	Col26a1
Lsp1	-4.00516	9.79182	-39.5613	9.42356e-08	3.82626e-05	9.02067	Col5a2	-3.59722	10.6674	-27.9442	3.68055e-07	0.000149442	7.63613	Dlx5	4.25451	7.59382	20.408	1.79468e-06	0.000728695	6.04983	Tpm2
Ptgs2	-5.23244	9.22728	-38.5089	1.08653e-07	4.27798e-05	8.89347	Mtfp1	2.78354	8.15091	27.3977	4.10191e-07	0.000161503	7.53813	Csrp1	-2.44898	7.67418	-20.1034	1.95045e-06	0.000764354	5.9744	Tspan4
Ccdc88c	2.76344	8.96051	37.7566	1.20581e-07	4.60799e-05	8.79934	Adgra2	-4.86053	8.87698	-27.1683	4.2956e-07	0.000164155	7.49614	Pcsk5	2.51429	9.02975	20.0122	2.00016e-06	0.000764354	5.9515	Lpp
Samd4	-2.21867	10.9217	-37.5357	1.24374e-07	4.61712e-05	8.77119	Anxa2	-2.4508	11.7675	-26.6382	4.78604e-07	0.000177672	7.39714	Sfrp2	-3.04888	10.9459	-19.4532	2.33948e-06	0.000868482	5.80785	Myo1c
Fhl1	-2.12481	12.3732	-37.0467	1.33287e-07	4.81057e-05	8.70799	Foxc2	-3.37965	9.44192	-26.4574	4.9682e-07	0.000179311	7.36273	Gdpd1	2.15293	11.4218	19.1729	2.53501e-06	0.000914927	5.73359	Rbp4
Fam131b	-4.82417	3.58734	-36.6745	1.40585e-07	4.8577e-05	8.65905	Notum	4.99315	9.38648	26.2563	5.18056e-07	0.000181922	7.32406	Grb14	1.99038	9.79417	18.8254	2.80464e-06	0.000970286	5.63945	Gsn
Bmp7	2.23023	10.346	36.6015	1.42071e-07	4.8577e-05	8.64938	Axin2	3.32383	10.1163	26.0994	5.35368e-07	0.000183053	7.2936	Mt2	3.84238	10.2158	18.7854	2.83775e-06	0.000970286	5.62848	Gdpd1
Myl9	-3.65	9.22192	-36.3173	1.48037e-07	4.93189e-05	8.61143	Gsn	-3.34442	10.2999	-25.3514	6.27901e-07	0.000209188	7.14478	Selenop	2.09226	11.8519	18.1445	3.4373e-06	0.00111606	5.44793	Selenop
Sncaip	-2.04721	10.3283	-35.4086	1.69217e-07	5.49658e-05	8.48717	Acad10	2.36808	6.40672	25.061	6.68837e-07	0.000209842	7.08534	Cnn1	-4.61347	4.63797	-18.1037	3.48033e-06	0.00111606	5.43613	Sdc4
Svep1	-2.76626	8.87963	-35.0554	1.78411e-07	5.58737e-05	8.43764	Plekha2	-2.90697	10.1426	-24.9908	6.79196e-07	0.000209842	7.07084	Gnaz	2.9127	7.94907	17.992	3.6012e-06	0.00111606	5.40369	Fgf20
Cdh10	-4.18036	8.46293	-34.974	1.80612e-07	5.58737e-05	8.42612	Esyt1	-2.03526	9.43933	-24.9152	6.90575e-07	0.000209842	7.05514	Tnfrsf19	2.55586	10.8638	17.9862	3.60768e-06	0.00111606	5.40198	Fn1
S100a6	-3.56172	10.2999	-34.6571	1.89497e-07	5.7259e-05	8.38094	Parm1	-3.09	9.6179	-24.8897	6.94466e-07	0.000209842	7.04982	C1qtnf4	2.30749	6.91935	17.7359	3.89758e-06	0.00116699	5.32826	Pla2g4a
Mt1	3.60753	8.54032	34.3116	1.99781e-07	5.81179e-05	8.33102	F3	-4.30807	10.0263	-24.6326	7.35116e-07	0.000217077	6.99591	Pde7b	2.31132	6.78714	17.6732	3.97452e-06	0.00116699	5.30955	Anxa2
Dlk1	-2.92927	8.74215	-34.0953	2.06558e-07	5.81179e-05	8.2994	Prss35	-4.51844	7.34046	-24.315	7.893e-07	0.000225057	6.9282	Mixl1	3.32349	8.45013	17.6195	4.04176e-06	0.00116699	5.29348	Syk
Gas1	-2.43417	11.5296	-34.0642	2.07558e-07	5.81179e-05	8.29482	Anxa1	-5.32521	10.8116	-24.2407	8.02634e-07	0.000225057	6.9122	Axin2	2.83296	10.7079	17.3778	4.36153e-06	0.00123194	5.22032	Spock2
Nid1	-2.49159	11.8732	-33.7839	2.16803e-07	5.81179e-05	8.25338	Pip5k1b	2.836	9.03243	24.178	8.14104e-07	0.000225057	6.89864	Dmd	-3.70568	7.77539	-17.1666	4.66567e-06	0.00128981	5.15525	Acta2
Ssbp2	-2.03092	10.9587	-33.7641	2.17474e-07	5.81179e-05	8.25044	Crispld1	2.17892	8.85137	23.8318	8.81031e-07	0.000238484	6.82288	Armh4	3.08438	8.40069	17.0601	4.82838e-06	0.00130698	5.12206	Rell1
Col26a1	3.68577	8.49163	33.586	2.23628e-07	5.81179e-05	8.22383	Tnc	-3.57642	10.1192	-23.6088	9.2757e-07	0.00023918	6.7733	Wt1	-2.69045	10.585	-16.9674	4.9755e-06	0.00131932	5.09293	Gcnt2
Tpm2	-2.26326	10.9317	-33.5853	2.23651e-07	5.81179e-05	8.22373	Adamts5	-7.84435	7.10979	-23.5004	9.51246e-07	0.00023918	6.74897	Vegfc	3.62962	10.0158	16.8362	5.19272e-06	0.00134364	5.05138	Ccn4
Tspan4	-2.30587	9.9797	-33.1709	2.38788e-07	6.08347e-05	8.16106	Col3a1	-2.01676	11.3143	-23.4866	9.54302e-07	0.00023918	6.74587	Ctnnd2	2.11814	10.2944	16.7888	5.27403e-06	0.00134364	5.03625	Ccn1
Lpp	-2.13443	11.1102	-32.9383	2.47815e-07	6.17842e-05	8.12542	Egfl6	5.24556	8.06348	23.4734	9.57236e-07	0.00023918	6.7429	Tex14	2.50723	7.40232	16.6961	5.4372e-06	0.00134668	5.00652	Anxa3
Prrx2	-3.82927	7.93746	-32.8135	2.52825e-07	6.17842e-05	8.10616	Myo5b	2.43749	7.45254	23.0991	1.0453e-06	0.000251823	6.65758	Corin	-3.70388	5.95319	-16.665	5.49326e-06	0.00134668	4.9965	Grb14
Pcolce	-2.53965	11.4636	-32.7171	2.5678e-07	6.17842e-05	8.0912	Loxl1	-4.44734	9.46755	-23.0938	1.0466e-06	0.000251823	6.65637	Tcf23	-5.53994	5.00512	-16.4883	5.82522e-06	0.00140161	4.93908	Pgm1
Myo1c	-2.2321	10.6689	-32.5994	2.61707e-07	6.18248e-05	8.07286	Pgm1	-2.36538	10.1	-22.9346	1.087e-06	0.000252227	6.61951	Smtn	-2.43321	6.97981	-16.1484	6.53242e-06	0.0015432	4.82639	Hbegf
Rbp4	3.36487	8.1691	32.3846	2.70991e-07	6.24268e-05	8.03917	Fn1	-2.18786	12.1984	-22.8552	1.10782e-06	0.000252227	6.601	Myo6	-1.95925	9.72556	-15.8949	7.1259e-06	0.00158175	4.74037	Tnc
Cxcl12	-5.7434	10.251	-32.298	2.74842e-07	6.24268e-05	8.0255	Ntsr1	-4.41019	6.21559	-22.8532	1.10836e-06	0.000252227	6.60053	Cela1	2.95423	9.0695	15.8467	7.24591e-06	0.00158175	4.72381	Rgcc
Gsn	-2.70301	10.3247	-32.2134	2.7867e-07	6.24268e-05	8.0121	Anxa5	-1.95562	11.5699	-22.6977	1.15054e-06	0.000252227	6.56404	Glrb	2.18759	7.60112	15.7687	7.44507e-06	0.00158175	4.69688	Cav1
Gdpd1	2.40222	10.7478	31.8198	2.97329e-07	6.51674e-05	7.94911	Ehd4	-2.29043	9.51203	-22.5939	1.17976e-06	0.000252227	6.53949	Gas1	-1.78357	11.0763	-15.7619	7.46277e-06	0.00158175	4.69452	Tagln
Selenop	2.7884	10.6428	31.7378	3.01404e-07	6.51674e-05	7.93584	Fhl1	-2.18998	12.2511	-22.5708	1.18638e-06	0.000252227	6.53402	Hexb	2.12247	11.9245	15.711	7.5965e-06	0.00158175	4.67686	Gas2
Sdc4	-2.37923	9.6324	-31.6478	3.0595e-07	6.51674e-05	7.92124	Tagln2	-3.97902	10.8172	-22.5482	1.19292e-06	0.000252227	6.52863	Dkk4	4.76016	5.91745	15.6837	7.66945e-06	0.00158175	4.66734	Tent5c
Smoc2	-3.35174	7.42789	-31.4796	3.14669e-07	6.59434e-05	7.89379	Vegfc	4.24768	8.73494	22.3586	1.24932e-06	0.000252227	6.48329	Ccn1	-2.38753	11.3231	-15.5827	7.94643e-06	0.00158175	4.63199	Ccn2
Fgf20	7.55098	6.03334	31.2632	3.26321e-07	6.72879e-05	7.85819	Igdcc4	1.83221	11.1976	22.3047	1.26592e-06	0.000252227	6.47031	Tagln	-3.55841	9.75669	-15.5707	7.98009e-06	0.00158175	4.62778	Nid2
Fn1	-2.22014	12.1707	-31.171	3.31442e-07	6.72879e-05	7.84293	Aldh1a2	2.13764	12.204	22.2514	1.2826e-06	0.000252227	6.45743	Plat	-1.8098	11.8247	-15.5512	8.03527e-06	0.00158175	4.6209	Akap12
Mt2	3.06296	9.26508	31.025	3.39746e-07	6.7305e-05	7.81863	Kdm2b	1.91652	12.432	22.2194	1.29274e-06	0.000252227	6.44967	Prrx1	2.2081	9.62225	15.5202	8.12356e-06	0.00158175	4.60999	Lima1
Wif1	9.4964	5.8579	30.9097	3.46475e-07	6.7305e-05	7.79934	Lima1	-2.76311	9.86083	-22.1976	1.29968e-06	0.000252227	6.4444	Pag1	-2.20983	10.1444	-15.518	8.12987e-06	0.00158175	4.60922	Tm4sf1
Sp5	8.55561	6.67609	30.8927	3.47483e-07	6.7305e-05	7.79649	Tagln	-5.715	9.80312	-22.1946	1.30064e-06	0.000252227	6.44367	Tcf7	1.88354	9.76006	15.4974	8.18945e-06	0.00158175	4.60193	Mmp15
Pla2g4a	-2.44252	10.6035	-30.813	3.52246e-07	6.7305e-05	7.78308	Akap12	-2.67601	11.7381	-22.0415	1.35084e-06	0.000256556	6.40632	Acss1	2.48174	7.77356	15.467	8.27821e-06	0.00158175	4.59116	Rnase4
Anxa2	-2.18726	11.9479	-30.7126	3.5836e-07	6.74808e-05	7.76612	Hspb1	-2.90207	10.3688	-21.9939	1.3669e-06	0.000256556	6.39464	Ada	2.09654	7.5267	15.4246	8.40389e-06	0.00158249	4.57609	Dnajb4
Calcrl	-2.97631	7.22231	-30.3407	3.82118e-07	7.09266e-05	7.7027	Tmsb4x	-1.7327	12.4819	-21.9492	1.3822e-06	0.000256556	6.38364	Cxcl5	5.39363	4.58331	15.3341	8.67964e-06	0.00161107	4.54377	Col3a1
Syk	4.28353	8.48445	30.2288	3.89634e-07	7.13031e-05	7.6834	Prrx2	-3.97292	7.90666	-21.8278	1.42474e-06	0.000260727	6.35365	Tspan12	1.91157	9.22983	15.1979	9.1151e-06	0.00163489	4.49466	Igf2
Krt19	-3.10781	7.92782	-30.0694	4.00644e-07	7.22996e-05	7.65575	Cavin1	-3.04726	9.81389	-21.759	1.44955e-06	0.000261584	6.33653	Nr2f1	-1.47696	9.35952	-15.1793	9.1765e-06	0.00163489	4.48792	Tshz2
Scara3	-2.27717	11.152	-29.9483	4.09251e-07	7.2342e-05	7.63463	Sema3e	-4.4384	6.85034	-21.6706	1.48217e-06	0.000263806	6.31446	Dmgdh	3.84162	5.52949	15.1766	9.18549e-06	0.00163489	4.48693	Ltbp2
Spock2	2.95188	9.33326	29.8377	4.1731e-07	7.2342e-05	7.61523	Tubb2a	-1.99917	11.0144	-21.4116	1.58287e-06	0.000275755	6.24909	Pcdh20	2.74838	7.47366	15.1019	9.43749e-06	0.00165705	4.45972	Spry1
Mcam	-2.39555	9.7103	-29.8159	4.18921e-07	7.2342e-05	7.61139	Myl9	-4.03803	9.01891	-21.3569	1.60517e-06	0.000275755	6.23515	Nfe2l3	2.36951	8.58177	14.9874	9.83982e-06	0.00170465	4.41767	Car3
Aldh1a2	2.56143	11.9063	29.7591	4.2315e-07	7.2342e-05	7.60139	Ifi202b	-3.52616	4.71149	-21.2657	1.64314e-06	0.000275755	6.21182	Rab32	1.72495	8.13221	14.8815	1.02297e-05	0.00174887	4.37846	Galc
Acta2	-1.67734	12.6692	-29.5718	4.3746e-07	7.36906e-05	7.56822	Lhx1	6.14823	4.76923	21.214	1.66513e-06	0.000275755	6.19854	Acta2	-1.94928	12.4092	-14.8371	1.03988e-05	0.00175041	4.36189	Foxd1
Notum	5.55125	9.44943	29.5091	4.42382e-07	7.36906e-05	7.55705	Cyp1b1	-2.53069	11.8165	-21.199	1.67159e-06	0.000275755	6.19467	Pdia5	1.77418	10.771	14.7874	1.05915e-05	0.00175041	4.34332	Nr3c1
Rell1	-2.16479	10.9857	-29.3994	4.51143e-07	7.40443e-05	7.53745	Heyl	2.64942	8.75472	21.1732	1.68274e-06	0.000275755	6.18803	Mt1	3.74212	10.171	14.7466	1.0753e-05	0.00175041	4.328	Lyst
Gcnt2	-2.93632	8.16715	-29.3409	4.55903e-07	7.40443e-05	7.52695	Gas1	-1.76154	11.7763	-21.1386	1.69787e-06	0.000275755	6.17907	Tnfrsf11b	5.30896	6.02584	14.7273	1.08304e-05	0.00175041	4.32073	F3
Ccn4	-3.33532	9.50219	-29.1913	4.68345e-07	7.5126e-05	7.49998	Tnfrsf19	5.07408	9.14631	20.8172	1.84606e-06	0.000292775	6.09519	Pygl	2.56503	10.7194	14.7071	1.09123e-05	0.00175041	4.31311	Fzd4
Ccn1	-2.64816	11.6996	-29.0347	4.81808e-07	7.57109e-05	7.47155	Limch1	-2.70349	9.80498	-20.8138	1.84773e-06	0.000292775	6.09428	Col5a2	-3.05421	10.6689	-14.6681	1.1072e-05	0.00175438	4.29837	Tpm1
Anxa3	-4.88938	10.6942	-29.0137	4.83646e-07	7.57109e-05	7.46773	Dab2	-2.43243	9.78485	-20.7072	1.90028e-06	0.000296318	6.06608	Rem2	1.3521	9.31843	14.5868	1.14142e-05	0.00178305	4.26749	Gli2
Grb14	4.24253	9.45654	28.8823	4.95354e-07	7.66207e-05	7.44369	Nppa	-1.93744	7.14403	-20.6766	1.9157e-06	0.000296318	6.05795	C1qtnf3	4.60095	10.0888	14.5606	1.15274e-05	0.00178305	4.25746	Tcf7
Nup210	2.9213	8.69508	28.6949	5.12623e-07	7.6906e-05	7.40919	Cav1	-3.41118	10.1251	-20.49	2.01294e-06	0.000307696	6.00804	Cacna2d3	3.0516	7.87787	14.4641	1.19544e-05	0.00181665	4.22048	Ptger4
Pgm1	-2.30072	10.089	-28.6696	5.15018e-07	7.6906e-05	7.4045	Rin1	-2.97292	8.37755	-20.4123	2.0551e-06	0.000310488	5.98711	Dab2	-2.64972	9.35966	-14.4487	1.20243e-05	0.00181665	4.21454	Foxc1
Adamts5	-4.05313	9.58094	-28.6134	5.20364e-07	7.6906e-05	7.39409	Nid2	-1.7411	8.59618	-20.1199	2.22353e-06	0.000330058	5.90737	Slc25a33	1.6123	11.1441	14.3171	1.26418e-05	0.00186686	4.16351	Apcdd1
Hbegf	-3.14538	10.7835	-28.6021	5.21447e-07	7.6906e-05	7.39199	Pdlim1	-2.18929	9.7244	-20.079	2.24838e-06	0.000330058	5.89609	Tnc	-3.10932	9.19882	-14.2976	1.27367e-05	0.00186686	4.15588	Tril
Pou3f1	3.91722	7.06302	28.4548	5.35822e-07	7.6906e-05	7.36454	Slc45a3	2.06945	8.92956	20.0587	2.26084e-06	0.000330058	5.89048	Serpine1	-3.87865	9.83364	-14.2499	1.29716e-05	0.00186686	4.13722	Lats2
Mafg	1.67398	9.35289	28.3768	5.43626e-07	7.6906e-05	7.34993	Dglucy	1.65714	8.18581	19.9932	2.30156e-06	0.000332268	5.87236	Fgf15	-4.2347	5.16786	-14.2116	1.31641e-05	0.00186686	4.12217	Rcsd1
Tnc	-3.33088	10.3489	-28.3477	5.46568e-07	7.6906e-05	7.34447	Acot9	-1.96326	11.459	-19.76	2.45374e-06	0.000343245	5.8072	Slc16a7	-5.70267	4.73342	-14.2017	1.32141e-05	0.00186686	4.11829	Axl
Dusp6	-1.76157	12.4584	-28.3315	5.48217e-07	7.6906e-05	7.34143	Dnajb4	-2.14896	10.9765	-19.744	2.46457e-06	0.000343245	5.80271	Galc	1.5186	9.73683	14.1864	1.32924e-05	0.00186686	4.11225	Adam19
Actn3	4.55216	7.83365	28.3094	5.5047e-07	7.6906e-05	7.33728	Lce1h	-3.31805	7.61674	-19.7339	2.47145e-06	0.000343245	5.79987	Lama4	-1.4359	10.8087	-14.1728	1.33625e-05	0.00186686	4.10688	Mdfic
Rgcc	-4.32945	8.78639	-28.2508	5.56512e-07	7.6923e-05	7.32623	Lpp	-2.10683	11.038	-19.6889	2.50246e-06	0.000343245	5.78715	Timp3	-2.1143	10.7295	-14.1284	1.35935e-05	0.00187564	4.08934	Irx5
Cavin2	-2.36286	6.74915	-28.1431	5.67819e-07	7.76598e-05	7.30586	Acta2	-2.24521	12.3127	-19.6538	2.52693e-06	0.000343245	5.77722	Ptpn13	-1.62083	11.1633	-14.0839	1.38301e-05	0.00187564	4.07166	Dach2
Cav1	-2.9301	10.7773	-27.8521	5.99762e-07	7.9929e-05	7.25031	Tpm1	-2.89346	10.944	-19.6043	2.56194e-06	0.000343245	5.76317	0610005C13Rik	-2.6354	5.13795	-14.0786	1.38583e-05	0.00187564	4.06958	Acss2
Tagln	-5.28736	9.98608	-27.8281	6.02484e-07	7.9929e-05	7.24571	Inhba	-6.91254	6.69451	-19.5989	2.56575e-06	0.000343245	5.76166	Eva1a	-1.89631	8.84528	-13.9946	1.43192e-05	0.00190673	4.03604	Dmd
Mbnl3	-2.5748	9.02918	-27.8248	6.02866e-07	7.9929e-05	7.24507	Ier3	-3.14471	10.2473	-19.5666	2.58894e-06	0.000343245	5.75246	Wwc2	-1.5949	10.4934	-13.9835	1.43815e-05	0.00190673	4.03158	Nab1
Gas2	2.0705	10.2776	27.7683	6.09347e-07	7.99722e-05	7.23419	Parp12	-1.80936	8.82139	-19.4087	2.70592e-06	0.000355131	5.70726	Meis1	-1.36209	9.87744	-13.7986	1.54663e-05	0.00201054	3.95684	Mmp2
Tent5c	4.61324	9.88984	27.6332	6.25201e-07	8.12323e-05	7.20804	Pik3r1	2.3076	9.87101	19.3644	2.73988e-06	0.000355992	5.69448	Ets1	-3.00085	9.61944	-13.7973	1.5474e-05	0.00201054	3.95633	Htra1
Plec	-1.73638	10.8987	-27.4229	6.50857e-07	8.34069e-05	7.16703	Foxc1	-1.52073	11.0893	-19.2876	2.79984e-06	0.000357636	5.67229	Slc7a7	3.32105	8.54744	13.73	1.5893e-05	0.00204454	3.92881	Syne4
Prss35	-4.28608	7.64486	-27.3916	6.54776e-07	8.34069e-05	7.1609	Chst1	-2.6857	7.85087	-19.2779	2.80758e-06	0.000357636	5.66946	Ifi202b	4.13917	5.01891	13.6787	1.62213e-05	0.0020663	3.90774	Mx1
Ccn2	-2.44558	12.3312	-27.2969	6.66821e-07	8.41165e-05	7.14228	Plec	-1.84065	10.8064	-19.2236	2.85112e-06	0.000359656	5.65367	Arhgef3	2.77102	8.08051	13.627	1.65598e-05	0.00208737	3.88643	St8sia2
Nid2	-2.94677	8.1707	-27.1629	6.84321e-07	8.46874e-05	7.11578	Ntrk2	-2.06736	9.5228	-18.9783	3.05782e-06	0.000378971	5.58171	Igfbp3	2.8857	9.98187	13.6041	1.67126e-05	0.00208737	3.87694	Sh3kbp1
Rin1	-2.99961	8.27168	-27.1333	6.88258e-07	8.46874e-05	7.10991	Bdnf	-2.59429	8.55698	-18.9729	3.06257e-06	0.000378971	5.58011	Tm4sf1	-3.10801	9.60304	-13.5727	1.69249e-05	0.00208737	3.8639	Ahnak
Mtm1	1.97816	10.8938	27.0829	6.95022e-07	8.46874e-05	7.09989	Hdac6	2.1811	10.6821	18.887	3.1393e-06	0.000384801	5.55461	Nid1	-2.4078	11.2053	-13.5574	1.70293e-05	0.00208737	3.85755	Sema3c
Akap12	-1.67237	12.2828	-27.0652	6.97418e-07	8.46874e-05	7.09637	Rbp4	2.84754	8.26114	18.8309	3.19055e-06	0.000387428	5.53791	Socs2	2.5257	9.85828	13.4831	1.75473e-05	0.00211879	3.82656	Tagln2
Tln1	-1.70659	10.2802	-26.9482	7.13512e-07	8.53721e-05	7.07298	Hvcn1	2.11465	8.13819	18.7448	3.27126e-06	0.00039355	5.51213	Tenm2	1.81266	6.71585	13.4608	1.7707e-05	0.00211879	3.81718	Cldn1
Igfbp1	4.51298	4.81799	26.8704	7.24452e-07	8.53721e-05	7.05737	Samd4	-2.4559	10.7498	-18.6972	3.31686e-06	0.000395375	5.49782	Nid2	-2.96621	7.8502	-13.4457	1.78156e-05	0.00211879	3.81085	Ralgps2
Lima1	-3.15518	9.79172	-26.8217	7.31402e-07	8.53721e-05	7.04756	Foxd1	-2.31365	11.0506	-18.6287	3.38385e-06	0.000395441	5.47715	Acot7	1.54829	11.2986	13.4288	1.79379e-05	0.00211879	3.80377	Cyp1b1
Trim16	2.3502	8.40957	26.8182	7.31894e-07	8.53721e-05	7.04687	Atp1b1	-1.5653	11.1737	-18.6256	3.38695e-06	0.000395441	5.4762	Gss	1.43246	9.5822	13.2797	1.90639e-05	0.0022315	3.74064	Cnn1
Tm4sf1	-3.82646	10.6846	-26.7904	7.3591e-07	8.53721e-05	7.04125	Ilk	-1.974	11.2104	-18.6037	3.40871e-06	0.000395441	5.46958	Bpifb5	3.72126	7.57711	13.2253	1.94955e-05	0.00226165	3.71738	Slc16a1
Mmp15	3.36557	5.9216	26.6756	7.52717e-07	8.65491e-05	7.01804	Lpar1	1.81474	8.79006	18.4805	3.53437e-06	0.000399991	5.43209	Syk	2.57154	9.83354	13.1484	2.01245e-05	0.00231397	3.68437	Bdnf
Eps8	-3.52292	9.24117	-26.534	7.74102e-07	8.6584e-05	6.98921	Kctd1	-1.87867	9.33311	-18.4765	3.53855e-06	0.000399991	5.43087	Col22a1	3.0418	7.29756	13.0904	2.06154e-05	0.00233893	3.65928	Anxa1
Tuft1	-1.85867	9.84542	-26.4988	7.79532e-07	8.6584e-05	6.98201	Pcolce	-3.54981	11.0813	-18.4748	3.54028e-06	0.000399991	5.43036	Tmprss2	1.75834	7.90372	13.0804	2.07017e-05	0.00233893	3.65493	Fgf12
Kctd1	-2.41237	9.10766	-26.4955	7.80033e-07	8.6584e-05	6.98135	Sec24d	-1.7999	9.92225	-18.378	3.64306e-06	0.000408054	5.40068	Nipal2	1.65951	8.84638	13.0274	2.11645e-05	0.00236323	3.63189	Crispld1
Rnase4	2.06307	9.82375	26.4098	7.93445e-07	8.6584e-05	6.96377	Myh7	-2.93792	8.48314	-18.2946	3.73434e-06	0.000410105	5.37499	Foxc2	-5.28668	8.33556	-13.0143	2.12805e-05	0.00236323	3.62619	Fzd6
Abcg2	-1.91608	11.9317	-26.3935	7.9603e-07	8.6584e-05	6.96042	Itgb1	-1.55342	11.1507	-18.2245	3.81331e-06	0.000410105	5.35324	Ptprr	4.67522	7.16167	12.9826	2.15649e-05	0.00237451	3.61235	Igdcc4
Dnajb4	-1.95724	11.312	-26.3828	7.97736e-07	8.6584e-05	6.95821	Kcnn4	-4.64704	6.87119	-18.2122	3.82731e-06	0.000410105	5.34943	Evx1	3.46495	6.94428	12.9191	2.21479e-05	0.00241821	3.58451	Glul
Npr3	-4.84912	9.73868	-26.3706	7.99667e-07	8.6584e-05	6.95572	Amph	1.6666	9.42987	18.1906	3.85216e-06	0.000410105	5.3427	Slc16a6	2.66831	8.86451	12.8377	2.29231e-05	0.0024236	3.54856	Edar
Col5a1	-1.60998	10.8458	-26.2371	8.21307e-07	8.68485e-05	6.92815	Ptgs2	-5.78776	8.78187	-18.1832	3.8606e-06	0.000410105	5.34043	Unc5c	-1.55702	10.3484	-12.8345	2.29544e-05	0.0024236	3.54713	Islr
Copz2	-1.5695	8.13204	-26.1709	8.32308e-07	8.68485e-05	6.9144	Itih2	-1.77121	7.5868	-18.1508	3.89829e-06	0.000410105	5.33032	Stard8	3.13144	7.54109	12.8184	2.31118e-05	0.0024236	3.53999	Ptpn13
Hivep2	-1.66911	9.32976	-26.1564	8.34738e-07	8.68485e-05	6.91139	Igfbp3	-2.25304	9.56474	-18.1505	3.89867e-06	0.000410105	5.33022	Krt75	2.51253	8.35861	12.8135	2.316e-05	0.0024236	3.53781	Ifi202b
Col3a1	-2.07937	10.9837	-26.1532	8.35273e-07	8.68485e-05	6.91073	Mbnl3	-2.21459	9.00957	-18.1321	3.9203e-06	0.000410105	5.32446	Eno3	1.52056	9.08157	12.8092	2.32016e-05	0.0024236	3.53593	Thbs1
Phex	-4.62959	8.00078	-26.1307	8.39061e-07	8.68485e-05	6.90605	Igfbp5	-2.09908	11.1204	-18.1108	3.94544e-06	0.000410105	5.31781	Anxa6	-1.71372	9.10159	-12.7858	2.34336e-05	0.0024236	3.52552	Csrp1
Pard6b	-1.86371	10.2905	-26.1121	8.42216e-07	8.68485e-05	6.90217	Sncaip	-2.58432	10.2939	-18.033	4.039e-06	0.000413425	5.29339	H6pd	-1.17275	9.60621	-12.761	2.36826e-05	0.0024236	3.51446	Mtfp1
Sco2	-2.05391	6.2523	-25.9671	8.67248e-07	8.87256e-05	6.87186	Ebf3	-2.06264	7.32411	-18.0313	4.04102e-06	0.000413425	5.29287	Acy3	2.6391	5.37681	12.7537	2.37566e-05	0.0024236	3.5112	Emid1
Dact1	2.22882	10.0191	25.8323	8.91325e-07	9.04765e-05	6.84348	Efnb2	-1.78171	10.393	-17.9869	4.09568e-06	0.000415743	5.27887	Cpxm2	2.91917	6.78146	12.742	2.3876e-05	0.0024236	3.50595	Axin2
Igf2	-2.15988	11.7352	-25.6504	9.25061e-07	9.3173e-05	6.80492	Lama2	-3.41345	8.5737	-17.8306	4.29476e-06	0.000431155	5.22933	Plxnd1	-2.79735	8.19487	-12.6742	2.45787e-05	0.0024424	3.47555	Tnfaip2
Fibin	-2.59875	7.94279	-25.5031	9.53508e-07	9.50397e-05	6.77343	Sertad1	-1.40193	9.73993	-17.8161	4.31387e-06	0.000431155	5.22469	Chodl	2.05221	6.95812	12.6697	2.46261e-05	0.0024424	3.47353	Wwc2
Nrp1	-2.99598	11.4369	-25.4601	9.62019e-07	9.50397e-05	6.76419	Capn6	-1.85336	12.1125	-17.7336	4.4242e-06	0.000435497	5.19829	Tcf21	-1.76842	8.8006	-12.6515	2.48188e-05	0.0024424	3.46536	Pxk
Arhgap18	-1.76265	7.91412	-25.4424	9.65539e-07	9.50397e-05	6.76038	Igfbp2	-1.83454	8.63129	-17.7335	4.42435e-06	0.000435497	5.19825	Gstm7	2.28621	8.83947	12.6424	2.49159e-05	0.0024424	3.46127	Edn1
Cdc42ep3	-3.10844	11.3973	-25.2602	1.00272e-06	9.79577e-05	6.72102	Vcl	-1.58027	13.0739	-17.5884	4.62657e-06	0.000451978	5.15146	Brinp1	-5.76665	4.46181	-12.6156	2.52049e-05	0.0024424	3.44917	Efemp1
Tshz2	-1.90331	8.03356	-25.0765	1.04196e-06	0.000101031	6.68096	Cnn1	-5.19113	4.24489	-17.5284	4.71331e-06	0.000457015	5.132	Ssbp2	-2.01669	10.6115	-12.6071	2.52975e-05	0.0024424	3.44532	Vegfc
Ltbp2	-2.02126	7.67505	-25.0264	1.05298e-06	0.000101255	6.66997	Epb41l4b	1.75298	9.02038	17.4689	4.80133e-06	0.000462101	5.11259	Col26a1	2.80801	9.59418	12.5978	2.54e-05	0.0024424	3.44108	Dync1i1
Spry1	-1.80605	11.2321	-24.9954	1.05986e-06	0.000101255	6.66316	Lox	-4.1861	9.71923	-17.4196	4.87558e-06	0.000465797	5.09648	Rbp4	2.88666	7.98924	12.5794	2.56023e-05	0.0024424	3.43275	Mme
Pkp2	-2.05234	11.5424	-24.9583	1.06818e-06	0.000101305	6.65499	Colec12	-2.59997	9.61825	-17.3916	4.91844e-06	0.000466462	5.08729	Fbln5	-3.61349	7.45116	-12.5658	2.5753e-05	0.0024424	3.42659	Dkk3
Ncam1	-1.42554	11.9048	-24.6041	1.15152e-06	0.000104545	6.57629	Mylip	1.88145	11.0247	17.3525	4.979e-06	0.000468784	5.07443	Tbc1d8	-1.34797	8.93955	-12.4243	2.73872e-05	0.00256007	3.36192	Lox
Nab2	-2.67101	7.88439	-24.5788	1.15776e-06	0.000104545	6.57063	Bmp7	2.41588	10.7996	17.303	5.05698e-06	0.0004727	5.0581	A630038E17Rik	2.65138	4.0367	12.4228	2.74048e-05	0.00256007	3.36124	Dst
Car3	-2.57779	7.8314	-24.5474	1.16558e-06	0.000104545	6.56356	Pls1	2.15443	8.88413	17.2557	5.13265e-06	0.000476346	5.04248	Stat3	-1.43269	9.81101	-12.4023	2.76517e-05	0.00256007	3.35181	Il13ra1
Stac	3.87913	7.67771	24.5214	1.17208e-06	0.000104545	6.55772	Myc	-1.79611	10.4177	-17.1068	5.38033e-06	0.000495792	4.99286	Cd248	-4.16141	5.31897	-12.3845	2.78676e-05	0.00256007	3.34362	Lmna
Nedd4l	-1.49459	9.65186	-24.5123	1.17437e-06	0.000104545	6.55567	Spint2	1.51209	9.91039	17.0822	5.42257e-06	0.000496165	4.98462	Bmpr1b	2.71313	5.78114	12.3755	2.79789e-05	0.00256007	3.33942	Hdac6
[truncated: 12,851 more rows]

## Sheet: S Table6 GSE39837(CHiP-Seq)
GSM980186_JP332_combine					GSM980187_JP336_combine				Overlap Genes
[truncated: 770 more rows]

## Sheet: S Table7
Single-cell canonical gene											GSE131240
[truncated: 788 more rows]

[truncated: 1 more sheets: S Table8]
